# Supplementary material for: Genomic and regulatory characteristics of significant transcription factors in colorectal cancer metastasis
Source: Sci Rep. 2018 Dec 13;8:17836. doi: 10.1038/s41598-018-36168-8 (PMC6292939; doi:10.1038/s41598-018-36168-8)
Supplement: Supplementary file 2 — Supplementary Table S1 [file 41598_2018_36168_MOESM2_ESM.xlsx]

## Sheet: Wilcoxon rank sum test
	P value for proteomics				P value for transcriptomics	FPKM >1 in 20% samples
HNF4A	7.64088e-05			CUX1	1.3341e-05	Y
RAD21	0.00157763			STAT1	7.01978e-05	Y
ADNP	0.0024329			HSF1	0.00021417	Y
FOXK1	0.00883724			HOXA4	0.00349288	N
HNF4G	0.0148935			HNF4A	0.0132976	Y
KAT7	0.0180199			ADNP	0.0155958	Y
REPIN1	0.0199825			MECP2	0.0165664	Y
MED1	0.0236978			RAD21	0.0402887	Y
CREB1	0.0239353			MEF2D	0.0462265	Y
MEF2D	0.0280158			KAT7	0.0625511	Y
HSF1	0.0287846			MED1	0.19689	Y
MECP2	0.0296613			FOXK1	0.205605	Y
STAT1	0.0325746			IRF3	0.399699	Y
STAG1	0.0353641			HNF4G	0.408734	Y
HOXA4	0.0399943			REPIN1	0.588619	Y
IRF3	0.044262			STAG1	0.682868	Y
NIPBL	0.0470602			CREB1	0.881826	Y
CUX1	0.0478671			NIPBL	0.911425	Y
RBPJ	0.0725606
SMC1A	0.0781385
SRC	0.0813177
UBP1	0.0839233
LARP7	0.092296
TFAM	0.0938625
BTF3	0.0963058
TRPS1	0.10406
SMC3	0.106581
TFDP2	0.109562
TOX4	0.109853
EZH2	0.118687
ZNF706	0.118886
PCF11	0.127013
CTCF	0.128427
CEBPZ	0.168576
ZFHX3	0.179701
RELA	0.183354
TFDP1	0.187443
FOXD2	0.193908
MECOM	0.218518
TOE1	0.219843
TP53	0.225051
CDC5L	0.232118
HOXA10	0.246263
FOXC1	0.24627
ETV6	0.248053
NFYB	0.258354
SP1	0.262759
JUN	0.277694
MAX	0.277694
NFYC	0.278235
ELF3	0.311258
ELF1	0.313427
ELF4	0.313471
FOXA1	0.313471
HIC2	0.313471
AHCTF1	0.329859
UBTF	0.352327
BHLHE40	0.354515
YBX1	0.36524
RFX1	0.38423
NKX2-1	0.384718
ZBTB7B	0.386061
IRF9	0.395256
SMAD2	0.398678
ADNP2	0.416038
SMAD4	0.422155
TET2	0.424452
NR2F6	0.447772
STAG2	0.456075
BRD1	0.457886
CIC	0.458263
NCOR1	0.470131
FOXK2	0.483655
JUND	0.486098
FOXP1	0.488491
TFCP2	0.490272
ATF1	0.498821
CDX2	0.506515
GMEB2	0.50668
GMEB1	0.506685
KCMF1	0.527183
NR2F2	0.530771
KLF5	0.566734
NFIB	0.58341
IRF8	0.584756
HNF1A	0.607248
STAT3	0.613509
DRAP1	0.634643
VEZF1	0.639272
HMGA1	0.639709
CASZ1	0.646448
CEBPB	0.647619
NFKB1	0.657423
SP3	0.659175
GATA6	0.664327
SIN3A	0.700453
GLIS3	0.711124
CTCFL	0.713379
POLR2A	0.716293
SMAD5	0.719579
CBX3	0.725527
RELB	0.731575
ZNF143	0.732457
BCAT1	0.734785
ESRRA	0.73822
SOX9	0.745354
TRIM28	0.748751
GATAD1	0.761795
YY1	0.762127
DMRT1	0.776825
FOS	0.781047
CDX1	0.786147
STAT6	0.790934
CBFB	0.795625
SATB1	0.824497
RCOR1	0.826443
ZNF281	0.839009
MED12	0.848427
AFF4	0.855293
LEO1	0.872339
RBCK1	0.893152
CREBBP	0.897081
NCOR2	0.906842
HOXD13	0.910118
NCOA3	0.924592
FOXO3	0.924593
JUNB	0.940324
USF1	0.949514
RFX2	0.952827
RUNX1	0.955271
SMAD1	0.960476
NFKB2	0.965416
YBX3	0.97052
STAT2	0.980343
STAT5A	0.980344
SMAD3	0.990161
EP300	0.990171
PAF1	0.995032
CDK9	1
SOX3	1
