# Supplementary material for: Genomic and regulatory characteristics of significant transcription factors in colorectal cancer metastasis
Source: Sci Rep. 2018 Dec 13;8:17836. doi: 10.1038/s41598-018-36168-8 (PMC6292939; doi:10.1038/s41598-018-36168-8)
Supplement: Supplementary file 3 — Supplementary Table S2 [file 41598_2018_36168_MOESM3_ESM.xlsx]

## Sheet: copy number value of TFs
	HNF4A	RAD21	MECP2	HSF1
TCGA-3L-AA1B-01A	0.715	0.33	0.328	0.321
TCGA-4N-A93T-01A	0.821	0.001	-0.186	0.001
TCGA-4T-AA8H-01A	-0.009	1.619	0.211	1.296
TCGA-5M-AAT4-01A	0.802	0.743	0.051	0.83
TCGA-5M-AAT6-01A	-0.006	0.733	0.028	0.76
TCGA-5M-AATE-01A	2.319	0.123	0.044	0.119
TCGA-A6-2671-01A	1.558	1.055	-0.044	1.203
TCGA-A6-2672-01A	-0.004	0.006	0.015	0.009
TCGA-A6-2674-01A	0.329	0.406	0.011	0.407
TCGA-A6-2675-01A	3.463	0.685	0.024	0.664
TCGA-A6-2676-01A	0.01	-0.062	0.069	0.012
TCGA-A6-2677-01A	0.774	0.231	0.048	-0.826
TCGA-A6-2678-01A	0.091	0.022	-0.183	0.022
TCGA-A6-2679-01A	1.572	-0.378	0.087	-0.412
TCGA-A6-2680-01A	0.843	0.199	-0.159	0.199
TCGA-A6-2681-01A	0.744	0.172	0.245	0.131
TCGA-A6-2682-01A	0.524	0.324	0.004	0.324
TCGA-A6-2683-01A	0.877	0.353	-0.078	0.353
TCGA-A6-2684-01A	-0.004	0.022	-0.052	-0.008
TCGA-A6-2685-01A	0.771	0.332	0.031	0.33
TCGA-A6-2686-01A	0.295	0.237	0.717	0.178
TCGA-A6-3807-01A	0.869	0.836	0.092	-0.279
TCGA-A6-3809-01A	-0.013	-0.001	0.035	-0.001
TCGA-A6-3810-01A	1.522	0.062	-0.037	0.167
TCGA-A6-4105-01A	1.994	-0.008	-0.054	-0.057
TCGA-A6-4107-01A	0.465	0.229	0	0.304
TCGA-A6-5656-01A	2.585	0.817	0.043	1.678
TCGA-A6-5657-01A	0.003	0.645	0.018	0.645
TCGA-A6-5659-01A	2.514	0.049	0.085	0.049
TCGA-A6-5660-01A	1.911	1.561	0.046	1.561
TCGA-A6-5661-01A	0.003	-0.005	0.001	0.009
TCGA-A6-5662-01A	2.247	0.687	-0.038	0.335
TCGA-A6-5664-01A	-0.001	-0.001	-0.021	-0.001
TCGA-A6-5665-01A	-0.001	-0.002	-0.007	-0.002
TCGA-A6-5666-01A	1.254	0.478	0.05	0.456
TCGA-A6-5667-01A	2.867	1.242	0.005	1.128
TCGA-A6-6137-01A	0.705	0.715	0.012	0.793
TCGA-A6-6138-01A	1.229	-0.037	-0.02	0.066
TCGA-A6-6140-01A	2.545	0.613	0.012	0.585
TCGA-A6-6141-01A	0.002	0	0.01	0
TCGA-A6-6142-01A	1.458	1.185	0.086	1.196
TCGA-A6-6648-01A	1.606	0.493	-0.053	0.518
TCGA-A6-6649-01A	0.298	0.404	0.34	0.501
TCGA-A6-6650-01A	2.33	0.511	0.308	0.537
TCGA-A6-6651-01A	1.791	0.013	-0.018	0.013
TCGA-A6-6652-01A	1.414	0.626	0.181	0.755
TCGA-A6-6653-01A	0.007	-0.032	0.002	-0.02
TCGA-A6-6654-01A	1.32	0.152	0.244	-0.043
TCGA-A6-6780-01A	0.006	-0.009	-0.01	-0.009
TCGA-A6-6781-01A	-0.009	-0.006	-0.039	-0.006
TCGA-A6-6782-01A	1.26	0.11	0.042	-0.006
TCGA-A6-A565-01A	-0.002	-0.002	0.012	-0.002
TCGA-A6-A566-01A	0	0.001	0.037	0.001
TCGA-A6-A567-01A	0.853	0.069	-0.211	0.069
TCGA-A6-A56B-01A	1.973	0.004	0.368	0.457
TCGA-A6-A5ZU-01A	1.854	0.825	0.041	0.825
TCGA-AA-3488-01A	1.099	1.235	0.039	1.394
TCGA-AA-3489-01A	0.599	-0.006	0.005	-0.006
TCGA-AA-3492-01A	-0.018	0	-0.009	0
TCGA-AA-3494-01A	2.885	2.034	0.012	1.976
TCGA-AA-3495-01A	2.409	1.489	0.108	1.461
TCGA-AA-3496-01A	1.988	0.725	0.075	-0.735
TCGA-AA-3502-01A	-0.034	0.843	0.172	0.843
TCGA-AA-3506-01A	0.649	-0.011	0.105	-0.098
TCGA-AA-3510-01A	0.011	0.003	0.002	-0.003
TCGA-AA-3511-01A	2.265	0.422	-0.061	0.416
TCGA-AA-3514-01A	0.679	0.686	0.035	0.686
TCGA-AA-3516-01A	-0.005	-0.002	-0.059	0.016
TCGA-AA-3517-01A	2.725	-0.374	-0.155	-0.374
TCGA-AA-3518-01A	-0.013	0.008	-0.016	0.008
TCGA-AA-3519-01A	2.31	0.065	-0.05	0.076
TCGA-AA-3520-01A	0.057	0.387	-0.03	0.45
TCGA-AA-3522-01A	-0.006	0.013	-0.115	0.013
TCGA-AA-3524-01A	1.453	0.7	0.115	0.697
TCGA-AA-3525-01A	-0.021	0	-0.006	0
TCGA-AA-3526-01A	1.311	0.609	0.014	0.609
TCGA-AA-3527-01A	-0.011	0.005	0.043	0.018
TCGA-AA-3529-01A	0.512	1.572	0.108	1.189
TCGA-AA-3530-01A	0.604	0	-0.062	0
TCGA-AA-3531-01A	1.859	-0.367	-0.064	-0.378
TCGA-AA-3532-01A	0.824	0.769	0.088	0.841
TCGA-AA-3534-01A	0.698	0.653	0.239	0.689
TCGA-AA-3538-01A	2.521	1.307	0.008	0.765
TCGA-AA-3542-01A	3.181	1.191	0.16	1.715
TCGA-AA-3543-01A	0.004	-0.055	0.036	1.093
TCGA-AA-3544-01A	0.792	1.951	0.176	2.13
TCGA-AA-3548-01A	0.352	0.295	-0.114	0.295
TCGA-AA-3549-01A	0.976	-0.031	-0.114	0.049
TCGA-AA-3552-01A	0.545	0.457	-0.025	0.529
TCGA-AA-3553-01A	2.811	2.32	0.091	2.32
TCGA-AA-3554-01A	-0.002	0.004	-0.003	0.004
TCGA-AA-3555-01A	-0.011	-0.003	-0.003	-0.003
TCGA-AA-3556-01A	0.707	0.789	-0.037	0.728
TCGA-AA-3560-01A	1.09	-0.048	-0.081	-0.048
TCGA-AA-3561-01A	1.245	0.05	0.03	0.074
TCGA-AA-3562-01A	1.24	0.648	0.384	0.558
TCGA-AA-3655-01A	-0.025	0.004	-0.087	-0.033
TCGA-AA-3660-01A	1.405	1.752	0.249	1.752
TCGA-AA-3662-01A	0.55	1.91	-0.052	2.031
TCGA-AA-3663-01A	0	0.7	0.056	0.728
TCGA-AA-3664-01A	0.696	0.647	0.826	1.814
TCGA-AA-3666-01A	1.283	-0.128	0.011	0.014
TCGA-AA-3667-01A	2.443	0.743	0.091	0.799
TCGA-AA-3672-01A	0.006	-0.005	0.011	-0.005
TCGA-AA-3673-01A	1.097	0.886	0.01	0.93
TCGA-AA-3675-01A	0.68	-0.005	0.058	-0.024
TCGA-AA-3678-01A	1.355	0.486	-0.386	0.486
TCGA-AA-3679-01A	3.657	0.661	0.985	0.685
TCGA-AA-3680-01A	-0.01	0.004	-0.024	0.004
TCGA-AA-3681-01A	-0.566	0.484	0.104	0.459
TCGA-AA-3684-01A	0.28	0.113	0.08	0.113
TCGA-AA-3685-01A	1.588	0.205	-0.007	0.208
TCGA-AA-3688-01A	1.612	-0.078	-0.022	-0.058
TCGA-AA-3692-01A	0.786	0.962	-0.086	1.103
TCGA-AA-3693-01A	1.858	-0.06	0.051	0.012
TCGA-AA-3696-01A	0.79	0.736	0.16	0.836
TCGA-AA-3697-01A	3.657	0.128	0.066	0.101
TCGA-AA-3710-01A	-0.005	-0.026	0.047	-0.007
TCGA-AA-3712-01A	1.537	0.417	0.699	0.358
TCGA-AA-3713-01A	0.008	0.534	0.024	0.556
TCGA-AA-3715-01A	0.07	0.31	0.041	0.339
TCGA-AA-3811-01A	0.725	0.337	0.141	0.398
TCGA-AA-3812-01A	1.436	-0.014	0.144	-0.032
TCGA-AA-3814-01A	1.82	0.277	0.234	0.277
TCGA-AA-3818-01A	0.692	-0.015	0.129	-0.041
TCGA-AA-3819-01A	1.441	-0.004	-0.056	0.617
TCGA-AA-3821-01A	-0.027	-0.015	0.001	-0.007
TCGA-AA-3831-01A	0.004	-0.018	-0.01	0.006
TCGA-AA-3833-01A	-0.005	0.002	-0.004	0.002
TCGA-AA-3837-01A	0.371	0.011	-0.125	0.004
TCGA-AA-3841-01A	1.594	0.403	-0.065	0.481
TCGA-AA-3842-01A	1.017	0.845	0.025	0.783
TCGA-AA-3844-01A	0.762	-0.066	0.088	-0.071
TCGA-AA-3845-01A	0.528	0.004	0.044	0.004
TCGA-AA-3846-01A	3.657	0.44	0.035	0.377
TCGA-AA-3848-01A	0.812	0.14	-0.095	-0.39
TCGA-AA-3850-01A	-0.005	0	-0.022	0.013
TCGA-AA-3851-01A	0.553	1.44	0	1.417
TCGA-AA-3852-01A	0.008	0.579	0.11	0.579
TCGA-AA-3854-01A	-0.05	0.754	0.041	0.746
TCGA-AA-3855-01A	1.527	0.015	0.067	0.013
TCGA-AA-3856-01A	1.376	1.097	0.002	1.001
TCGA-AA-3858-01A	1.276	1.047	-0.001	0.806
TCGA-AA-3860-01A	1.14	0.045	0.499	-0.052
TCGA-AA-3864-01A	-0.005	0.001	0.008	0.001
TCGA-AA-3866-01A	1.014	0.183	-0.041	0.184
TCGA-AA-3867-01A	1.692	1.898	0.059	1.871
TCGA-AA-3869-01A	3.371	0.511	0.154	0.511
TCGA-AA-3870-01A	0.036	0.525	0.058	1.311
TCGA-AA-3872-01A	0.736	0.815	1.135	0.549
TCGA-AA-3875-01A	1.078	0.249	-0.023	0.232
TCGA-AA-3877-01A	-0.019	-0.001	0.02	-0.001
TCGA-AA-3930-01A	0.236	0.028	-0.049	0.046
TCGA-AA-3939-01A	0.483	0.454	-0.033	0.454
TCGA-AA-3941-01A	0.966	0.581	0.224	0.509
TCGA-AA-3947-01A	0.013	-0.002	-0.018	-0.002
TCGA-AA-3949-01A	0.013	-0.005	0.016	-0.005
TCGA-AA-3950-01A	0.02	-0.001	0.041	-0.001
TCGA-AA-3952-01A	0.043	0.053	-0.131	-0.023
TCGA-AA-3955-01A	3.657	-0.027	0.01	0.543
TCGA-AA-3956-01A	1.068	1.444	0.031	1.379
TCGA-AA-3966-01A	0.387	0.632	-0.377	0.738
TCGA-AA-3968-01A	1.694	-0.03	0.11	-0.006
TCGA-AA-3971-01A	1.644	0.561	0.099	0.561
TCGA-AA-3972-01A	2.003	0.135	-0.072	0.13
TCGA-AA-3973-01A	2	-0.044	-0.011	0.087
TCGA-AA-3975-01A	1.991	1.013	0.057	1.186
TCGA-AA-3976-01A	1.735	1.027	0.239	1.271
TCGA-AA-3979-01A	0.918	2.688	-0.153	2.596
TCGA-AA-3982-01A	1.325	1.146	0.043	1.744
TCGA-AA-3984-01A	0.704	0.566	0.084	0.745
TCGA-AA-3986-01A	0.604	-0.006	0.033	-0.017
TCGA-AA-3989-01A	0.71	-0.363	-0.127	-0.363
TCGA-AA-3994-01A	0.059	-0.002	0.079	-0.002
TCGA-AA-A004-01A	1.584	1.211	0.46	1.1
TCGA-AA-A00A-01A	-0.013	-0.008	-0.02	-0.044
TCGA-AA-A00D-01A	0.783	2.057	0.454	2.34
TCGA-AA-A00E-01A	0.005	-0.029	0.013	-0.031
TCGA-AA-A00F-01A	1.014	-0.245	0	-0.43
TCGA-AA-A00J-01A	0.003	0.001	-0.008	-0.015
TCGA-AA-A00K-01A	0.855	0.877	0.049	0.877
TCGA-AA-A00L-01A	1.122	-0.004	0.077	-1.003
TCGA-AA-A00N-01A	0.123	0.03	0.03	0.03
TCGA-AA-A00O-01A	2.458	0.077	-0.082	-0.111
TCGA-AA-A00Q-01A	1.46	0.086	-0.09	0.086
TCGA-AA-A00R-01A	-0.007	0.685	-0.204	0.689
TCGA-AA-A00U-01A	1.118	1.094	-0.07	1.154
TCGA-AA-A00W-01A	2.371	-0.005	-0.054	-0.02
TCGA-AA-A00Z-01A	1.371	0.206	-0.021	0.11
TCGA-AA-A010-01A	-0.023	0.006	-0.094	-0.05
TCGA-AA-A017-01A	2.633	0.615	0.017	0.615
TCGA-AA-A01C-01A	1.869	-0.001	-0.082	-0.057
TCGA-AA-A01D-01A	2.929	0.981	0.003	1.05
TCGA-AA-A01F-01A	2.479	0.016	-0.261	0.028
TCGA-AA-A01G-01A	1.72	0.826	0.035	0.777
TCGA-AA-A01I-01A	0.903	-0.015	0.096	-0.015
TCGA-AA-A01K-01A	0.656	0.317	-0.169	0.331
TCGA-AA-A01P-01A	-0.005	-0.001	0.001	-0.001
TCGA-AA-A01Q-01A	0.003	-0.009	0.137	-0.009
TCGA-AA-A01R-01A	0.004	-0.062	0.043	0.003
TCGA-AA-A01S-01A	0.883	1.814	0.082	1.789
TCGA-AA-A01T-01A	1.669	0.089	0.173	0.085
TCGA-AA-A01V-01A	0.002	-0.006	-0.006	-0.006
TCGA-AA-A01X-01A	0.484	-0.004	-0.08	-0.004
TCGA-AA-A01Z-01A	0.913	0.808	-0.014	0.99
TCGA-AA-A022-01A	0.008	0.017	-0.048	0.017
TCGA-AA-A024-01A	0	0.004	-0.022	0.004
TCGA-AA-A029-01A	0.804	0.725	0.186	0.686
TCGA-AA-A02E-01A	0.534	0.922	-0.039	0.915
TCGA-AA-A02F-01A	1.225	-0.088	-0.168	0.157
TCGA-AA-A02H-01A	2.454	0.663	-0.003	0.222
TCGA-AA-A02J-01A	1.604	2.394	0.053	2.491
TCGA-AA-A02O-01A	0.778	0.847	0.147	0.713
TCGA-AA-A02R-01A	-0.009	-0.008	0.028	-0.008
TCGA-AA-A02W-01A	1.233	1.69	-0.139	1.862
TCGA-AA-A02Y-01A	0.795	-0.046	0.141	-0.006
TCGA-AA-A03F-01A	0.001	0.053	0.007	0.053
TCGA-AA-A03J-01A	2.55	-0.011	0.026	-0.31
TCGA-AD-5900-01A	0.518	0.674	0.043	0.737
TCGA-AD-6548-01A	0.567	0.502	0.069	1.209
TCGA-AD-6888-01A	2.054	0.363	0.155	0.371
TCGA-AD-6889-01A	-0.007	-0.003	0.003	-0.021
TCGA-AD-6895-01A	0.191	-0.001	-0.022	-0.001
TCGA-AD-6899-01A	0.833	0.706	0.02	0.706
TCGA-AD-6965-01A	1.216	0.735	0.544	0.78
TCGA-AD-A5EJ-01A	0.002	-0.015	-0.021	-0.015
TCGA-AD-A5EK-01A	3.587	0.364	0.086	0.432
TCGA-AF-2687-01A	1.079	0.354	-0.063	0.384
TCGA-AF-2690-01A	1.245	0.777	0.047	0.518
TCGA-AF-2691-01A	0.994	0.469	-0.042	0.499
TCGA-AF-2692-01A	0.29	0.22	0.18	0.22
TCGA-AF-2693-01A	0.536	0.006	0.394	0.006
TCGA-AF-3400-01A	0.027	0.208	-0.007	-0.074
TCGA-AF-3911-01A	1.42	0.923	-0.06	1.359
TCGA-AF-3913-01A	2.047	0.449	0.272	1.3
TCGA-AF-4110-01A	1.541	0.067	-0.069	0.117
TCGA-AF-5654-01A	0.707	-0.043	0.11	0.013
TCGA-AF-6136-01A	0.699	0.018	-0.016	0.018
TCGA-AF-6655-01A	1.34	1.517	0.153	1.703
TCGA-AF-6672-01A	0.481	0.821	0.002	0.923
TCGA-AF-A56K-01A	2.591	1.131	0.108	-0.006
TCGA-AF-A56L-01A	1.543	0.843	-0.031	0.798
TCGA-AF-A56N-01A	1.338	-0.013	-0.12	0.016
TCGA-AG-3574-01A	2.31	0.849	0.08	0.849
TCGA-AG-3575-01A	-0.005	-0.009	1.225	-0.048
TCGA-AG-3578-01A	0.067	1.737	-0.259	1.737
TCGA-AG-3580-01A	0.601	0.004	-0.025	-0.043
TCGA-AG-3581-01A	1.55	-0.055	-0.063	0.017
TCGA-AG-3582-01A	1.842	1.231	-0.079	0.754
TCGA-AG-3583-01A	0.833	0.022	-0.03	0.077
TCGA-AG-3584-01A	1.497	1.447	0.676	1.447
TCGA-AG-3586-01A	0.507	0.642	-0.01	0.688
TCGA-AG-3587-01A	2.364	1.812	0.692	1.322
TCGA-AG-3591-01A	0.306	1.153	-0.209	1.236
TCGA-AG-3592-01A	2.274	0.33	0.106	0.276
TCGA-AG-3593-01A	1.189	0.135	-0.054	0.171
TCGA-AG-3594-01A	-0.001	0.773	0.559	-0.636
TCGA-AG-3598-01A	1.08	1.148	-0.149	1.058
TCGA-AG-3599-01A	1.075	0.038	0.001	0.038
TCGA-AG-3600-01A	0.182	1.657	-0.082	1.779
TCGA-AG-3601-01A	3.657	0.692	0.094	2.065
TCGA-AG-3602-01A	0.892	-0.007	-0.107	-0.007
TCGA-AG-3605-01A	0.732	0.881	0.076	1.004
TCGA-AG-3608-01A	2.808	0	0.049	-0.021
TCGA-AG-3609-01A	3.657	-0.071	0.129	-0.101
TCGA-AG-3611-01A	0.398	-0.222	-0.089	-0.22
TCGA-AG-3612-01A	2.896	1.771	0.185	1.83
TCGA-AG-3725-01A	0.762	-0.051	0.047	-0.051
TCGA-AG-3726-01A	1.277	-0.034	0.493	0.663
TCGA-AG-3727-01A	0.872	0.614	-0.056	0.795
TCGA-AG-3728-01A	1.139	0.073	-0.044	0.073
TCGA-AG-3731-01A	0.686	0.479	-0.035	0.576
TCGA-AG-3732-01A	0.014	0.698	-0.094	0.797
TCGA-AG-3742-01A	2.411	0.69	-0.043	0.676
TCGA-AG-3878-01A	0.312	-0.006	0.035	-0.006
TCGA-AG-3881-01A	0.092	0.432	0.188	0.484
TCGA-AG-3882-01A	2.026	-0.03	-0.034	-0.038
TCGA-AG-3883-01A	1.324	0.328	-0.014	0.402
TCGA-AG-3885-01A	0.569	-0.062	1.772	0.016
TCGA-AG-3887-01A	0.74	0.581	0.033	0.787
TCGA-AG-3890-01A	1.083	0.312	-0.046	0.289
TCGA-AG-3892-01A	0.007	-0.005	-0.001	-0.005
TCGA-AG-3893-01A	1.275	-0.007	0.511	0.025
TCGA-AG-3894-01A	0.703	-0.011	0.013	-0.011
TCGA-AG-3896-01A	0.821	0.386	0.121	0.428
TCGA-AG-3898-01A	1.867	0.298	0.106	0.304
TCGA-AG-3901-01A	0.129	-0.026	-0.028	-0.026
TCGA-AG-3902-01A	0.84	0.749	0.079	0.695
TCGA-AG-3909-01A	1.265	0.356	-0.07	0.008
TCGA-AG-3999-01A	0.943	1.123	-0.346	0.957
TCGA-AG-4001-01A	1.565	0.305	-0.029	0.414
TCGA-AG-4005-01A	0.465	0.394	-0.035	0.492
TCGA-AG-4007-01A	2.022	0.825	1.121	0.367
TCGA-AG-4008-01A	1.341	0.939	0.058	-0.198
TCGA-AG-4015-01A	2.824	0.527	-0.119	0.548
TCGA-AG-4021-01A	-0.032	1.275	-0.375	1.298
TCGA-AG-4022-01A	2.381	0.485	0.192	0.617
TCGA-AG-A002-01A	0.01	-0.004	-0.082	-0.004
TCGA-AG-A008-01A	0.689	0.008	-0.25	0.008
TCGA-AG-A00C-01A	1.233	0.027	-0.004	0.03
TCGA-AG-A00H-01A	1.471	0.272	-0.068	0.215
TCGA-AG-A00Y-01A	0.995	0.536	-0.08	0.603
TCGA-AG-A011-01A	0.81	1.645	-0.104	1.794
TCGA-AG-A014-01A	2.741	1.662	0.309	1.878
TCGA-AG-A015-01A	1.246	-0.055	0.348	-0.036
TCGA-AG-A016-01A	3.657	2.207	0.193	2.495
TCGA-AG-A01J-01A	1.663	2.09	0.023	2.09
TCGA-AG-A01L-01A	1.605	-0.296	0.002	-0.025
TCGA-AG-A01N-01A	3.57	1.693	-0.275	1.693
TCGA-AG-A01W-01A	0.807	0.447	-0.159	0.365
TCGA-AG-A01Y-01A	0.734	1.481	-0.4	1.181
TCGA-AG-A020-01A	1.746	0.103	-0.031	0.103
TCGA-AG-A023-01A	0.612	0.553	0.058	0.553
TCGA-AG-A025-01A	0.006	-0.016	0.022	-0.016
TCGA-AG-A026-01A	2.882	1.222	-0.061	1.233
TCGA-AG-A02G-01A	3.129	0.067	0.028	0.067
TCGA-AG-A02N-01A	0.021	1.28	0.052	1.424
TCGA-AG-A02X-01A	0.657	-0.649	1.238	-0.656
TCGA-AG-A032-01A	2.338	0.418	0.111	0.421
TCGA-AH-6643-01A	0.46	0.466	0	0.466
TCGA-AH-6897-01A	0.88	-0.069	0.054	-0.067
TCGA-AH-6903-01A	0.521	-0.004	-0.017	-0.004
TCGA-AM-5820-01A	0.64	-0.014	-0.088	0.173
TCGA-AM-5821-01A	0.012	0.506	0.226	0.667
TCGA-AU-3779-01A	1.155	0.099	-0.118	0.099
TCGA-AU-6004-01A	-0.006	0.51	0.012	0.468
TCGA-AY-4070-01A	1.146	1.015	0.238	0.873
TCGA-AY-4071-01A	2.091	-0.006	0.038	-0.006
TCGA-AY-5543-01A	0.66	-0.053	-0.318	0.039
TCGA-AY-6196-01A	0.573	0.632	0.171	-0.304
TCGA-AY-6197-01A	-0.002	0.757	0.052	0.856
TCGA-AY-6386-01A	0.009	-0.029	0.031	-0.017
TCGA-AY-A54L-01A	1.475	0.655	0.072	0.655
TCGA-AY-A69D-01A	0.815	-0.391	-0.125	-0.403
TCGA-AY-A71X-01A	0.012	0.017	-0.061	-0.055
TCGA-AY-A8YK-01A	1.726	1.155	0.116	-0.488
TCGA-AZ-4308-01A	2.257	0.679	0.014	0.718
TCGA-AZ-4313-01A	-0.006	-0.007	0.035	0.001
TCGA-AZ-4315-01A	-0.015	0.001	0.01	0.001
TCGA-AZ-4323-01A	0.407	0.127	0.303	-0.079
TCGA-AZ-4614-01A	3.657	0.898	0.902	0.9
TCGA-AZ-4615-01A	0.03	0.727	-0.001	0.73
TCGA-AZ-4616-01A	0.309	0.302	-0.048	0.299
TCGA-AZ-4682-01B	1.335	0.39	0.13	0.522
TCGA-AZ-4684-01A	0.458	1.787	-0.042	1.038
TCGA-AZ-5403-01A	1.04	0.675	0.004	0.57
TCGA-AZ-5407-01A	0.014	1.019	0.163	1.03
TCGA-AZ-6598-01A	0.823	0.681	0.143	0.81
TCGA-AZ-6599-01A	-0.007	-0.002	-0.024	-0.002
TCGA-AZ-6600-01A	0.43	0.276	-0.031	0.26
TCGA-AZ-6601-01A	-0.005	-0.027	0.312	-0.014
TCGA-AZ-6605-01A	2.472	0.419	0.005	0.41
TCGA-AZ-6606-01A	0.81	1.859	0.527	-0.203
TCGA-AZ-6607-01A	0.694	0.215	0.494	0.155
TCGA-AZ-6608-01A	1.813	1.093	0.128	1.149
TCGA-BM-6198-01A	0.195	0.153	-0.128	0.196
TCGA-CA-5254-01A	0.503	0.489	0.008	0.52
TCGA-CA-5255-01A	0.272	0.246	0.027	0.244
TCGA-CA-5256-01A	1.429	0.582	-0.091	0.59
TCGA-CA-5796-01A	0.02	-0.019	0.049	-0.019
TCGA-CA-5797-01A	1.337	0.03	-0.09	0.447
TCGA-CA-6715-01A	1.693	0.86	0.073	0.916
TCGA-CA-6716-01A	0.812	-0.001	-0.072	0.105
TCGA-CA-6717-01A	0.004	0.055	0.013	0.017
TCGA-CA-6718-01A	0.071	0.403	0.108	0.455
TCGA-CA-6719-01A	1.639	0.816	0.428	0.776
TCGA-CI-6619-01B	0.696	0.708	0.046	0.723
TCGA-CI-6620-01A	0.489	0.041	-0.111	-0.028
TCGA-CI-6621-01A	1.136	0.471	-0.006	0.446
TCGA-CI-6622-01A	1.203	-0.016	0.013	-0.016
TCGA-CI-6623-01B	1.733	0.435	0.302	0.495
TCGA-CI-6624-01C	0.877	0.214	0.194	0.269
TCGA-CK-4947-01B	0.226	0.038	0.062	0.025
TCGA-CK-4948-01B	0.822	0.622	0.027	0.649
TCGA-CK-4950-01A	0.45	-0.005	0.09	-0.005
TCGA-CK-4951-01A	0.002	-0.01	0.01	-0.01
TCGA-CK-4952-01A	-0.009	-0.878	0.074	2.625
TCGA-CK-5912-01A	1.452	0.125	-0.125	0.215
TCGA-CK-5913-01A	-0.003	0.584	-0.016	0.592
TCGA-CK-5914-01A	2.296	0.344	0.084	-0.055
TCGA-CK-5915-01A	1.241	0.243	-0.049	0.231
TCGA-CK-5916-01A	-0.001	-0.001	-0.034	-0.004
TCGA-CK-6746-01A	-0.001	0.91	0.086	0.961
TCGA-CK-6747-01A	0.035	-0.004	-0.015	-0.004
TCGA-CK-6748-01A	1.854	0.47	-0.228	0.596
TCGA-CK-6751-01A	-0.009	0	-0.004	-0.003
TCGA-CL-5917-01A	2.255	1.526	0.345	1.707
TCGA-CL-5918-01A	2.14	0.602	0.017	0.597
TCGA-CM-4743-01A	0.001	-0.002	0.003	-0.002
TCGA-CM-4744-01A	0.435	0.493	0.076	0.506
TCGA-CM-4746-01A	1.358	0.811	0.026	0.811
TCGA-CM-4747-01A	0.965	0.456	0.044	0.456
TCGA-CM-4748-01A	-0.002	0.01	-0.001	0.01
TCGA-CM-4750-01A	2.121	0.58	0	0.515
TCGA-CM-4751-01A	0.04	0.898	0.009	0.795
TCGA-CM-4752-01A	1.636	1.467	0.079	0.938
TCGA-CM-5341-01A	1.002	1.634	-0.026	1.727
TCGA-CM-5344-01A	0.652	0.043	-0.088	0.03
TCGA-CM-5348-01A	0.52	0.943	0.616	0.943
TCGA-CM-5349-01A	0.987	0.638	-0.047	0.544
TCGA-CM-5860-01A	1.548	0.763	0.169	0.763
TCGA-CM-5861-01A	-0.002	0.696	0.077	0.696
TCGA-CM-5862-01A	1.124	2.534	0.182	1.661
TCGA-CM-5863-01A	0.139	0.656	0.027	0.656
TCGA-CM-5864-01A	1.315	1.189	0.096	1.218
TCGA-CM-5868-01A	0.84	0.364	0.02	0.336
TCGA-CM-6161-01A	0.981	0.494	0.206	0.494
TCGA-CM-6162-01A	-0.003	0	-0.009	0
TCGA-CM-6163-01A	0.768	0.12	-0.031	0.12
TCGA-CM-6164-01A	1.502	0.144	-0.026	0.085
TCGA-CM-6165-01A	0.749	-0.017	-0.012	-0.017
TCGA-CM-6166-01A	1.304	0.684	0.081	0.635
TCGA-CM-6167-01A	1.108	0.254	0.086	0.077
TCGA-CM-6168-01A	0.339	0.343	0.044	0.313
TCGA-CM-6169-01A	1.968	1.221	0.01	1.221
TCGA-CM-6170-01A	1.73	0.001	-0.095	0.061
TCGA-CM-6171-01A	0.217	-0.003	0.048	-0.003
TCGA-CM-6172-01A	0.702	0.035	-0.309	-0.831
TCGA-CM-6674-01A	0.002	-0.005	0.012	-0.005
TCGA-CM-6675-01A	-0.067	0.042	0.383	-0.099
TCGA-CM-6676-01A	1.68	2.424	0.049	2.424
TCGA-CM-6677-01A	1.363	0.014	-0.069	0.014
TCGA-CM-6678-01A	0.291	-0.002	0.019	0.027
TCGA-CM-6679-01A	2.062	0.186	0.006	0.186
TCGA-CM-6680-01A	0.04	-0.11	-0.059	-0.08
TCGA-D5-5538-01A	0.322	0.631	-0.024	0.631
TCGA-D5-5539-01A	0.427	0.897	0.152	-0.982
TCGA-D5-5540-01A	1.212	0.749	-0.17	-0.05
TCGA-D5-5541-01A	3.209	3.62	0.004	2.078
TCGA-D5-6529-01A	0.276	0.295	-0.088	0.295
TCGA-D5-6530-01A	-0.006	-0.002	0.006	-0.002
TCGA-D5-6531-01A	0.631	0.295	0.122	0.33
TCGA-D5-6532-01A	1.416	-0.03	-0.026	-0.015
TCGA-D5-6534-01A	0.293	0.231	0.014	0.257
TCGA-D5-6535-01A	0.883	0.43	-0.415	0.447
TCGA-D5-6536-01A	0.719	-0.055	-0.068	0.038
TCGA-D5-6537-01A	1.342	0.75	0.186	0.688
TCGA-D5-6538-01A	1.104	1.53	0.269	1.631
TCGA-D5-6540-01A	-0.02	0.737	0.043	0.77
TCGA-D5-6541-01A	0.016	0.632	-0.01	0.724
TCGA-D5-6898-01A	1.43	1.82	0.008	1.93
TCGA-D5-6920-01A	0.34	-0.009	0.007	-0.011
TCGA-D5-6922-01A	1.183	0.868	-0.023	0.868
TCGA-D5-6923-01A	1.575	1.528	0.528	-0.015
TCGA-D5-6924-01A	1.326	0.395	0.001	0.395
TCGA-D5-6926-01A	1.147	0.89	-0.072	0.89
TCGA-D5-6927-01A	-0.001	-0.002	-0.007	-0.005
TCGA-D5-6928-01A	0.231	0.013	0.052	-0.002
TCGA-D5-6929-01A	0.801	0.396	-0.034	0.239
TCGA-D5-6930-01A	0	-0.038	-0.002	-0.023
TCGA-D5-6931-01A	-0.003	-0.012	0.598	-0.038
TCGA-D5-6932-01A	0.897	0.06	-0.069	0.178
TCGA-D5-7000-01A	0.559	0.418	0.102	0.572
TCGA-DC-4745-01A	1.358	0.692	0.108	0.605
TCGA-DC-4749-01A	3.657	0.453	-0.062	0.351
TCGA-DC-5337-01A	1.41	-0.006	-0.009	-0.025
TCGA-DC-5869-01A	1.66	0.388	0.015	0.385
TCGA-DC-6154-01A	3.168	1.303	0.237	1.158
TCGA-DC-6155-01A	1.068	0.966	-0.112	1.059
TCGA-DC-6156-01A	1.108	0.57	0.194	0.57
TCGA-DC-6157-01A	2.963	0.411	0.013	0.383
TCGA-DC-6158-01A	1.317	0.752	-0.088	0.885
TCGA-DC-6160-01A	0.529	-0.024	-0.118	-0.02
TCGA-DC-6681-01A	0.515	0.001	-0.01	0.001
TCGA-DC-6682-01A	0.297	0.445	-0.062	0.466
TCGA-DC-6683-01A	2.441	0.652	-0.005	0.754
TCGA-DM-A0X9-01A	1.266	0.691	0.113	0.661
TCGA-DM-A0XD-01A	0.68	0.111	0.301	0.112
TCGA-DM-A0XF-01A	1.661	1.361	0.002	1.407
TCGA-DM-A1D0-01A	0.745	0.668	-0.006	0.849
TCGA-DM-A1D4-01A	0.838	-0.061	-0.024	0.029
TCGA-DM-A1D6-01A	0.933	-0.849	-0.106	-0.869
TCGA-DM-A1D7-01A	1.998	0.009	-0.049	-0.012
TCGA-DM-A1D9-01A	0.067	0.171	-0.133	0.277
TCGA-DM-A1DA-01A	0.821	0.981	0.394	1.277
TCGA-DM-A1DB-01A	1.67	0.702	-0.126	0.641
TCGA-DM-A1HA-01A	0.939	-0.052	-0.161	-0.038
TCGA-DM-A1HB-01A	0.009	-0.031	-0.015	-0.012
TCGA-DM-A280-01A	0.005	-0.008	0.041	-0.008
TCGA-DM-A282-01A	1.236	-0.001	-0.01	-0.027
TCGA-DM-A285-01A	0.883	0.892	0.385	0.682
TCGA-DM-A288-01A	0.534	-0.035	0.029	-0.035
TCGA-DM-A28A-01A	2.072	0.083	-0.086	-0.324
TCGA-DM-A28C-01A	0.002	-0.001	0.041	0.002
TCGA-DM-A28E-01A	1.906	-0.029	-0.031	-0.029
TCGA-DM-A28F-01A	1.234	1.104	0.14	1.104
TCGA-DM-A28G-01A	0.069	0.87	0.043	0.87
TCGA-DM-A28H-01A	0.612	1.193	-0.025	1.119
TCGA-DM-A28K-01A	-0.019	0.773	0.092	0.773
TCGA-DM-A28M-01A	0.437	-0.029	0.127	-0.021
TCGA-DT-5265-01A	0.026	0.015	-0.232	0.028
TCGA-DY-A0XA-01A	1.436	0.967	-0.039	0.967
TCGA-DY-A1DC-01A	1.371	1.28	0.103	1.358
TCGA-DY-A1DD-01A	3.657	1.303	0.249	1.216
TCGA-DY-A1DE-01A	0.887	-0.334	0.17	1.008
TCGA-DY-A1DF-01A	0.7	0.57	0.048	0.666
TCGA-DY-A1DG-01A	1.398	-0.114	-0.092	-0.111
TCGA-DY-A1H8-01A	1.965	0.7	-0.209	0.894
TCGA-EF-5830-01A	0.908	0.907	-0.028	1.178
TCGA-EF-5831-01A	1.183	0.692	0.024	0.921
TCGA-EI-6506-01A	0.862	-0.008	-0.016	-0.008
TCGA-EI-6507-01A	0.011	-0.007	0.024	0.007
TCGA-EI-6508-01A	0.679	-0.035	-0.093	-0.025
TCGA-EI-6509-01A	0.841	0.723	-0.099	0.756
TCGA-EI-6511-01A	1.804	0.461	0.032	0.586
TCGA-EI-6512-01A	2.437	-0.04	0.065	-0.077
TCGA-EI-6513-01A	1.394	0.796	-0.053	0.73
TCGA-EI-6514-01A	2.35	0.125	0.082	0.167
TCGA-EI-6881-01A	0.716	0.08	-0.042	0.082
TCGA-EI-6882-01A	0.006	-0.034	0.031	0.004
TCGA-EI-6883-01A	1.684	0.521	0.03	1.146
TCGA-EI-6884-01A	0.368	-0.026	0.039	0.338
TCGA-EI-6885-01A	1.654	3.08	0.136	2.506
TCGA-EI-6917-01A	-0.012	-0.007	-0.077	-0.025
TCGA-EI-7002-01A	1.375	0	-0.275	0
TCGA-F4-6459-01A	1.392	0.697	0.162	0.654
TCGA-F4-6460-01A	1.272	0.621	0.579	0.565
TCGA-F4-6461-01A	-0.014	0.002	-0.035	-0.005
TCGA-F4-6463-01A	0.511	0.526	0.043	0.526
TCGA-F4-6569-01A	0.405	0.374	0.07	0.394
TCGA-F4-6570-01A	0.237	0.2	0.118	0.2
TCGA-F4-6703-01A	0.039	0.053	-0.007	0.053
TCGA-F4-6704-01A	0.475	-0.224	-0.018	-0.265
TCGA-F4-6805-01A	0.501	0.701	0.001	0.757
TCGA-F4-6806-01A	0.353	0	-0.015	0
TCGA-F4-6807-01A	0.573	0.362	-0.038	0.408
TCGA-F4-6808-01A	2.574	0.013	-0.102	-0.038
TCGA-F4-6809-01A	1.048	-0.035	0.088	0.011
TCGA-F4-6854-01A	1.365	0.073	-0.022	-0.062
TCGA-F4-6855-01A	0.418	-0.006	-0.15	-0.006
TCGA-F4-6856-01A	-0.005	0.008	-0.023	-0.015
TCGA-F5-6464-01A	0.903	0.873	0.377	0.691
TCGA-F5-6465-01A	1.187	0.551	0.344	0.551
TCGA-F5-6571-01A	1.804	0.044	-0.026	-0.03
TCGA-F5-6702-01A	1.066	0.431	-0.099	0.725
TCGA-F5-6811-01A	1.797	0.112	-0.063	0.112
TCGA-F5-6812-01A	0.972	-0.038	-0.02	-0.104
TCGA-F5-6813-01A	0.973	-0.182	-0.04	-0.609
TCGA-F5-6814-01A	0.172	0.17	-0.05	0.158
TCGA-F5-6861-01A	0.445	-0.001	0.006	-0.029
TCGA-F5-6863-01A	1.472	1.129	0.166	1.273
TCGA-F5-6864-01A	1.606	1.013	0.035	0.948
TCGA-G4-6293-01A	0.621	-0.008	0.066	0.007
TCGA-G4-6294-01A	1.342	-0.059	0.041	-0.036
TCGA-G4-6295-01A	1.806	1.268	-0.165	1.463
TCGA-G4-6297-01A	1.405	0.058	0.071	0.058
TCGA-G4-6298-01A	0.514	0.433	-0.032	0.504
TCGA-G4-6299-01A	1.478	1.943	1.27	0.444
TCGA-G4-6302-01A	-0.003	0.145	0.007	0.145
TCGA-G4-6303-01A	3.657	1.172	0.392	1.172
TCGA-G4-6304-01A	0	0.147	0.005	0.147
TCGA-G4-6307-01A	1.566	2.09	0.131	2.125
TCGA-G4-6309-01A	0.004	-0.033	-0.063	0.024
TCGA-G4-6310-01A	2.77	0.179	0.099	0.118
TCGA-G4-6311-01A	1.357	0.66	0.136	0.69
TCGA-G4-6314-01A	0.726	0.685	0.045	0.685
TCGA-G4-6315-01A	1.172	0.006	-0.131	0.006
TCGA-G4-6317-01A	1.8	1.33	-0.019	1.224
TCGA-G4-6320-01A	0.682	0.097	0.069	0.107
TCGA-G4-6321-01A	0.005	-0.001	0.001	-0.001
TCGA-G4-6322-01A	0.224	-0.034	-0.028	-0.005
TCGA-G4-6323-01A	0.219	-0.011	0.045	-0.011
TCGA-G4-6586-01A	0.002	-0.008	0.004	-0.008
TCGA-G4-6588-01A	-0.018	-0.002	-0.002	-0.054
TCGA-G4-6625-01A	2.902	-0.161	-0.009	-0.204
TCGA-G4-6626-01A	1.593	0.669	0.252	0.738
TCGA-G4-6627-01A	0.553	0.211	0.059	0.21
TCGA-G4-6628-01A	0.012	-0.011	0.044	-0.011
TCGA-G5-6235-01A	0.755	0.534	-0.061	0.377
TCGA-G5-6641-01A	0.484	0.807	0.046	0.641
TCGA-NH-A50T-01A	1.508	0.218	0.008	0.233
TCGA-NH-A50U-01A	0.081	0.479	-0.168	0.357
TCGA-NH-A50V-01A	0.745	-0.003	-0.082	-0.003
TCGA-NH-A5IV-01A	0.001	-0.009	0.003	-0.009
TCGA-NH-A6GA-01A	0.004	0.747	-0.15	0.011
TCGA-NH-A6GB-01A	1.683	1.463	0.268	1.381
TCGA-NH-A6GC-01A	0.997	-0.023	0.073	-0.023
TCGA-NH-A8F7-01A	2.672	-0.003	0.034	-0.025
TCGA-NH-A8F8-01A	1.674	0.615	-0.124	0.615
TCGA-QG-A5YV-01A	1.846	0.021	-0.085	0.039
TCGA-QG-A5YW-01A	0.426	0.481	0.102	0.481
TCGA-QG-A5YX-01A	0.833	0.93	0.096	1.078
TCGA-QG-A5Z1-01A	1.574	0.83	-0.025	0.83
TCGA-QG-A5Z2-01A	-0.004	-0.002	-0.077	-0.002
TCGA-QL-A97D-01A	1.729	-0.087	0.171	-0.041
TCGA-RU-A8FL-01A	1.095	1.093	0.023	1.884
TCGA-SS-A7HO-01A	0.811	-0.026	-0.767	0.002
TCGA-T9-A92H-01A	0.709	0.013	-0.125	0.014
TCGA-WS-AB45-01A	0.001	0.262	0.113	0.27

## Sheet: discrete indicator CNV of TFs
	HSF1	HNF4A	MECP2	RAD21
TCGA-3L-AA1B-01A	1	1	1	1
TCGA-4N-A93T-01A	0	1	-1	0
TCGA-4T-AA8H-01A	1	0	1	1
TCGA-5M-AAT4-01A	1	1	0	1
TCGA-5M-AAT6-01A	2	0	0	2
TCGA-5M-AATE-01A	1	1	0	1
TCGA-A6-2671-01A	1	1	0	1
TCGA-A6-2672-01A	0	0	0	0
TCGA-A6-2674-01A	1	1	0	1
TCGA-A6-2675-01A	1	2	0	1
TCGA-A6-2676-01A	0	0	0	0
TCGA-A6-2677-01A	-1	1	0	1
TCGA-A6-2678-01A	0	0	-1	0
TCGA-A6-2679-01A	-1	1	0	-1
TCGA-A6-2680-01A	1	1	-1	1
TCGA-A6-2681-01A	1	1	1	1
TCGA-A6-2682-01A	1	1	0	1
TCGA-A6-2683-01A	1	1	0	1
TCGA-A6-2684-01A	0	0	0	0
TCGA-A6-2685-01A	1	2	0	1
TCGA-A6-2686-01A	1	1	1	1
TCGA-A6-3807-01A	-1	1	0	1
TCGA-A6-3809-01A	0	0	0	0
TCGA-A6-3810-01A	1	1	0	0
TCGA-A6-4105-01A	0	2	0	0
TCGA-A6-4107-01A	1	1	0	1
TCGA-A6-5656-01A	1	1	0	1
TCGA-A6-5657-01A	1	0	0	1
TCGA-A6-5659-01A	0	1	0	0
TCGA-A6-5660-01A	1	2	0	1
TCGA-A6-5661-01A	0	0	0	0
TCGA-A6-5662-01A	1	1	0	1
TCGA-A6-5664-01A	0	0	0	0
TCGA-A6-5665-01A	0	0	0	0
TCGA-A6-5666-01A	1	1	0	1
TCGA-A6-5667-01A	1	2	0	1
TCGA-A6-6137-01A	1	1	0	1
TCGA-A6-6138-01A	0	1	0	0
TCGA-A6-6140-01A	1	1	0	1
TCGA-A6-6141-01A	0	0	0	0
TCGA-A6-6142-01A	1	1	0	1
TCGA-A6-6648-01A	1	1	0	1
TCGA-A6-6649-01A	1	1	1	1
TCGA-A6-6650-01A	1	1	1	1
TCGA-A6-6651-01A	0	1	0	0
TCGA-A6-6652-01A	1	1	1	1
TCGA-A6-6653-01A	0	0	0	0
TCGA-A6-6654-01A	0	1	1	1
TCGA-A6-6780-01A	0	0	0	0
TCGA-A6-6781-01A	0	0	0	0
TCGA-A6-6782-01A	0	1	0	1
TCGA-A6-A565-01A	0	0	0	0
TCGA-A6-A566-01A	0	0	0	0
TCGA-A6-A567-01A	0	1	-1	0
TCGA-A6-A56B-01A	1	1	1	0
TCGA-A6-A5ZU-01A	1	1	0	1
TCGA-AA-3488-01A	1	1	0	1
TCGA-AA-3489-01A	0	2	0	0
TCGA-AA-3492-01A	0	0	0	0
TCGA-AA-3494-01A	1	2	0	1
TCGA-AA-3495-01A	1	2	1	1
TCGA-AA-3496-01A	-1	1	0	1
TCGA-AA-3502-01A	1	0	1	1
TCGA-AA-3506-01A	0	1	1	0
TCGA-AA-3510-01A	0	0	0	0
TCGA-AA-3511-01A	1	1	0	1
TCGA-AA-3514-01A	1	1	0	1
TCGA-AA-3516-01A	0	0	0	0
TCGA-AA-3517-01A	-1	1	-1	-1
TCGA-AA-3518-01A	0	0	0	0
TCGA-AA-3519-01A	0	2	0	0
TCGA-AA-3520-01A	1	0	0	1
TCGA-AA-3522-01A	0	0	-1	0
TCGA-AA-3524-01A	1	1	1	1
TCGA-AA-3525-01A	0	0	0	0
TCGA-AA-3526-01A	1	1	0	1
TCGA-AA-3527-01A	0	0	0	0
TCGA-AA-3529-01A	1	1	1	1
TCGA-AA-3530-01A	0	1	0	0
TCGA-AA-3531-01A	-1	1	0	-1
TCGA-AA-3532-01A	1	1	0	1
TCGA-AA-3534-01A	1	1	1	1
TCGA-AA-3538-01A	1	1	0	1
TCGA-AA-3542-01A	1	2	1	1
TCGA-AA-3543-01A	1	0	0	0
TCGA-AA-3544-01A	2	1	1	1
TCGA-AA-3548-01A	1	1	-1	1
TCGA-AA-3549-01A	0	1	-1	0
TCGA-AA-3552-01A	1	1	0	1
TCGA-AA-3553-01A	1	1	0	1
TCGA-AA-3554-01A	0	0	0	0
TCGA-AA-3555-01A	0	0	0	0
TCGA-AA-3556-01A	1	1	0	1
TCGA-AA-3560-01A	0	1	0	0
TCGA-AA-3561-01A	0	1	0	0
TCGA-AA-3562-01A	1	1	1	1
TCGA-AA-3655-01A	0	0	0	0
TCGA-AA-3660-01A	2	1	1	2
TCGA-AA-3662-01A	2	1	0	2
TCGA-AA-3663-01A	1	0	0	1
TCGA-AA-3664-01A	2	1	1	1
TCGA-AA-3666-01A	0	1	0	-1
TCGA-AA-3667-01A	1	2	0	1
TCGA-AA-3672-01A	0	0	0	0
TCGA-AA-3673-01A	1	1	0	1
TCGA-AA-3675-01A	0	1	0	0
TCGA-AA-3678-01A	1	1	-1	1
TCGA-AA-3679-01A	1	2	1	1
TCGA-AA-3680-01A	0	0	0	0
TCGA-AA-3681-01A	1	-1	1	1
TCGA-AA-3684-01A	1	1	0	1
TCGA-AA-3685-01A	1	2	0	1
TCGA-AA-3688-01A	0	1	0	0
TCGA-AA-3692-01A	2	1	0	2
TCGA-AA-3693-01A	0	1	0	0
TCGA-AA-3696-01A	1	1	1	1
TCGA-AA-3697-01A	1	2	0	1
TCGA-AA-3710-01A	0	0	0	0
TCGA-AA-3712-01A	1	1	1	1
TCGA-AA-3713-01A	1	0	0	1
TCGA-AA-3715-01A	1	0	0	1
TCGA-AA-3811-01A	1	1	1	1
TCGA-AA-3812-01A	0	2	1	0
TCGA-AA-3814-01A	1	1	1	1
TCGA-AA-3818-01A	0	1	1	0
TCGA-AA-3819-01A	1	1	0	0
TCGA-AA-3821-01A	0	0	0	0
TCGA-AA-3831-01A	0	0	0	0
TCGA-AA-3833-01A	0	0	0	0
TCGA-AA-3837-01A	0	1	-1	0
TCGA-AA-3841-01A	1	1	0	1
TCGA-AA-3842-01A	1	1	0	1
TCGA-AA-3844-01A	0	1	0	0
TCGA-AA-3845-01A	0	1	0	0
TCGA-AA-3846-01A	1	2	0	1
TCGA-AA-3848-01A	-1	1	0	1
TCGA-AA-3850-01A	0	0	0	0
TCGA-AA-3851-01A	2	1	0	2
TCGA-AA-3852-01A	1	0	1	1
TCGA-AA-3854-01A	1	0	0	1
TCGA-AA-3855-01A	0	1	0	0
TCGA-AA-3856-01A	1	1	0	1
TCGA-AA-3858-01A	1	1	0	1
TCGA-AA-3860-01A	0	1	1	0
TCGA-AA-3864-01A	0	0	0	0
TCGA-AA-3866-01A	1	1	0	1
TCGA-AA-3867-01A	2	1	0	2
TCGA-AA-3869-01A	1	2	1	1
TCGA-AA-3870-01A	2	0	0	1
TCGA-AA-3872-01A	1	1	2	1
TCGA-AA-3875-01A	1	1	0	1
TCGA-AA-3877-01A	0	0	0	0
TCGA-AA-3930-01A	0	1	0	0
TCGA-AA-3939-01A	1	1	0	1
TCGA-AA-3941-01A	1	1	1	1
TCGA-AA-3947-01A	0	0	0	0
TCGA-AA-3949-01A	0	0	0	0
TCGA-AA-3950-01A	0	0	0	0
TCGA-AA-3952-01A	0	0	-1	0
TCGA-AA-3955-01A	1	2	0	0
TCGA-AA-3956-01A	1	1	0	1
TCGA-AA-3966-01A	1	1	-1	1
TCGA-AA-3968-01A	0	1	1	0
TCGA-AA-3971-01A	1	1	0	1
TCGA-AA-3972-01A	1	1	0	1
TCGA-AA-3973-01A	0	1	0	0
TCGA-AA-3975-01A	1	1	0	1
TCGA-AA-3976-01A	1	1	1	1
TCGA-AA-3979-01A	1	1	-1	1
TCGA-AA-3982-01A	2	1	0	1
TCGA-AA-3984-01A	1	1	0	1
TCGA-AA-3986-01A	0	1	0	0
TCGA-AA-3989-01A	-1	1	-1	-1
TCGA-AA-3994-01A	0	0	0	0
TCGA-AA-A004-01A	1	1	1	1
TCGA-AA-A00A-01A	0	0	0	0
TCGA-AA-A00D-01A	2	1	1	1
TCGA-AA-A00E-01A	0	0	0	0
TCGA-AA-A00F-01A	-1	1	0	-1
TCGA-AA-A00J-01A	0	0	0	0
TCGA-AA-A00K-01A	1	1	0	1
TCGA-AA-A00L-01A	-1	1	0	0
TCGA-AA-A00N-01A	0	1	0	0
TCGA-AA-A00O-01A	-1	1	0	0
TCGA-AA-A00Q-01A	0	1	0	0
TCGA-AA-A00R-01A	1	0	-1	1
TCGA-AA-A00U-01A	1	1	0	1
TCGA-AA-A00W-01A	0	1	0	0
TCGA-AA-A00Z-01A	1	1	0	1
TCGA-AA-A010-01A	0	0	0	0
TCGA-AA-A017-01A	1	2	0	1
TCGA-AA-A01C-01A	0	1	0	0
TCGA-AA-A01D-01A	1	2	0	1
TCGA-AA-A01F-01A	0	1	-1	0
TCGA-AA-A01G-01A	1	1	0	1
TCGA-AA-A01I-01A	0	1	0	0
TCGA-AA-A01K-01A	1	1	-1	1
TCGA-AA-A01P-01A	0	0	0	0
TCGA-AA-A01Q-01A	0	0	1	0
TCGA-AA-A01R-01A	0	0	0	0
TCGA-AA-A01S-01A	1	1	0	1
TCGA-AA-A01T-01A	0	1	1	0
TCGA-AA-A01V-01A	0	0	0	0
TCGA-AA-A01X-01A	0	1	0	0
TCGA-AA-A01Z-01A	1	1	0	1
TCGA-AA-A022-01A	0	0	0	0
TCGA-AA-A024-01A	0	0	0	0
TCGA-AA-A029-01A	1	1	1	1
TCGA-AA-A02E-01A	1	1	0	1
TCGA-AA-A02F-01A	1	1	-1	0
TCGA-AA-A02H-01A	1	1	0	1
TCGA-AA-A02J-01A	2	1	0	1
TCGA-AA-A02O-01A	1	1	1	1
TCGA-AA-A02R-01A	0	0	0	0
TCGA-AA-A02W-01A	2	1	-1	1
TCGA-AA-A02Y-01A	0	1	1	0
TCGA-AA-A03F-01A	0	0	0	0
TCGA-AA-A03J-01A	-1	1	0	0
TCGA-AD-5900-01A	1	1	0	1
TCGA-AD-6548-01A	2	1	0	1
TCGA-AD-6888-01A	1	1	1	1
TCGA-AD-6889-01A	0	0	0	0
TCGA-AD-6895-01A	0	1	0	0
TCGA-AD-6899-01A	1	1	0	1
TCGA-AD-6965-01A	1	2	1	1
TCGA-AD-A5EJ-01A	0	0	0	0
TCGA-AD-A5EK-01A	1	2	0	1
TCGA-AF-2687-01A	1	1	0	1
TCGA-AF-2690-01A	1	2	0	1
TCGA-AF-2691-01A	1	1	0	1
TCGA-AF-2692-01A	1	1	1	1
TCGA-AF-2693-01A	0	1	1	0
TCGA-AF-3400-01A	0	0	0	1
TCGA-AF-3911-01A	1	1	0	1
TCGA-AF-3913-01A	2	2	1	1
TCGA-AF-4110-01A	1	2	0	0
TCGA-AF-5654-01A	0	1	1	0
TCGA-AF-6136-01A	0	1	0	0
TCGA-AF-6655-01A	2	1	1	1
TCGA-AF-6672-01A	1	1	0	1
TCGA-AF-A56K-01A	0	1	1	1
TCGA-AF-A56L-01A	1	1	0	1
TCGA-AF-A56N-01A	0	1	-1	0
TCGA-AG-3574-01A	1	1	0	1
TCGA-AG-3575-01A	0	0	2	0
TCGA-AG-3578-01A	2	0	-1	2
TCGA-AG-3580-01A	0	1	0	0
TCGA-AG-3581-01A	0	1	0	0
TCGA-AG-3582-01A	1	1	0	1
TCGA-AG-3583-01A	0	1	0	0
TCGA-AG-3584-01A	1	1	1	1
TCGA-AG-3586-01A	1	1	0	1
TCGA-AG-3587-01A	1	2	1	1
TCGA-AG-3591-01A	1	1	-1	1
TCGA-AG-3592-01A	1	1	1	1
TCGA-AG-3593-01A	1	1	0	1
TCGA-AG-3594-01A	-1	0	1	2
TCGA-AG-3598-01A	1	1	-1	1
TCGA-AG-3599-01A	0	1	0	0
TCGA-AG-3600-01A	2	1	0	2
TCGA-AG-3601-01A	1	1	0	1
TCGA-AG-3602-01A	0	1	-1	0
TCGA-AG-3605-01A	2	1	0	1
TCGA-AG-3608-01A	0	1	0	0
TCGA-AG-3609-01A	-1	1	1	0
TCGA-AG-3611-01A	-1	1	0	-1
TCGA-AG-3612-01A	1	1	1	1
TCGA-AG-3725-01A	0	1	0	0
TCGA-AG-3726-01A	1	1	1	0
TCGA-AG-3727-01A	1	1	0	1
TCGA-AG-3728-01A	0	1	0	0
TCGA-AG-3731-01A	1	1	0	1
TCGA-AG-3732-01A	2	0	0	1
TCGA-AG-3742-01A	1	2	0	1
TCGA-AG-3878-01A	0	1	0	0
TCGA-AG-3881-01A	1	0	1	1
TCGA-AG-3882-01A	0	1	0	0
TCGA-AG-3883-01A	1	2	0	1
TCGA-AG-3885-01A	0	1	1	0
TCGA-AG-3887-01A	1	1	0	1
TCGA-AG-3890-01A	1	1	0	1
TCGA-AG-3892-01A	0	0	0	0
TCGA-AG-3893-01A	0	1	1	0
TCGA-AG-3894-01A	0	1	0	0
TCGA-AG-3896-01A	1	1	1	1
TCGA-AG-3898-01A	1	2	1	1
TCGA-AG-3901-01A	0	1	0	0
TCGA-AG-3902-01A	1	1	0	1
TCGA-AG-3909-01A	0	1	0	1
TCGA-AG-3999-01A	1	1	-1	1
TCGA-AG-4001-01A	1	1	0	1
TCGA-AG-4005-01A	1	1	0	1
TCGA-AG-4007-01A	1	1	1	1
TCGA-AG-4008-01A	-1	1	0	1
TCGA-AG-4015-01A	1	2	-1	1
TCGA-AG-4021-01A	1	0	-1	1
TCGA-AG-4022-01A	1	1	1	1
TCGA-AG-A002-01A	0	0	0	0
TCGA-AG-A008-01A	0	1	-1	0
TCGA-AG-A00C-01A	0	1	0	0
TCGA-AG-A00H-01A	1	1	0	1
TCGA-AG-A00Y-01A	1	1	0	1
TCGA-AG-A011-01A	2	1	-1	2
TCGA-AG-A014-01A	1	1	1	1
TCGA-AG-A015-01A	0	1	1	0
TCGA-AG-A016-01A	1	1	1	1
TCGA-AG-A01J-01A	2	1	0	2
TCGA-AG-A01L-01A	0	1	0	-1
TCGA-AG-A01N-01A	1	2	-1	1
TCGA-AG-A01W-01A	1	1	-1	1
TCGA-AG-A01Y-01A	1	1	-1	1
TCGA-AG-A020-01A	1	1	0	1
TCGA-AG-A023-01A	1	1	0	1
TCGA-AG-A025-01A	0	0	0	0
TCGA-AG-A026-01A	1	1	0	1
TCGA-AG-A02G-01A	0	1	0	0
TCGA-AG-A02N-01A	2	0	0	2
TCGA-AG-A02X-01A	-1	1	1	-1
TCGA-AG-A032-01A	1	1	1	1
TCGA-AH-6643-01A	1	1	0	1
TCGA-AH-6897-01A	0	1	0	0
TCGA-AH-6903-01A	0	1	0	0
TCGA-AM-5820-01A	1	1	0	0
TCGA-AM-5821-01A	1	0	1	1
TCGA-AU-3779-01A	0	1	-1	0
TCGA-AU-6004-01A	1	0	0	1
TCGA-AY-4070-01A	1	1	1	1
TCGA-AY-4071-01A	0	1	0	0
TCGA-AY-5543-01A	0	1	-1	0
TCGA-AY-6196-01A	-1	1	1	1
TCGA-AY-6197-01A	1	0	0	1
TCGA-AY-6386-01A	0	0	0	0
TCGA-AY-A54L-01A	1	1	0	1
TCGA-AY-A69D-01A	-1	1	-1	-1
TCGA-AY-A71X-01A	0	0	0	0
TCGA-AY-A8YK-01A	-1	1	1	1
TCGA-AZ-4308-01A	1	2	0	1
TCGA-AZ-4313-01A	0	0	0	0
TCGA-AZ-4315-01A	0	0	0	0
TCGA-AZ-4323-01A	0	1	1	1
TCGA-AZ-4614-01A	1	2	1	1
TCGA-AZ-4615-01A	1	0	0	1
TCGA-AZ-4616-01A	1	1	0	1
TCGA-AZ-4682-01B	1	1	1	1
TCGA-AZ-4684-01A	1	1	0	1
TCGA-AZ-5403-01A	1	1	0	1
TCGA-AZ-5407-01A	1	0	1	1
TCGA-AZ-6598-01A	1	1	1	1
TCGA-AZ-6599-01A	0	0	0	0
TCGA-AZ-6600-01A	1	1	0	1
TCGA-AZ-6601-01A	0	0	2	0
TCGA-AZ-6605-01A	1	1	0	1
TCGA-AZ-6606-01A	-1	1	1	1
TCGA-AZ-6607-01A	1	1	1	1
TCGA-AZ-6608-01A	1	2	1	1
TCGA-BM-6198-01A	1	1	-1	1
TCGA-CA-5254-01A	1	1	0	1
TCGA-CA-5255-01A	1	1	0	1
TCGA-CA-5256-01A	1	1	0	1
TCGA-CA-5796-01A	0	0	0	0
TCGA-CA-5797-01A	1	1	0	0
TCGA-CA-6715-01A	1	1	0	1
TCGA-CA-6716-01A	1	1	0	0
TCGA-CA-6717-01A	0	0	0	0
TCGA-CA-6718-01A	1	0	1	1
TCGA-CA-6719-01A	1	1	1	1
TCGA-CI-6619-01B	1	1	0	1
TCGA-CI-6620-01A	0	1	-1	0
TCGA-CI-6621-01A	1	1	0	1
TCGA-CI-6622-01A	0	1	0	0
TCGA-CI-6623-01B	1	2	1	1
TCGA-CI-6624-01C	1	2	1	1
TCGA-CK-4947-01B	0	1	0	0
TCGA-CK-4948-01B	1	1	0	1
TCGA-CK-4950-01A	0	1	0	0
TCGA-CK-4951-01A	0	0	0	0
TCGA-CK-4952-01A	2	0	0	-2
TCGA-CK-5912-01A	1	1	-1	1
TCGA-CK-5913-01A	1	0	0	1
TCGA-CK-5914-01A	0	1	0	1
TCGA-CK-5915-01A	1	1	0	1
TCGA-CK-5916-01A	0	0	0	0
TCGA-CK-6746-01A	2	0	0	1
TCGA-CK-6747-01A	0	0	0	0
TCGA-CK-6748-01A	1	1	-1	1
TCGA-CK-6751-01A	0	0	0	0
TCGA-CL-5917-01A	1	1	1	1
TCGA-CL-5918-01A	1	1	0	1
TCGA-CM-4743-01A	0	0	0	0
TCGA-CM-4744-01A	1	1	0	1
TCGA-CM-4746-01A	1	1	0	1
TCGA-CM-4747-01A	1	1	0	1
TCGA-CM-4748-01A	0	0	0	0
TCGA-CM-4750-01A	1	1	0	1
TCGA-CM-4751-01A	1	0	0	1
TCGA-CM-4752-01A	1	1	0	1
TCGA-CM-5341-01A	1	1	0	1
TCGA-CM-5344-01A	0	1	0	0
TCGA-CM-5348-01A	1	1	1	1
TCGA-CM-5349-01A	1	1	0	1
TCGA-CM-5860-01A	1	1	1	1
TCGA-CM-5861-01A	1	0	0	1
TCGA-CM-5862-01A	1	1	1	1
TCGA-CM-5863-01A	1	1	0	1
TCGA-CM-5864-01A	1	1	0	1
TCGA-CM-5868-01A	1	1	0	1
TCGA-CM-6161-01A	1	1	1	1
TCGA-CM-6162-01A	0	0	0	0
TCGA-CM-6163-01A	1	1	0	1
TCGA-CM-6164-01A	0	2	0	1
TCGA-CM-6165-01A	0	1	0	0
TCGA-CM-6166-01A	1	1	0	1
TCGA-CM-6167-01A	0	1	0	1
TCGA-CM-6168-01A	1	1	0	1
TCGA-CM-6169-01A	1	1	0	1
TCGA-CM-6170-01A	0	1	0	0
TCGA-CM-6171-01A	0	1	0	0
TCGA-CM-6172-01A	-1	1	-1	0
TCGA-CM-6674-01A	0	0	0	0
TCGA-CM-6675-01A	0	0	1	0
TCGA-CM-6676-01A	1	1	0	1
TCGA-CM-6677-01A	0	1	0	0
TCGA-CM-6678-01A	0	1	0	0
TCGA-CM-6679-01A	1	1	0	1
TCGA-CM-6680-01A	0	0	0	-1
TCGA-D5-5538-01A	1	1	0	1
TCGA-D5-5539-01A	-1	1	1	1
TCGA-D5-5540-01A	0	1	-1	1
TCGA-D5-5541-01A	1	2	0	2
TCGA-D5-6529-01A	1	1	0	1
TCGA-D5-6530-01A	0	0	0	0
TCGA-D5-6531-01A	1	1	1	1
TCGA-D5-6532-01A	0	1	0	0
TCGA-D5-6534-01A	1	1	0	1
TCGA-D5-6535-01A	1	1	-1	1
TCGA-D5-6536-01A	0	1	0	0
TCGA-D5-6537-01A	1	1	1	1
TCGA-D5-6538-01A	2	1	1	1
TCGA-D5-6540-01A	1	0	0	1
TCGA-D5-6541-01A	1	0	0	1
TCGA-D5-6898-01A	2	1	0	1
TCGA-D5-6920-01A	0	1	0	0
TCGA-D5-6922-01A	1	1	0	1
TCGA-D5-6923-01A	0	1	1	1
TCGA-D5-6924-01A	1	1	0	1
TCGA-D5-6926-01A	1	1	0	1
TCGA-D5-6927-01A	0	0	0	0
TCGA-D5-6928-01A	0	1	0	0
TCGA-D5-6929-01A	1	2	0	1
TCGA-D5-6930-01A	0	0	0	0
TCGA-D5-6931-01A	0	0	2	0
TCGA-D5-6932-01A	1	1	0	0
TCGA-D5-7000-01A	1	1	1	1
TCGA-DC-4745-01A	1	1	1	1
TCGA-DC-4749-01A	1	2	0	1
TCGA-DC-5337-01A	0	1	0	0
TCGA-DC-5869-01A	1	1	0	1
TCGA-DC-6154-01A	1	2	1	1
TCGA-DC-6155-01A	2	2	-1	2
TCGA-DC-6156-01A	1	2	1	1
TCGA-DC-6157-01A	1	2	0	1
TCGA-DC-6158-01A	1	1	0	1
TCGA-DC-6160-01A	0	1	-1	0
TCGA-DC-6681-01A	0	1	0	0
TCGA-DC-6682-01A	1	1	0	1
TCGA-DC-6683-01A	1	1	0	1
TCGA-DM-A0X9-01A	1	1	1	1
TCGA-DM-A0XD-01A	1	1	1	1
TCGA-DM-A0XF-01A	2	2	0	2
TCGA-DM-A1D0-01A	1	1	0	1
TCGA-DM-A1D4-01A	0	1	0	0
TCGA-DM-A1D6-01A	-1	1	-1	-1
TCGA-DM-A1D7-01A	0	2	0	0
TCGA-DM-A1D9-01A	1	0	-1	1
TCGA-DM-A1DA-01A	1	1	1	1
TCGA-DM-A1DB-01A	1	2	-1	1
TCGA-DM-A1HA-01A	0	1	-1	0
TCGA-DM-A1HB-01A	0	0	0	0
TCGA-DM-A280-01A	0	0	0	0
TCGA-DM-A282-01A	0	1	0	0
TCGA-DM-A285-01A	1	1	1	1
TCGA-DM-A288-01A	0	1	0	0
TCGA-DM-A28A-01A	-1	2	0	0
TCGA-DM-A28C-01A	0	0	0	0
TCGA-DM-A28E-01A	0	1	0	0
TCGA-DM-A28F-01A	1	1	1	1
TCGA-DM-A28G-01A	1	0	0	1
TCGA-DM-A28H-01A	1	1	0	1
TCGA-DM-A28K-01A	1	0	0	1
TCGA-DM-A28M-01A	0	1	1	0
TCGA-DT-5265-01A	0	0	-1	0
TCGA-DY-A0XA-01A	1	1	0	1
TCGA-DY-A1DC-01A	1	1	1	1
TCGA-DY-A1DD-01A	1	2	1	1
TCGA-DY-A1DE-01A	1	1	1	-1
TCGA-DY-A1DF-01A	1	1	0	1
TCGA-DY-A1DG-01A	-1	2	0	-1
TCGA-DY-A1H8-01A	1	1	-1	1
TCGA-EF-5830-01A	2	1	0	1
TCGA-EF-5831-01A	1	1	0	1
TCGA-EI-6506-01A	0	1	0	0
TCGA-EI-6507-01A	0	0	0	0
TCGA-EI-6508-01A	0	1	0	0
TCGA-EI-6509-01A	1	1	0	1
TCGA-EI-6511-01A	1	1	0	1
TCGA-EI-6512-01A	0	1	0	0
TCGA-EI-6513-01A	1	1	0	1
TCGA-EI-6514-01A	1	2	0	1
TCGA-EI-6881-01A	0	1	0	0
TCGA-EI-6882-01A	0	0	0	0
TCGA-EI-6883-01A	1	1	0	1
TCGA-EI-6884-01A	1	1	0	0
TCGA-EI-6885-01A	1	1	1	1
TCGA-EI-6917-01A	0	0	0	0
TCGA-EI-7002-01A	0	1	-1	0
TCGA-F4-6459-01A	1	1	1	1
TCGA-F4-6460-01A	1	1	1	1
TCGA-F4-6461-01A	0	0	0	0
TCGA-F4-6463-01A	1	1	0	1
TCGA-F4-6569-01A	1	1	0	1
TCGA-F4-6570-01A	1	1	1	1
TCGA-F4-6703-01A	0	0	0	0
TCGA-F4-6704-01A	-1	1	0	-1
TCGA-F4-6805-01A	1	1	0	1
TCGA-F4-6806-01A	0	1	0	0
TCGA-F4-6807-01A	1	1	0	1
TCGA-F4-6808-01A	0	1	-1	0
TCGA-F4-6809-01A	0	1	0	0
TCGA-F4-6854-01A	0	1	0	0
TCGA-F4-6855-01A	0	1	-1	0
TCGA-F4-6856-01A	0	0	0	0
TCGA-F5-6464-01A	1	1	1	1
TCGA-F5-6465-01A	1	1	1	1
TCGA-F5-6571-01A	0	1	0	0
TCGA-F5-6702-01A	1	1	0	1
TCGA-F5-6811-01A	1	1	0	1
TCGA-F5-6812-01A	-1	1	0	0
TCGA-F5-6813-01A	-1	1	0	-1
TCGA-F5-6814-01A	1	1	0	1
TCGA-F5-6861-01A	0	1	0	0
TCGA-F5-6863-01A	1	1	1	1
TCGA-F5-6864-01A	1	1	0	1
TCGA-G4-6293-01A	0	1	0	0
TCGA-G4-6294-01A	0	1	0	0
TCGA-G4-6295-01A	1	1	-1	1
TCGA-G4-6297-01A	0	1	0	0
TCGA-G4-6298-01A	1	1	0	1
TCGA-G4-6299-01A	1	1	1	2
TCGA-G4-6302-01A	1	0	0	1
TCGA-G4-6303-01A	1	2	1	1
TCGA-G4-6304-01A	1	0	0	1
TCGA-G4-6307-01A	1	1	1	1
TCGA-G4-6309-01A	0	0	0	0
TCGA-G4-6310-01A	1	2	0	1
TCGA-G4-6311-01A	1	1	1	1
TCGA-G4-6314-01A	1	1	0	1
TCGA-G4-6315-01A	0	1	-1	0
TCGA-G4-6317-01A	1	1	0	1
TCGA-G4-6320-01A	1	1	0	0
TCGA-G4-6321-01A	0	0	0	0
TCGA-G4-6322-01A	0	1	0	0
TCGA-G4-6323-01A	0	1	0	0
TCGA-G4-6586-01A	0	0	0	0
TCGA-G4-6588-01A	0	0	0	0
TCGA-G4-6625-01A	-1	2	0	-1
TCGA-G4-6626-01A	1	1	1	1
TCGA-G4-6627-01A	1	1	0	1
TCGA-G4-6628-01A	0	0	0	0
TCGA-G5-6235-01A	1	1	0	1
TCGA-G5-6641-01A	1	1	0	2
TCGA-NH-A50T-01A	1	1	0	1
TCGA-NH-A50U-01A	1	0	-1	1
TCGA-NH-A50V-01A	0	1	0	0
TCGA-NH-A5IV-01A	0	0	0	0
TCGA-NH-A6GA-01A	0	0	-1	1
TCGA-NH-A6GB-01A	1	1	1	1
TCGA-NH-A6GC-01A	0	1	0	0
TCGA-NH-A8F7-01A	0	1	0	0
TCGA-NH-A8F8-01A	1	1	-1	1
TCGA-QG-A5YV-01A	0	2	0	0
TCGA-QG-A5YW-01A	1	1	1	1
TCGA-QG-A5YX-01A	2	1	0	1
TCGA-QG-A5Z1-01A	1	2	0	1
TCGA-QG-A5Z2-01A	0	0	0	0
TCGA-QL-A97D-01A	0	1	1	0
TCGA-RU-A8FL-01A	2	1	0	1
TCGA-SS-A7HO-01A	0	1	-1	0
TCGA-T9-A92H-01A	0	1	-1	0
TCGA-WS-AB45-01A	1	0	1	1

## Sheet: DNA methyaltion for TFs
	HNF4A-cg03862380	HSF1-cg21215409	MECP2-cg24479484	RAD21-cg09523472
TCGA-3L-AA1B-01A	0.292298	0.186279	0.5195	0.0568327
TCGA-4N-A93T-01A	0.117872	0.0765724	0.0487008	0.0416668
TCGA-4T-AA8H-01A	0.145349	0.0723114	0.437813	0.0291893
TCGA-5M-AAT4-01A	0.160698	0.0745369	0.034009	0.0365046
TCGA-5M-AAT6-01A	0.414273	0.196927	0.506198	0.037264
TCGA-5M-AATE-01A	0.0823611	0.0656865	0.0316215	0.0411367
TCGA-A6-2671-01A	0.101529	0.0846838	0.0425693	0.0255076
TCGA-A6-2672-01A	0.30226	0.260717	0.562189	0.0502703
TCGA-A6-2675-01A	0.118825	0.185205	0.034528	0.0310374
TCGA-A6-2677-01A	0.0742269	0.117325	0.586732	0.0466283
TCGA-A6-2679-01A	0.158708	0.205441	0.388272	0.0400708
TCGA-A6-2680-01A	0.126293	0.114578	0.398847	0.0301274
TCGA-A6-2681-01A	0.182727	0.184433	0.44428	0.0436123
TCGA-A6-2682-01A	0.275579	0.245017	0.0433172	0.0327416
TCGA-A6-2684-01A	0.275473	0.200973	0.501444	0.0448605
TCGA-A6-2685-01A	0.224957	0.238912	0.434053	0.0246146
TCGA-A6-2686-01A	0.220794	0.189287	0.272132	0.0369999
TCGA-A6-3809-01A	0.290504	0.263676	0.565375	0.0387972
TCGA-A6-3810-01A	0.158761	0.154611	0.0313203	0.0482718
TCGA-A6-4105-01A	0.197263	0.154631	0.0421155	0.0335018
TCGA-A6-4107-01A	0.142825	0.121601	0.525129	0.0304357
TCGA-A6-5656-01A	0.102287	0.0954037	0.0420922	0.0356812
TCGA-A6-5657-01A	0.438165	0.323158	0.037622	0.0242663
TCGA-A6-5659-01A	0.13839	0.102831	0.032505	0.0581102
TCGA-A6-5660-01A	0.127888	0.102134	0.0377487	0.0296806
TCGA-A6-5661-01A	0.256441	0.159861	0.606223	0.0391733
TCGA-A6-5662-01A	0.0737688	0.136569	0.0450064	0.041777
TCGA-A6-5664-01A	0.349856	0.260767	0.0391418	0.0352568
TCGA-A6-5665-01A	0.199429	0.197726	0.632547	0.0544005
TCGA-A6-5666-01A	0.101236	0.0994069	0.118398	0.0822217
TCGA-A6-5667-01A	0.105601	0.110258	0.249713	0.0222619
TCGA-A6-6137-01A	0.171068	0.115408	0.050603	0.0276237
TCGA-A6-6138-01A	0.197456	0.187319	0.0420972	0.0376278
TCGA-A6-6140-01A	0.0915077	0.0859584	0.035954	0.0260258
TCGA-A6-6141-01A	0.317962	0.245808	0.0456295	0.0341083
TCGA-A6-6142-01A	0.245355	0.179877	0.586053	0.0238028
TCGA-A6-6648-01A	0.112295	0.0864789	0.0456334	0.0303244
TCGA-A6-6649-01A	0.268519	0.122684	0.0394152	0.0297784
TCGA-A6-6650-01A	0.0862693	0.100102	0.515482	0.0526457
TCGA-A6-6651-01A	0.258932	0.30394	0.499211	0.0316289
TCGA-A6-6652-01A	0.0915657	0.124256	0.051179	0.0285322
TCGA-A6-6653-01A	0.233952	0.186543	0.0568997	0.0310205
TCGA-A6-6654-01A	0.311092	0.300312	0.541012	0.0407432
TCGA-A6-6780-01A	0.238669	0.257805	0.0367803	0.0399711
TCGA-A6-6781-01A	0.395051	0.275024	0.037615	0.0633124
TCGA-A6-6782-01A	0.180882	0.195179	0.0386995	0.031712
TCGA-A6-A565-01A	0.401472	0.313378	0.584611	0.0386536
TCGA-A6-A566-01A	0.428755	0.289607	0.575949	0.048354
TCGA-A6-A567-01A	0.143321	0.149475	0.0353517	0.0554071
TCGA-A6-A56B-01A	0.124466	0.375144	0.0375748	0.0624635
TCGA-A6-A5ZU-01A	0.139446	0.123482	0.0353512	0.039542
TCGA-AA-3488-01A	0.115603	0.0344123	0.0432946	0.0303757
TCGA-AA-3489-01A	0.308847	0.257995	0.0405811	0.0282213
TCGA-AA-3492-01A	0.161888	0.109232	0.545426	0.0379551
TCGA-AA-3494-01A	0.0966283	0.0463348	0.0528781	0.0315679
TCGA-AA-3495-01A	0.138013	0.137907	0.057275	0.029433
TCGA-AA-3496-01A	0.151341	0.228721	0.412593	0.0227577
TCGA-AA-3502-01A	0.101659	0.0673787	0.0410875	0.032397
TCGA-AA-3506-01A	0.164794	0.178468	0.0394239	0.0472628
TCGA-AA-3509-01A	0.113097	0.0642504	0.462558	0.0427179
TCGA-AA-3510-01A	0.219521	0.168459	0.0460341	0.0364864
TCGA-AA-3511-01A	0.131035	0.144517	0.0437361	0.0307054
TCGA-AA-3655-01A	0.142223	0.0974474	0.0314197	0.0465687
TCGA-AA-3660-01A	0.164994	0.0935303	0.484769	0.0295143
TCGA-AA-3662-01A	0.187537	0.120416	0.533721	0.0250385
TCGA-AA-3663-01A	0.183059	0.151523	0.0489745	0.0312151
TCGA-AA-3697-01A	0.0788169	0.0790565	0.0316931	0.0373203
TCGA-AA-3712-01A	0.115653	0.107118	0.0296943	0.0294974
TCGA-AA-3713-01A	0.184136	0.135626	0.035684	0.0649685
TCGA-AD-5900-01A	0.382015	0.220817	0.0650088	0.0476071
TCGA-AD-6548-01A	0.264361	0.183014	0.535302	0.0262256
TCGA-AD-6888-01A	0.137368	0.115732	0.0439642	0.0401774
TCGA-AD-6889-01A	0.172984	0.224413	0.0489123	0.0369389
TCGA-AD-6895-01A	0.306074	0.20238	0.0547179	0.0497742
TCGA-AD-6899-01A	0.185427	0.146189	0.0481294	0.0383154
TCGA-AD-6965-01A	0.1173	0.063646	0.0391542	0.0416469
TCGA-AD-A5EJ-01A	0.280316	0.335971	0.585739	0.0552965
TCGA-AD-A5EK-01A	0.0992403	0.086858	0.0271577	0.0441443
TCGA-AF-2687-01A	0.192778	0.182708	0.0240868	0.0411633
TCGA-AF-2690-01A	0.187088	0.158282	0.327226	0.0345752
TCGA-AF-2693-01A	0.155592	0.179043	0.0315945	0.0321488
TCGA-AF-3911-01A	0.0969083	0.0730522	0.0231934	0.0316384
TCGA-AF-4110-01A	0.159759	0.115701	0.0301095	0.0381754
TCGA-AF-6136-01A	0.130949	0.110141	0.560408	0.0360835
TCGA-AF-6655-01A	0.192806	0.150096	0.0310605	0.0310333
TCGA-AF-6672-01A	0.14494	0.100013	0.035264	0.0215918
TCGA-AF-A56K-01A	0.106732	0.161166	0.0320409	0.0347331
TCGA-AF-A56L-01A	0.129437	0.116248	0.467851	0.0361659
TCGA-AF-A56N-01A	0.127793	0.117812	0.421696	0.0600617
TCGA-AG-3591-01A	0.103021	0.0445716	0.222706	0.0256707
TCGA-AG-3592-01A	0.0903063	0.105703	0.028481	0.0319504
TCGA-AG-3725-01A	0.089752	0.0867386	0.470636	0.038826
TCGA-AG-3731-01A	0.356626	0.169884	0.0314462	0.0241829
TCGA-AG-3732-01A	0.22991	0.142174	0.589104	0.0249166
TCGA-AG-3742-01A	0.129964	0.112031	0.51721	0.02524
TCGA-AG-4021-01A	0.162741	0.0931263	0.301626	0.0294521
TCGA-AG-4022-01A	0.106771	0.135126	0.458041	0.0412098
TCGA-AG-A01W-01A	0.161801	0.132871	0.516627	0.0340555
TCGA-AG-A01Y-01A	0.146674	0.0702827	0.346573	0.0350445
TCGA-AG-A020-01A	0.10201	0.0778654	0.552131	0.0359614
TCGA-AG-A026-01A	0.0621818	0.0439364	0.0484961	0.0349952
TCGA-AG-A02N-01A	0.154833	0.0840407	0.0654613	0.0251434
TCGA-AG-A036-01A	0.131361	0.139297	0.0650891	0.0287316
TCGA-AH-6643-01A	0.111443	0.112938	0.0277939	0.0311508
TCGA-AH-6897-01A	0.118233	0.0590283	0.0278748	0.0410403
TCGA-AH-6903-01A	0.158481	0.135581	0.0342936	0.0363845
TCGA-AM-5820-01A	0.132268	0.140824	0.547544	0.0435097
TCGA-AM-5821-01A	0.378213	0.167782	0.497406	0.0314035
TCGA-AU-3779-01A	0.205704	0.150675	0.536393	0.0405651
TCGA-AU-6004-01A	0.382145	0.325091	0.552257	0.0339077
TCGA-AY-5543-01A	0.230074	0.19958	0.500975	0.0309567
TCGA-AY-6196-01A	0.315301	0.254792	0.0385524	0.0317563
TCGA-AY-6197-01A	0.2958	0.222653	0.0451904	0.0707822
TCGA-AY-6386-01A	0.252135	0.20574	0.536269	0.0362191
TCGA-AY-A54L-01A	0.109676	0.0829347	0.529199	0.0461559
TCGA-AY-A69D-01A	0.144816	0.143228	0.484028	0.0543668
TCGA-AY-A71X-01A	0.0831126	0.084305	0.519691	0.0591922
TCGA-AY-A8YK-01A	0.148193	0.130279	0.03039	0.0471569
TCGA-AZ-4308-01A	0.105832	0.146098	0.375793	0.0278611
TCGA-AZ-4313-01A	0.355339	0.280214	0.621859	0.0355674
TCGA-AZ-4315-01A	0.255565	0.224257	0.0553946	0.0379356
TCGA-AZ-4323-01A	0.456696	0.413951	0.0447146	0.0311516
TCGA-AZ-4614-01A	0.0806344	0.0475993	0.583763	0.0310106
TCGA-AZ-4615-01A	0.227756	0.1729	0.0570606	0.0445307
TCGA-AZ-4616-01A	0.313381	0.213087	0.529565	0.0383858
TCGA-AZ-4682-01B	0.0960412	0.0736196	0.0346244	0.030755
TCGA-AZ-4684-01A	0.196329	0.153132	0.0497091	0.0291407
TCGA-AZ-5403-01A	0.215839	0.216068	0.0423776	0.0343736
TCGA-AZ-5407-01A	0.18354	0.152823	0.535867	0.0289062
TCGA-AZ-6598-01A	0.263748	0.0825677	0.375948	0.0276057
TCGA-AZ-6599-01A	0.156226	0.0971424	0.0590522	0.032841
TCGA-AZ-6600-01A	0.268489	0.125735	0.0343603	0.0284609
TCGA-AZ-6601-01A	0.384888	0.290047	0.0330579	0.034803
TCGA-AZ-6605-01A	0.22811	0.218606	0.0463978	0.0368919
TCGA-AZ-6606-01A	0.13915	0.210089	0.0421089	0.0201555
TCGA-AZ-6607-01A	0.201558	0.581544	0.0373165	0.0298253
TCGA-AZ-6608-01A	0.093551	0.0576991	0.618127	0.0224017
TCGA-BM-6198-01A	0.264411	0.227704	0.0339302	0.0330128
TCGA-CA-5254-01A	0.159148	0.188736	0.341598	0.032322
TCGA-CA-5255-01A	0.327343	0.265595	0.0383606	0.0293773
TCGA-CA-5256-01A	0.135817	0.103952	0.572244	0.0348599
TCGA-CA-5796-01A	0.170137	0.180555	0.53368	0.0327368
TCGA-CA-5797-01A	0.148218	0.102675	0.0363354	0.0569246
TCGA-CA-6715-01A	0.125558	0.0729934	0.0328558	0.0351472
TCGA-CA-6716-01A	0.112064	0.079793	0.0426161	0.0375549
TCGA-CA-6717-01A	0.378155	0.291901	0.0503777	0.0393177
TCGA-CA-6718-01A	0.400093	0.276541	0.0454586	0.0331647
TCGA-CA-6719-01A	0.158627	0.1228	0.0420837	0.0222147
TCGA-CI-6619-01B	0.217953	0.201903	0.042721	0.0297335
TCGA-CI-6620-01A	0.228482	0.199012	0.571356	0.034458
TCGA-CI-6621-01A	0.243312	0.167968	0.0403999	0.0273124
TCGA-CI-6622-01A	0.119175	0.148716	0.0337194	0.0262726
TCGA-CI-6623-01B	0.174947	0.176425	0.0397037	0.0373853
TCGA-CI-6624-01C	0.230735	0.205825	0.594073	0.038225
TCGA-CK-4947-01B	0.253244	0.236483	0.590752	0.0318612
TCGA-CK-4948-01B	0.255623	0.198985	0.55734	0.0276198
TCGA-CK-4950-01A	0.219867	0.127667	0.454849	0.0339301
TCGA-CK-4951-01A	0.280068	0.225723	0.505416	0.040543
TCGA-CK-4952-01A	0.1612	0.108632	0.561064	0.0739474
TCGA-CK-5912-01A	0.0926747	0.075129	0.0425653	0.0361585
TCGA-CK-5913-01A	0.240482	0.16484	0.672196	0.0280093
TCGA-CK-5914-01A	0.0972832	0.163157	0.038659	0.0344095
TCGA-CK-5915-01A	0.0676194	0.0723983	0.0476183	0.0315065
TCGA-CK-5916-01A	0.352275	0.298532	0.595817	0.0349496
TCGA-CK-6746-01A	0.161477	0.46531	0.590122	0.0250989
TCGA-CK-6747-01A	0.178386	0.116487	0.58997	0.0409594
TCGA-CK-6748-01A	0.12228	0.180543	0.410068	0.0516361
TCGA-CK-6751-01A	0.278279	0.187114	0.672133	0.0370276
TCGA-CL-5917-01A	0.0975783	0.10208	0.535715	0.0252004
TCGA-CL-5918-01A	0.111379	0.135142	0.344445	0.0275821
TCGA-CM-4743-01A	0.42722	0.30237	0.0333658	0.160417
TCGA-CM-4744-01A	0.206062	0.19291	0.0432925	0.0393708
TCGA-CM-4746-01A	0.154289	0.0858047	0.053856	0.0279898
TCGA-CM-4747-01A	0.172858	0.161866	0.049209	0.0378868
TCGA-CM-4748-01A	0.235134	0.170704	0.0435462	0.035283
TCGA-CM-4750-01A	0.107211	0.0944305	0.384441	0.0343863
TCGA-CM-4751-01A	0.263186	0.197234	0.0419886	0.0239128
TCGA-CM-4752-01A	0.20146	0.163581	0.0430014	0.0267101
TCGA-CM-5341-01A	0.19933	0.165597	0.453446	0.0225026
TCGA-CM-5344-01A	0.169532	0.16882	0.440937	0.0337932
TCGA-CM-5348-01A	0.271274	0.26819	0.0346936	0.0223969
TCGA-CM-5349-01A	0.235203	0.192343	0.547662	0.0301562
TCGA-CM-5860-01A	0.167061	0.142042	0.0363611	0.0251557
TCGA-CM-5861-01A	0.297642	0.225484	0.615607	0.062794
TCGA-CM-5862-01A	0.0879048	0.0738695	0.0364132	0.0186178
TCGA-CM-5863-01A	0.282958	0.2495	0.49993	0.0318443
TCGA-CM-5864-01A	0.111709	0.0833656	0.03014	0.0246329
TCGA-CM-5868-01A	0.203725	0.19715	0.632841	0.0277838
TCGA-CM-6161-01A	0.182316	0.159229	0.579459	0.0269982
TCGA-CM-6162-01A	0.373954	0.247244	0.610674	0.0316815
TCGA-CM-6163-01A	0.217864	0.219621	0.0317988	0.0327673
TCGA-CM-6164-01A	0.223852	0.293182	0.572509	0.0303879
TCGA-CM-6165-01A	0.166762	0.117123	0.0363089	0.0296579
TCGA-CM-6166-01A	0.163381	0.114701	0.52608	0.0398767
TCGA-CM-6167-01A	0.280238	0.295468	0.57865	0.0364139
TCGA-CM-6168-01A	0.384149	0.277608	0.576277	0.0333859
TCGA-CM-6169-01A	0.171841	0.130638	0.0375571	0.0342412
TCGA-CM-6170-01A	0.162942	0.1802	0.60454	0.0369403
TCGA-CM-6171-01A	0.17668	0.14885	0.607993	0.0325071
TCGA-CM-6172-01A	0.117714	0.26667	0.508979	0.0622837
TCGA-CM-6674-01A	0.327168	0.297697	0.0470528	0.0430436
TCGA-CM-6675-01A	0.112708	0.149174	0.0431356	0.0329538
TCGA-CM-6676-01A	0.224758	0.110462	0.0415209	0.0217455
TCGA-CM-6677-01A	0.199149	0.227842	0.554551	0.0378721
TCGA-CM-6678-01A	0.230131	0.23798	0.58512	0.0353071
TCGA-CM-6679-01A	0.171818	0.192103	0.041272	0.0239328
TCGA-CM-6680-01A	0.234144	0.198216	0.597486	0.0341832
TCGA-D5-5538-01A	0.243272	0.140993	0.551626	0.0289186
TCGA-D5-5539-01A	0.230676	0.29987	0.0343831	0.0283365
TCGA-D5-5540-01A	0.154814	0.11885	0.0476863	0.036076
TCGA-D5-5541-01A	0.236547	0.124963	0.0446628	0.018875
TCGA-D5-6529-01A	0.33673	0.188655	0.0470672	0.0381267
TCGA-D5-6530-01A	0.236087	0.193579	0.0448769	0.039111
TCGA-D5-6531-01A	0.138815	0.14292	0.0268336	0.0305356
TCGA-D5-6532-01A	0.123319	0.097928	0.024783	0.033795
TCGA-D5-6534-01A	0.347889	0.239948	0.62002	0.037102
TCGA-D5-6535-01A	0.181054	0.175652	0.331742	0.034418
TCGA-D5-6536-01A	0.308836	0.155616	0.0308627	0.0787588
TCGA-D5-6537-01A	0.122866	0.0989162	0.0316684	0.0321149
TCGA-D5-6538-01A	0.0404021	0.0345047	0.431927	0.0287663
TCGA-D5-6540-01A	0.212156	0.398563	0.0426289	0.0352641
TCGA-D5-6541-01A	0.288118	0.17763	0.0389788	0.0278329
TCGA-D5-6898-01A	0.18301	0.112688	0.387516	0.0276332
TCGA-D5-6920-01A	0.304122	0.139626	0.560755	0.0546415
TCGA-D5-6922-01A	0.11514	0.110661	0.0492297	0.0350771
TCGA-D5-6923-01A	0.158801	0.163766	0.0427251	0.0336839
TCGA-D5-6924-01A	0.167573	0.159146	0.0517993	0.0358426
TCGA-D5-6926-01A	0.177575	0.142518	0.0458975	0.0396856
TCGA-D5-6927-01A	0.350363	0.330939	0.0598888	0.055672
TCGA-D5-6928-01A	0.439654	0.373753	0.0710982	0.0458925
TCGA-D5-6929-01A	0.227296	0.197252	0.436537	0.0436959
TCGA-D5-6930-01A	0.34989	0.33001	0.0578762	0.0488916
TCGA-D5-6931-01A	0.26604	0.19474	0.034089	0.0393663
TCGA-D5-6932-01A	0.169037	0.150428	0.0549757	0.0521137
TCGA-D5-7000-01A	0.209212	0.165506	0.499928	0.0375319
TCGA-DC-4745-01A	0.100945	0.0524121	0.445486	0.038796
TCGA-DC-4749-01A	0.086751	0.101704	0.0321075	0.0285081
TCGA-DC-5337-01A	0.188699	0.196162	0.0413753	0.0445958
TCGA-DC-5869-01A	0.154735	0.149254	0.52422	0.0300786
TCGA-DC-6154-01A	0.0833594	0.085205	0.511563	0.0302768
TCGA-DC-6155-01A	0.159036	0.185572	0.652617	0.0247411
TCGA-DC-6156-01A	0.235035	0.230804	0.0339499	0.0305619
TCGA-DC-6157-01A	0.10451	0.124076	0.0288064	0.0268717
TCGA-DC-6158-01A	0.165393	0.17031	0.0344744	0.0276707
TCGA-DC-6160-01A	0.174645	0.161728	0.032742	0.0278418
TCGA-DC-6681-01A	0.197275	0.21422	0.515443	0.0381502
TCGA-DC-6682-01A	0.222874	0.224312	0.0290342	0.032815
TCGA-DC-6683-01A	0.145353	0.14027	0.0313673	0.0220886
TCGA-DM-A0X9-01A	0.137355	0.0944467	0.488241	0.0289175
TCGA-DM-A0XD-01A	0.220767	0.187733	0.0257619	0.026794
TCGA-DM-A0XF-01A	0.174993	0.143856	0.53939	0.0199123
TCGA-DM-A1D0-01A	0.136851	0.0654558	0.569705	0.0233514
TCGA-DM-A1D4-01A	0.133334	0.133597	0.0468172	0.0316419
TCGA-DM-A1D6-01A	0.0760803	0.0975876	0.0274559	0.0423605
TCGA-DM-A1D7-01A	0.124999	0.159809	0.0340304	0.0295169
TCGA-DM-A1D9-01A	0.165486	0.121606	0.563698	0.0234688
TCGA-DM-A1DA-01A	0.077091	0.060616	0.545757	0.0240806
TCGA-DM-A1DB-01A	0.0958668	0.0675317	0.0241904	0.0208734
TCGA-DM-A1HA-01A	0.35905	0.0719006	0.035913	0.0280752
TCGA-DM-A1HB-01A	0.219011	0.206091	0.0458778	0.0335274
TCGA-DM-A280-01A	0.4632	0.393927	0.542983	0.0470724
TCGA-DM-A282-01A	0.152479	0.127656	0.542704	0.0416858
TCGA-DM-A285-01A	0.224009	0.20718	0.48242	0.0291704
TCGA-DM-A288-01A	0.181192	0.245217	0.0416862	0.0470307
TCGA-DM-A28A-01A	0.102556	0.134907	0.0318526	0.0396527
TCGA-DM-A28C-01A	0.136556	0.0830346	0.0406321	0.0354985
TCGA-DM-A28E-01A	0.089029	0.0683367	0.62726	0.048447
TCGA-DM-A28F-01A	0.161302	0.13116	0.0317149	0.0267074
TCGA-DM-A28G-01A	0.230199	0.122021	0.0434389	0.0335893
TCGA-DM-A28H-01A	0.152051	0.0868388	0.0298519	0.0207049
TCGA-DM-A28K-01A	0.174649	0.0918935	0.0459647	0.0258169
TCGA-DM-A28M-01A	0.184911	0.166578	0.0459833	0.0346988
TCGA-DT-5265-01A	0.277318	0.238183	0.0430617	0.0384472
TCGA-DY-A0XA-01A	0.110467	0.0842424	0.523933	0.0298772
TCGA-DY-A1DC-01A	0.148149	0.0951966	0.463382	0.0295296
TCGA-DY-A1DD-01A	0.0666743	0.0651648	0.477128	0.0203115
TCGA-DY-A1DE-01A	0.110557	0.136736	0.562921	0.0413198
TCGA-DY-A1DF-01A	0.0617909	0.0680511	0.631433	0.0367475
TCGA-DY-A1DG-01A	0.0454703	0.0682624	0.0508071	0.0547833
TCGA-DY-A1H8-01A	0.0797782	0.0379663	0.584409	0.0333354
TCGA-EF-5830-01A	0.107417	0.093787	0.0443629	0.0218279
TCGA-EF-5831-01A	0.143509	0.160804	0.0434878	0.0199422
TCGA-EI-6506-01A	0.139551	0.14406	0.524515	0.034757
TCGA-EI-6507-01A	0.335784	0.239922	0.0331817	0.0298985
TCGA-EI-6508-01A	0.115084	0.0830446	0.535681	0.0297437
TCGA-EI-6509-01A	0.101133	0.0838794	0.029871	0.0218285
TCGA-EI-6511-01A	0.161181	0.13864	0.0226655	0.0242687
TCGA-EI-6512-01A	0.101892	0.128882	0.359635	0.0314807
TCGA-EI-6513-01A	0.104119	0.0673063	0.0228076	0.0245449
TCGA-EI-6514-01A	0.0725768	0.149915	0.49423	0.0289634
TCGA-EI-6881-01A	0.165436	0.130311	0.0379307	0.0541949
TCGA-EI-6882-01A	0.21008	0.120289	0.040146	0.0474129
TCGA-EI-6883-01A	0.149037	0.0750772	0.0364811	0.0267153
TCGA-EI-6884-01A	0.198042	0.2054	0.0465008	0.0377783
TCGA-EI-6885-01A	0.176883	0.0948755	0.546425	0.016023
TCGA-EI-6917-01A	0.349232	0.323367	0.0440607	0.0448067
TCGA-EI-7002-01A	0.108063	0.123676	0.0409212	0.0368093
TCGA-F4-6459-01A	0.237654	0.171207	0.626659	0.0323127
TCGA-F4-6460-01A	0.19106	0.176316	0.635526	0.0303255
TCGA-F4-6461-01A	0.480239	0.353608	0.60948	0.0308221
TCGA-F4-6463-01A	0.235081	0.226923	0.0545961	0.0365943
TCGA-F4-6569-01A	0.350864	0.272329	0.0592614	0.035349
TCGA-F4-6570-01A	0.333299	0.170281	0.565705	0.0294285
TCGA-F4-6703-01A	0.477578	0.324514	0.0447615	0.0333169
TCGA-F4-6704-01A	0.321396	0.252807	0.0472799	0.0520562
TCGA-F4-6805-01A	0.293094	0.228763	0.590847	0.0335966
TCGA-F4-6806-01A	0.242591	0.165051	0.575014	0.0338714
TCGA-F4-6807-01A	0.296213	0.245764	0.628469	0.0301018
TCGA-F4-6808-01A	0.139099	0.143759	0.507944	0.0341027
TCGA-F4-6809-01A	0.295205	0.259188	0.561304	0.0374163
TCGA-F4-6854-01A	0.150559	0.174355	0.367562	0.0434475
TCGA-F4-6855-01A	0.197608	0.151245	0.481507	0.0496393
TCGA-F4-6856-01A	0.297886	0.1888	0.057898	0.0521748
TCGA-F5-6464-01A	0.22949	0.227735	0.512698	0.0275752
TCGA-F5-6465-01A	0.193378	0.133786	0.475644	0.0326566
TCGA-F5-6571-01A	0.146248	0.131224	0.539299	0.0376581
TCGA-F5-6702-01A	0.261526	0.249718	0.0509583	0.0852157
TCGA-F5-6811-01A	0.14341	0.182509	0.422721	0.0441083
TCGA-F5-6812-01A	0.206771	0.253335	0.03252	0.0396496
TCGA-F5-6813-01A	0.186845	0.23977	0.0404997	0.0378948
TCGA-F5-6814-01A	0.214083	0.144247	0.0456262	0.0268016
TCGA-F5-6861-01A	0.265199	0.285028	0.578734	0.0400627
TCGA-F5-6863-01A	0.148502	0.127937	0.587398	0.0254129
TCGA-F5-6864-01A	0.187195	0.145376	0.418551	0.0262729
TCGA-G4-6293-01A	0.252266	0.215535	0.590259	0.0505927
TCGA-G4-6294-01A	0.111107	0.0783554	0.0400589	0.0355932
TCGA-G4-6295-01A	0.137204	0.0784458	0.401439	0.0208404
TCGA-G4-6297-01A	0.168463	0.213343	0.622921	0.0552272
TCGA-G4-6298-01A	0.146039	0.087704	0.0385052	0.0282416
TCGA-G4-6299-01A	0.266392	0.157154	0.0428266	0.0204284
TCGA-G4-6302-01A	0.397852	0.29337	0.474694	0.0344685
TCGA-G4-6303-01A	0.146121	0.0833184	0.473999	0.0196843
TCGA-G4-6304-01A	0.513687	0.324805	0.593544	0.0464344
TCGA-G4-6307-01A	0.101291	0.0601266	0.541275	0.0246656
TCGA-G4-6309-01A	0.169145	0.138518	0.613384	0.0310945
TCGA-G4-6310-01A	0.101647	0.233001	0.040343	0.0331026
TCGA-G4-6311-01A	0.183458	0.183027	0.0350093	0.0249932
TCGA-G4-6314-01A	0.234085	0.144762	0.387793	0.0349298
TCGA-G4-6315-01A	0.110652	0.161428	0.039088	0.0429368
TCGA-G4-6317-01A	0.0886265	0.0661492	0.599741	0.0234209
TCGA-G4-6320-01A	0.110238	0.257602	0.0370445	0.035205
TCGA-G4-6321-01A	0.286527	0.19828	0.536734	0.0408403
TCGA-G4-6322-01A	0.264575	0.338086	0.0336904	0.037288
TCGA-G4-6323-01A	0.321501	0.222106	0.0455821	0.0357999
TCGA-G4-6586-01A	0.33631	0.221447	0.587804	0.0309735
TCGA-G4-6588-01A	0.293003	0.176671	0.638188	0.0326857
TCGA-G4-6625-01A	0.25544	0.208232	0.641005	0.0489043
TCGA-G4-6626-01A	0.119664	0.11245	0.0365993	0.0458934
TCGA-G4-6627-01A	0.324491	0.253138	0.0355865	0.0341318
TCGA-G4-6628-01A	0.438856	0.210621	0.045067	0.0405051
TCGA-G5-6235-01A	0.125975	0.198577	0.0286191	0.0316752
TCGA-G5-6641-01A	0.182413	0.194217	0.0408127	0.0273233
TCGA-NH-A50T-01A	0.0868988	0.076595	0.271706	0.0508395
TCGA-NH-A50U-01A	0.11384	0.0626564	0.0424683	0.0391441
TCGA-NH-A50V-01A	0.210645	0.157223	0.0451282	0.0616202
TCGA-NH-A5IV-01A	0.170329	0.10988	0.575143	0.0439645
TCGA-NH-A6GA-01A	0.164806	0.159841	0.0467228	0.0352631
TCGA-NH-A6GB-01A	0.194825	0.102396	0.483404	0.033884
TCGA-NH-A6GC-01A	0.108714	0.311339	0.236512	0.0463482
TCGA-NH-A8F7-01A	0.0628489	0.0898131	0.366786	0.0396509
TCGA-NH-A8F8-01A	0.126781	0.101946	0.0345357	0.0375401
TCGA-QG-A5YV-01A	0.0906274	0.0711041	0.589608	0.0484159
TCGA-QG-A5YW-01A	0.193363	0.152193	0.589099	0.0405126
TCGA-QG-A5YX-01A	0.107559	0.0624575	0.292929	0.0403061
TCGA-QG-A5Z1-01A	0.121197	0.128134	0.0435634	0.0402157
TCGA-QG-A5Z2-01A	0.302547	0.273712	0.038584	0.0429218
TCGA-QL-A97D-01A	0.163442	0.117375	0.493298	0.0625011
TCGA-RU-A8FL-01A	0.141051	0.0747765	0.0548247	0.0329339
TCGA-SS-A7HO-01A	0.116912	0.0717722	0.279181	0.0457013
TCGA-T9-A92H-01A	0.117427	0.0861586	0.0516607	0.047783
TCGA-WS-AB45-01A	0.376353	0.472402	0.481974	0.0439642
