# Supplementary material for: Genomic and regulatory characteristics of significant transcription factors in colorectal cancer metastasis
Source: Sci Rep. 2018 Dec 13;8:17836. doi: 10.1038/s41598-018-36168-8 (PMC6292939; doi:10.1038/s41598-018-36168-8)
Supplement: Supplementary file 4 — Supplementary Table S3 [file 41598_2018_36168_MOESM4_ESM.xlsx]

## Sheet: Sheet1
TF	TF ID	LncRNA ID	LncRNA name	Spearman correlation coefficient	Nucleus localization signal
HNF4A	ENSG00000101076.15	ENSG00000226812.2	RP5-881L22.5	0.686848	YES
HSF1	ENSG00000185122.9	ENSG00000255224.1	CTD-3065J16.9	0.667091	YES
HSF1	ENSG00000185122.9	ENSG00000265393.1	CTD-2517M22.17	0.574733	YES
HNF4A	ENSG00000101076.15	ENSG00000223891.4	OSER1-AS1	0.563535	NO
HSF1	ENSG00000185122.9	ENSG00000203499.9	FAM83H-AS1	0.515073	YES
MECP2	ENSG00000169057.18	ENSG00000280195.1	XX-FW83563B9.5	0.485245	YES
HSF1	ENSG00000185122.9	ENSG00000254389.3	RHPN1-AS1	0.454512	YES
HSF1	ENSG00000185122.9	ENSG00000232600.3	AC084125.4	0.441894	YES
HSF1	ENSG00000185122.9	ENSG00000254548.1	RP11-429J17.5	0.374174	NA
MECP2	ENSG00000169057.18	ENSG00000197180.2	CH17-340M24.3	0.308008	NA
