# Supplementary material for: Genomic and regulatory characteristics of significant transcription factors in colorectal cancer metastasis
Source: Sci Rep. 2018 Dec 13;8:17836. doi: 10.1038/s41598-018-36168-8 (PMC6292939; doi:10.1038/s41598-018-36168-8)
Supplement: Supplementary file 5 — Supplementary Table S4 [file 41598_2018_36168_MOESM5_ESM.xlsx]

## Sheet: protien-lncRNA correlation >0.3
HNF4A
Ensembl ID	correlation	Gene symbol
ENSG00000174365.18	0.420216	SNHG11
ENSG00000232956.7	0.394312	SNHG15
ENSG00000170919.14	0.37199	TPT1-AS1
ENSG00000255774.1	0.369095	AP000439.3
ENSG00000223891.4	0.358459	OSER1-AS1
ENSG00000262370.4	0.349739	RP11-473M20.9
ENSG00000249550.5	0.330116	LINC01234
ENSG00000188185.10	0.315699	LINC00265
ENSG00000257556.1	0.313789	RP11-44N21.1
ENSG00000261123.1	0.310048	RP11-304L19.3
ENSG00000244649.3	0.307005	CTD-2377D24.6
ENSG00000182648.10	0.305157	LINC01006
ENSG00000196756.10	0.304617	SNHG17
ENSG00000261526.2	0.301257	CTB-31O20.2
MECP2
Ensembl ID	correlation	Gene symbol
ENSG00000262370.4	0.395044	RP11-473M20.9
ENSG00000206838.1	0.367181	SNORA5A
ENSG00000274020.1	0.310853	LINC01138
HSF1
Ensembl ID	correlation	Gene symbol
ENSG00000249550.5	0.326755	LINC01234
ENSG00000209042.1	0.308621	SNORD12C
