# Supplementary material for: Genomic and regulatory characteristics of significant transcription factors in colorectal cancer metastasis
Source: Sci Rep. 2018 Dec 13;8:17836. doi: 10.1038/s41598-018-36168-8 (PMC6292939; doi:10.1038/s41598-018-36168-8)
Supplement: Supplementary file 6 — Supplementary Table S5 [file 41598_2018_36168_MOESM6_ESM.xlsx]

## Sheet: 2258 Target Genes
"SEPT7"
"SEPT8"
"SEPT9"
A1CF
AAK1
AARSD1
AATF
ABALON
ABAT
ABCA1
ABCA5
ABCB1
ABCB6
ABCB7
ABCC10
ABCC4
ABCC5
ABCC6
ABHD15
ABHD16A
ABI2
ABL1
ABLIM2
ABR
ABTB2
ACACB
ACAN
ACBD4
ACBD7
ACE
ACE2
ACLY
ACOT11
ACOT9
ACSF2
ACSL5
ACSS1
ACSS2
ACTN4
ACTR3B
ACTR5
ACVR1
ACVR1B
ADAL
ADAM19
ADAMTS12
ADAMTS13
ADAMTSL4
ADARB1
ADCY3
ADCY4
ADK
ADNP
ADO
AGAP1
AGBL5
AGK
AGMAT
AGO2
AGPAT1
AHCY
AHNAK2
AHSA1
AIFM1
AIMP2
AK3
AKAP1
AKAP11
AKAP8
AKAP8L
AKAP9
AKIP1
AKR1C3
AKTIP
ALDH1A3
ALDH5A1
ALG10
ALG13
ALG3
ALKBH3
ALPK3
ALPL
AMACR
AMDHD2
AMER1
AMOT
AMOTL1
AMOTL2
ANGEL2
ANK3
ANKRD10
ANKRD13A
ANKRD13B
ANKRD46
ANKS1A
ANKS3
ANO10
ANO6
ANTXR1
ANXA4
ANXA6
AOAH
AP1M1
AP5Z1
APBB1
APH1B
APMAP
APOLD1
APTR
AQP1
ARAP1
ARAP3
ARFGEF1
ARFGEF2
ARGLU1
ARHGAP23
ARHGAP27
ARHGEF10L
ARHGEF17
ARHGEF18
ARHGEF6
ARHGEF7
ARHGEF9
ARID1B
ARID3A
ARL4A
ARL8A
ARMC2
ARMCX6
ARNT
ARPC1A
ARSD
ARSG
ARVCF
ASAP1
ASB1
ASB13
ASB2
ASL
ASPN
ASTE1
ASXL1
ATAT1
ATF2
ATF6B
ATF7IP
ATIC
ATL1
ATM
ATMIN
ATP10B
ATP11A
ATP11C
ATP1B3
ATP2C2
ATP6AP2
ATP6V0A1
ATP6V1C1
ATP6V1C2
ATP6V1E2
ATP6V1H
ATP7A
ATP7B
ATP9A
ATRX
ATXN1L
ATXN7L1
ATXN7L2
AVIL
AVL9
AXIN1
AXIN2
AXL
B4GALT5
BACE1
BAHCC1
BAIAP2L1
BAZ1B
BBS10
BBS9
BCAM
BCAP31
BCAS3
BCAS4
BCL11A
BCL11B
BCL2L1
BCL2L10
BCL9
BCORL1
BDH2
BEND7
BET1L
BEX2
BFSP1
BICC1
BICD1
BIRC5
BIVM
BMF
BMP8B
BMPR1A
BMPR2
BMS1P20
BOD1
BRCA1
BRCC3
BRD7
BRI3
BRPF1
BRPF3
BRSK2
BRWD3
BTBD9
BTN2A1
BTN2A2
BTRC
BZW2
C11orf49
C11orf74
C11orf95
C12orf76
C14orf93
C15orf40
C16orf45
C16orf58
C16orf70
C16orf87
C17orf53
C17orf67
C17orf80
C19orf73
C1GALT1C1
C1orf106
C1orf112
C1S
C20orf24
C2CD2
C2orf15
C2orf42
C2orf49
C5orf30
C5orf34
C6orf132
C6orf222
C7orf26
C7orf31
C8orf33
CAB39L
CABLES2
CACHD1
CACNA1C
CACNA1D
CACNA1H
CALCOCO1
CALD1
CAMK1D
CAMK2G
CAMK2N1
CAMKMT
CAMLG
CAMSAP2
CASC21
CASC3
CASK
CASP2
CBFA2T2
CBL
CBLL1
CBX1
CBX8
CC2D2A
CCDC102A
CCDC113
CCDC115
CCDC146
CCDC159
CCDC170
CCDC22
CCDC3
CCDC34
CCDC50
CCDC57
CCDC71L
CCDC80
CCDC86
CCDC92
CCDC93
CCDC97
CCNA2
CCNB1
CCNH
CCNJ
CCNL1
CCR7
CCT3
CD2BP2
CD5
CD72
CD83
CDC14B
CDC16
CDC42EP3
CDCA5
CDCA7
CDCA7L
CDH1
CDH13
CDH17
CDHR2
CDIP1
CDK10
CDK13
CDK17
CDK18
CDK19
CDK5R1
CDK5RAP1
CDK5RAP3
CDK8
CDR2
CDX2
CDYL
CEACAM1
CEACAM6
CELSR3
CELSR3-AS1
CENPBD1
CENPH
CENPJ
CENPM
CEP164
CEP250
CEP41
CEP68
CERK
CERS4
CERS5
CES2
CFAP20
CFDP1
CFH
CFL1
CFTR
CGN
CHAMP1
CHCHD2
CHD2
CHD6
CHD7
CHDH
CHEK1
CHM
CHMP3
CHN2
CHPT1
CHRAC1
CHRDL2
CHST13
CHST14
CHST3
CIB2
CISD3
CKAP5
CLASP1
CLASRP
CLDN4
CLDN9
CLIC5
CLMP
CLP1
CMIP
CMTM3
CMTR1
CMTR2
CNN1
CNNM2
CNNM3
CNOT1
CNP
CNPY4
CNTNAP2
COBL
COBLL1
COG1
COG5
COG7
COL14A1
COL27A1
COL4A1
COL4A2
COL8A1
COL8A2
COL9A3
COMMD5
COMMD6
COPG2
COPS7B
COPZ2
CORO2A
CPE
CPED1
CPPED1
CPQ
CRCP
CREBRF
CRIM1
CRY2
CRYGS
CSGALNACT1
CSGALNACT2
CSTF1
CSTF2
CSTF2T
CTDSP2
CTGF
CTNNB1
CTNNBL1
CTPS2
CTSV
CTTNBP2
CUEDC1
CUL1
CUL4A
CUL7
CUX1
CWF19L1
CXorf38
CXorf56
CXXC4
CXXC5
CYB561D1
CYB5B
CYGB
CYLD
CYP2S1
CYP2U1
CYP4F12
CYP4F3
CYS1
CYTH3
CYYR1
DAB2
DAB2IP
DAPK2
DARS2
DCAF17
DCAF4
DCAF7
DCAKD
DCBLD2
DCTN1
DDAH2
DDC
DDN
DDR2
DDX19B
DDX27
DDX3X
DDX52
DDX56
DECR2
DENND1A
DENND3
DENND4C
DGAT1
DGAT2
DGKD
DGKZ
DHRS12
DHX35
DHX40
DHX8
DIAPH2
DIAPH3
DIDO1
DIO2
DIP2C
DIXDC1
DKC1
DKK2
DKK3
DMTF1
DNAH1
DNAJB2
DNAJB6
DNAJC15
DNAJC19
DNAJC2
DNAJC3-AS1
DNAJC6
DNASE1
DNMBP
DNMBP-AS1
DNMT1
DNMT3A
DNMT3B
DNTTIP1
DOCK1
DOCK4
DOCK9
DOK4
DOPEY1
DPF2
DPY19L3
DPY19L4
DPYD
DPYSL3
DSCC1
DSN1
DTNB
DTX4
DUS1L
DUSP15
DUSP16
DUSP18
DUSP3
DYNC1I2
E2F3
E2F8
EBF4
EBP
EBPL
EDAR
EDC3
EDC4
EDIL3
EDN1
EEA1
EEF1D
EEF2K
EEFSEC
EEPD1
EFEMP2
EFHC1
EFHD1
EFNA1
EFNB1
EFR3A
EGFR
EGR2
EGR3
EHD2
EID1
EIF1AD
EIF1AX
EIF2AK2
EIF2B5
EIF2S2
EIF2S3
EIF3J-AS1
EIF4A3
EIF4EBP2
EIF4ENIF1
EIF4G3
EIF4H
EIF6
ELF1
ELK1
ELMO1
ELMO2
ELN
ELOVL5
EMC2
EMD
EME1
EMILIN1
EML1
ENAH
ENGASE
ENOX2
ENPP2
ENPP5
ENTPD6
EPB41L1
EPB41L4B
EPB41L5
EPC1
EPC2
EPCAM
EPDR1
EPHB1
EPPK1
EPS8
EPS8L2
EPSTI1
ERBB2
ERBB3
ERCC3
ERCC5
EREG
ERF
ERN1
ERV3-1
ESPL1
ESRRA
ESYT2
ETNK2
ETV4
EVC
EVL
EVPL
EXOC4
EXOC6B
EXOC7
EYA2
EZH1
F10
F11R
F13A1
FADS1
FADS3
FAM104B
FAM105A
FAM117A
FAM118A
FAM122B
FAM129A
FAM131B
FAM13B
FAM160B1
FAM172A
FAM192A
FAM198B
FAM199X
FAM19A5
FAM200A
FAM20C
FAM214A
FAM217B
FAM24B
FAM71E1
FAM83D
FANCA
FARP1
FBLN1
FBXL12
FBXL20
FBXL3
FBXL4
FBXO2
FBXO41
FBXW4
FCHSD1
FEN1
FERMT1
FERMT2
FES
FEZ1
FGD5
FGF18
FGF19
FGFR1
FGFR1OP
FGFR1OP2
FGFR3
FGGY
FHL1
FHOD3
FILIP1L
FITM2
FKBP4
FKBP7
FKBP9
FLCN
FLNA
FLT1
FLT4
FMO4
FN3KRP
FNBP1
FNBP1L
FNDC1
FOXD2
FOXK1
FOXO3
FOXQ1
FOXS1
FREM1
FRMD6
FRS3
FRY
FRYL
FSD1L
FTCDNL1
FTL
FTO
FZD1
FZD5
FZD6
GAB1
GABARAPL1
GABBR1
GABPB1-AS1
GALNT11
GALNT18
GAS2
GAS6-AS1
GATA6-AS1
GATAD1
GATS
GBGT1
GCLC
GCSH
GDI1
GDPD1
GDPD5
GEM
GEMIN5
GEMIN6
GEMIN8
GET4
GFOD1
GGA2
GGA3
GGCT
GGCX
GIMAP8
GINS2
GIT2
GLI1
GLIPR1
GLIS2
GLS
GLT8D2
GLYCTK
GMCL1
GNA12
GNAI2
GNAS
GNG4
GNL1
GNL3L
GNPDA1
GOLGA7B
GOLGA8B
GOLIM4
GOSR2
GPALPP1
GPATCH1
GPATCH2
GPATCH8
GPC1
GPR160
GPR161
GPR176
GPR35
GPRC5B
GPSM2
GRAMD1A
GRAMD4
GRHL2
GRIPAP1
GRK5
GRM8
GRTP1
GRWD1
GSE1
GSK3B
GTF2F1
GTF2F2
GTF2H4
GTF2I
GTF2IRD1
GUCA2A
GUCY2C
GXYLT2
H2AFV
H2AFY2
HABP4
HAS2-AS1
HCG11
HCG18
HDAC5
HDAC6
HDAC8
HDHD3
HECA
HELLS
HERC3
HERC5
HERPUD2
HEXIM2
HEY1
HEYL
HGH1
HHAT
HHLA2
HIBADH
HIF1AN
HILPDA
HIP1
HIVEP1
HKDC1
HKR1
HLX
HMCES
HMCN2
HMGB2
HNRNPA1L2
HNRNPF
HNRNPH3
HNRNPUL1
HOOK2
HOXA3
HOXA-AS2
HOXD10
HS1BP3
HS2ST1
HS6ST2
HSD11B2
HSDL1
HSF1
HSF2
HSPA12A
HSPA6
HSPB1
HSPB6
HSPB7
HSPBAP1
HSPD1
HSPH1
HTRA3
HUNK
HUS1
HUWE1
HVCN1
ICA1
ICAM2
ID1
IDH3G
IDS
IFFO1
IFI44L
IFNLR1
IFRD1
IFT52
IFT57
IGF1R
IGF2R
IGFBP3
IGFBP5
IGSF23
IL11RA
IL13RA1
IL16
IL17RE
IL34
IL6R
ILDR1
ILF3-AS1
IMMP2L
INCENP
ING5
INMT
INPP4A
INPP4B
INPP5A
INPP5D
IPO5
IQCE
IQGAP3
IQSEC2
IRAK2
IRAK4
IRF2BP2
IRS1
IST1
ITCH
ITGA9
ITGB5
ITPKB
ITPR2
IYD
JADE3
JAK3
JAM3
JARID2
JAZF1
JPH2
JPX
JRK
JUP
KALRN
KANK1
KANK2
KANK3
KANSL1
KANSL3
KARS
KAT6A
KAT7
KATNAL1
KATNB1
KAZN
KBTBD7
KCNAB2
KCNH2
KCNK5
KCNMB1
KCTD10
KCTD18
KCTD20
KCTD6
KCTD7
KDM2B
KDM3A
KDM4C
KDM6A
KHDRBS3
KHSRP
KIAA0232
KIAA0355
KIAA1217
KIAA1549
KIAA1755
KIAA1841
KIF12
KIF18B
KIF21B
KIF22
KIF26B
KIF3B
KIF3C
KIF7
KIFC3
KIN
KIZ
KLF10
KLF12
KLF7
KLHDC10
KLHDC2
KLHL11
KLHL12
KLHL24
KLHL29
KLHL5
KLHL8
KMT2A
KMT2B
KMT2C
KMT2E
KPNA3
KRBOX4
KRI1
KRT15
KSR1
KXD1
L3MBTL1
L3MBTL3
LACC1
LAMA3
LAMA4
LAMP1
LAMP2
LAMP3
LANCL1
LAPTM4B
LARP1
LAS1L
LAT2
LBR
LCAT
LCN12
LDLRAD3
LDLRAD4
LEF1
LEMD3
LENG8-AS1
LFNG
LHFPL3-AS2
LIG3
LIMK1
LIN37
LINC00265
LINC00460
LINC00511
LINC00525
LINC00543
LINC00680
LINC00857
LINC01278
LINC01291
LINC01411
LINC-PINT
LMAN2L
LMBR1
LMF1
LMNB1
LMO7
LMTK2
LNX1
LNX2
LONRF1
LOXL2
LPIN3
LRCH1
LRFN4
LRIG1
LRP1
LRP11
LRRC14
LRRC32
LRRC37A3
LRRC75B
LRRCC1
LRRFIP2
LRRK1
LRRN1
LSAMP
LSM11
LSM14A
LSM14B
LSM8
LTBP1
LTBP2
LTBP3
LUC7L
LUC7L3
LY6E
LZTR1
LZTS2
LZTS3
MAD1L1
MAF
MAFK
MAGEB17
MAGT1
MAML1
MAML2
MAMSTR
MAN1C1
MAN2C1
MAP1A
MAP3K14
MAP3K3
MAP3K7
MAP4K3
MAP4K4
MAP6D1
MAP7
MAP7D2
MAPK14
MAPK8IP3
MAPK9
MAPKAP1
MAPKAPK2
MAPKBP1
MAPRE1
MARK1
MARK4
MARVELD2
MAT1A
MAU2
MAVS
MB21D2
MBNL2
MBTD1
MBTPS2
MCF2L
MCM3
MCM4
MCM7
MCMBP
MCOLN2
MCTS1
MDC1
MED14
MED29
MED30
MEF2C
MEOX1
MERTK
MEST
MET
METTL18
METTL23
METTL7B
MEX3C
MGAT4A
MGRN1
MICAL2
MICAL3
MICALCL
MID1
MIEF1
MIPEP
MIR17HG
MIR3131
MIR3682
MIR4664
MIR6812
MISP
MKI67
MKLN1-AS
MKRN1
MLH3
MLLT10
MLLT6
MLXIPL
MMEL1
MMGT1
MMP15
MMP2
MMP24
MMRN2
MN1
MND1
MNX1
MORC2
MOSPD1
MPC2
MPLKIP
MPP1
MPP7
MPZL3
MR1
MRAS
MRGBP
MRPL45
MRPL48
MRPL53
MRPS23
MRPS31
MSANTD4
MSH2
MSI1
MSL1
MSL2
MSRB3
MSTO2P
MTCH2
MTERF4
MTG2
MTIF3
MTMR11
MTMR8
MTURN
MUC20
MUC3A
MUM1
MVB12B
MYBL2
MYC
MYH11
MYH14
MYL9
MYLK
MYO15B
MYO1D
MYO1F
MYO6
MYO7A
MYOM3
MYRIP
MYZAP
N4BP2L2
NAA16
NAA40
NAALADL2
NAB2
NABP1
NADSYN1
NAIF1
NAMPT
NARS2
NAT10
NCAPD3
NCAPH
NCKAP1
NCMAP
NCOA1
NCOA2
NCOA3
NCOA5
NCOA6
NCR3LG1
NCS1
NDRG3
NDUFAF2
NDUFAF6
NDUFS3
NEBL
NEDD4
NEIL1
NEK3
NELFA
NELFCD
NET1
NEU3
NEURL2
NEURL3
NF1
NFATC2
NFATC2IP
NFATC3
NFE2L1
NFX1
NGEF
NHLRC3
NHS
NHSL1
NICN1
NINL
NIPBL
NKAP
NKD2
NKRF
NLN
NLRP1
NME1
NMNAT3
NMT2
NNT
NOD1
NOL4L
NONO
NOS3
NOSIP
NOTCH1
NOTUM
NPAS2
NPR1
NPTXR
NR1D1
NR1I2
NR2F1
NR5A2
NR6A1
NRBP2
NREP
NRF1
NSMCE2
NSUN5
NSUN6
NTN1
NUAK2
NUB1
NUDCD3
NUDT13
NUDT3
NUDT4
NUDT7
NUFIP1
NUMA1
NUP155
NUP160
NUP85
NUP93
NUPL2
NXF1
NXN
NXT2
NYNRIN
OAT
OAZ2
OBSL1
OCLN
OGDH
OGFR
OGT
OLFM1
OLFML2A
OLFML3
OPHN1
OPLAH
OPTN
ORAI2
ORAOV1
ORC2
ORC3
ORC6
OSBPL1A
OSBPL2
OSER1
OSER1-AS1
OSGIN2
OSTM1
OTUD5
OTUD6B-AS1
OTULIN
OXR1
PAAF1
PABPC1
PACS1
PAGR1
PAIP2
PAIP2B
PAM
PAN3
PANK1
PAPD7
PAPLN
PAQR5
PARD6B
PARD6G
PARP11
PARP16
PARP4
PARP6
PARVG
PATL1
PAX8
PAX8-AS1
PAXIP1
PAXIP1-AS2
PBX1
PCAT7
PCBD1
PCDH1
PCDH7
PCID2
PCIF1
PCMTD1
PCMTD2
PCSK5
PDE3A
PDE4A
PDE7A
PDE8A
PDGFA
PDGFC
PDGFRA
PDGFRB
PDK2
PDK4
PDLIM3
PDP2
PDPK1
PDPR
PDSS1
PDX1
PDZRN3
PECAM1
PELI2
PER2
PEX1
PEX12
PEX16
PFDN4
PGRMC1
PGS1
PHACTR2
PHC1
PHF14
PHF2
PHF20
PHF20L1
PHF8
PHKA2
PHLDB1
PHLPP2
PHRF1
PHYH
PHYKPL
PI4K2A
PIGO
PIGU
PIK3IP1
PIK3R1
PIM1
PIN4
PIP4K2A
PIP4K2B
PIPOX
PITPNM1
PIWIL4
PKD2
PKDCC
PKN1
PLA1A
PLA2G15
PLA2G4C
PLA2G6
PLA2R1
PLAGL1
PLAT
PLCB4
PLCE1
PLCG1
PLD6
PLEC
PLEKHA5
PLEKHA6
PLEKHA7
PLEKHA8
PLEKHB1
PLEKHF2
PLEKHG2
PLEKHG5
PLSCR4
PLXDC1
PLXNA2
PLXNB1
PM20D2
PMEPA1
PMFBP1
PMM2
PMS2
PNRC1
POC5
POFUT1
POGZ
POLA1
POLA2
POLG2
POLI
POLR1A
POLR2C
POLR2G
POLR3A
POLR3C
POLRMT
POM121
POM121C
PPARGC1B
PPFIBP2
PPM1F
PPM1H
PPP1R12C
PPP1R14C
PPP1R16B
PPP1R2
PPP1R26-AS1
PPP1R3C
PPP1R3D
PPP1R3E
PPP2R3B
PRAME
PRDM11
PRELID2
PREP
PREX1
PRIM1
PRKCD
PRKCE
PRKCQ
PRKD1
PRKD3
PRKG1
PRKRIP1
PRLR
PRNP
PROC
PROCR
PROS1
PROSER1
PRPF19
PRPF3
PRPF6
PRPS1
PRPS2
PRPSAP1
PRR15
PRR16
PRR5
PRR5L
PRRC2A
PRRC2C
PRRT3-AS1
PRSS3
PSD
PSD4
PSKH1
PSORS1C1
PSTPIP2
PTBP1
PTCH1
PTDSS2
PTEN
PTGIS
PTK2
PTK7
PTMA
PTPN1
PTPN12
PTPN4
PTPN9
PTPRA
PTPRB
PTPRE
PTPRK
PTPRO
PTPRU
PUF60
PUM2
PURB
PVR
PXDC1
PXK
PXMP4
QKI
R3HDM2
RAB11FIP1
RAB11FIP2
RAB11FIP3
RAB11FIP5
RAB15
RAB17
RAB22A
RAB24
RAB29
RAB30-AS1
RAB37
RAB3IL1
RAB40B
RAB40C
RAB6A
RAB7B
RABL2A
RAD18
RAD50
RAD51B
RAD51D
RAE1
RAI14
RALGAPB
RALGDS
RALGPS1
RAP2C
RAPGEF5
RAPGEFL1
RARA
RARB
RASA1
RASA3
RASSF2
RAVER1
RB1CC1
RBBP7
RBL1
RBL2
RBM26
RBM3
RBM33
RBM39
RBM41
RBM43
RBM45
RBM4B
RBMS1
RCBTB2
RDX
RECK
RECQL5
REEP1
REPS2
RERG
RFC2
RFC3
RFC4
RFFL
RFWD2
RFWD3
RFX2
RGL1
RHBDD1
RHCG
RHEB
RHEBL1
RHOBTB1
RHOT1
RIN2
RIPPLY3
RLIM
RMI2
RMND5A
RNASEH2B
RNF113A
RNF114
RNF146
RNF157
RNF170
RNF215
RNF216
RNF217
RNF219
RNF26
RNF32
RNF38
RNF40
RNF43
RNF44
RNF8
RNLS
RP9
RPA3
RPGR
RPIA
RPL10
RPL30
RPL39
RPN2
RPP30
RPP38
RPP40
RPRD1B
RPS6KA3
RRAGB
RRBP1
RSBN1L
RSPO3
RSU1
RTFDC1
RTKN
RUFY2
RUNX3
RUSC2
RUVBL1
RWDD3
RXFP4
S1PR1
SAMD11
SAMD12
SAP130
SAP18
SAP30
SATB1
SATB2
SAYSD1
SBK1
SCAMP5
SCAP
SCARB2
SCFD2
SCG2
SCML1
SCML2
SCPEP1
SCRIB
SCRN1
SCT
SDC2
SDC4
SEC31B
SECISBP2
SEMA3A
SEMA3C
SEMA3G
SEMA4F
SEMA6C
SEMA6D
SENP6
SEPHS1
SERINC3
SERINC5
SERPINE1
SERPINE2
SESN1
SETD4
SETD6
SETDB1
SF3B3
SFI1
SFSWAP
SFXN3
SFXN5
SH3BGRL
SH3D21
SH3GL1
SH3KBP1
SH3PXD2A-AS1
SH3PXD2B
SH3YL1
SHANK2
SHARPIN
SHC1
SHH
SHISA4
SHOC2
SHROOM4
SIAH1
SIK3
SIRPA
SIRT2
SIRT3
SIRT5
SKA3
SKIL
SLC10A3
SLC12A4
SLC12A9
SLC13A3
SLC15A1
SLC19A2
SLC20A2
SLC22A11
SLC22A18
SLC22A3
SLC22A4
SLC23A1
SLC25A14
SLC25A15
SLC25A19
SLC25A20
SLC25A25-AS1
SLC25A42
SLC25A43
SLC25A45
SLC26A1
SLC26A2
SLC29A3
SLC2A11
SLC2A12
SLC2A9
SLC35C2
SLC35D1
SLC36A1
SLC38A9
SLC39A10
SLC39A11
SLC39A13
SLC3A2
SLC41A3
SLC43A1
SLC43A2
SLC46A1
SLC46A3
SLC4A1AP
SLC6A6
SLC7A5
SLC7A6
SLC9A3R1
SLC9A8
SLC9A9
SLCO4A1
SLIT3
SMAD3
SMAD6
SMARCA2
SMARCAL1
SMARCD3
SMG8
SMG9
SMIM2-AS1
SMOC1
SMOX
SMPD1
SMPD4
SMS
SMTN
SMTNL2
SMURF1
SMURF2
SMYD5
SND1
SNHG11
SNHG17
SNHG21
SNRNP200
SNRPC
SNRPE
SNTB1
SNTB2
SNX10
SNX12
SNX25
SNX30
SNX8
SNX9
SOCS7
SOGA1
SORBS1
SORT1
SOX4
SP100
SP6
SPAG9
SPARC
SPARCL1
SPATA13
SPATA2
SPATA25
SPATA2L
SPC25
SPHK2
SPIDR
SPIN3
SPIRE2
SPON2
SPR
SPRYD7
SPTBN1
SRCIN1
SRF
SRPK1
SRPK2
SRSF6
SS18L1
SSC5D
SSH3
SSPN
SSRP1
SSUH2
ST3GAL2
ST6GALNAC5
STAG2
STAMBP
STARD13
STAT6
STAU1
STAU2
STIP1
STK24
STK3
STK36
STK38
STK4
STK40
STMN3
STOM
STON2
STOX1
STRADB
STX1A
STX2
STX4
SUCLA2
SUGCT
SUGT1
SULF1
SULF2
SUN1
SUN2
SUPT20H
SUPT3H
SURF6
SUSD1
SUSD3
SYAP1
SYK
SYNJ2
SYNM
SYNPO2
TAB1
TAB3
TADA2A
TAF1D
TAF2
TAF3
TAF4
TAF5L
TAF8
TAF9B
TANGO6
TARBP1
TAX1BP1
TBC1D16
TBC1D20
TBC1D25
TBC1D2B
TBC1D4
TBC1D5
TBC1D9
TBCEL
TBL1X
TBP
TBRG4
TCAF1
TCEA2
TCERG1
TCF4
TCF7
TCF7L1
TCFL5
TCOF1
TCTN1
TDRD3
TDRKH
TEF
TEK
TERF2
TES
TEX261
TEX30
TFAP4
TFDP1
TFDP2
TFE3
TGFB1I1
TGFBRAP1
THADA
THAP8
THBD
THBS1
THOC2
THRA
THRB
THUMPD3-AS1
THY1
TICRR
TIMP2
TIMP3
TJP2
TLCD2
TLDC1
TLDC2
TLX1
TM9SF4
TMEM109
TMEM116
TMEM117
TMEM120A
TMEM147-AS1
TMEM14C
TMEM150C
TMEM154
TMEM184A
TMEM185B
TMEM186
TMEM189
TMEM192
TMEM198
TMEM200A
TMEM200B
TMEM243
TMEM248
TMEM255B
TMEM38B
TMEM44
TMEM44-AS1
TMEM45B
TMEM63A
TMEM63C
TMEM65
TMEM86A
TMEM87B
TMEM88
TMEM91
TMEM97
TMLHE
TMOD2
TMPRSS4
TMTC4
TNFAIP3
TNFAIP8L3
TNNC2
TNPO3
TNRC18
TNRC6A
TNRC6C
TNS1
TNS3
TOM1
TOMM34
TONSL
TOP1
TOP1MT
TOPBP1
TP53BP1
TP53INP2
TP53RK
TP53TG1
TPD52L2
TPP1
TPP2
TPT1-AS1
TPX2
TRABD2A
TRAF4
TRAF5
TRAF6
TRAPPC2
TRAPPC2B
TRAPPC9
TRIM13
TRIM2
TRIM24
TRIM4
TRIM44
TRIM56
TRMT12
TRMT2B
TRPC4AP
TRPM6
TRRAP
TSC22D1
TSC22D2
TSC22D3
TSC22D4
TSEN54
TSHZ1
TSNARE1
TSPAN11
TSPAN18
TSPAN2
TSPAN33
TSPAN6
TSPAN9
TSPYL2
TSR2
TTC14
TTC17
TTC21B
TTC22
TTC27
TTC3
TTC30A
TTC31
[truncated: 258 more rows]
