# Supplementary material for: Genomic and regulatory characteristics of significant transcription factors in colorectal cancer metastasis
Source: Sci Rep. 2018 Dec 13;8:17836. doi: 10.1038/s41598-018-36168-8 (PMC6292939; doi:10.1038/s41598-018-36168-8)
Supplement: Supplementary file 7 — Supplementary Table S6 [file 41598_2018_36168_MOESM7_ESM.xlsx]

## Sheet: GO analysis
Category	CategoryID	GO	Description	LogP	Enrichment	Z-score	#TotalGeneInLibrary	#GeneInGO	#GeneInHitList	#GeneInGOAndHitList	%InGO	STDV %InGO	GeneID	Hits	Log(q-value)	GeneList	GO: Des
GO Biological Processes	19	GO:0007265	Ras protein signal transduction	-13	2.4	8.4	22525	343	2229	80	3.6	0.39	19|25|29|890|1012|1072|1432|1786|2059|2664|2768|2859|3707|3984|4233|4763|4851|4983|5159|5587|5662|5900|5921|5962|6242|6464|7077|7409|7410|8036|8473|8844|8874|8997|9261|9265|9423|9459|9649|9828|9844|9869|10152|10160|10276|10451|10564|10565|10602|10617|10787|22808|22821|23096|23189|23229|23263|23268|23370|23550|25791|29899|50861|51196|55160|57216|57343|57449|57580|57706|57826|64411|64787|64857|7910…	ABCA1|ABL1|ABR|CCNA2|CDH13|CFL1|MAPK14|DNMT1|EPS8|GDI1|GNA12|GPR35|ITPKB|LIMK1|MET|NF1|NOTCH1|OPHN1|PDGFRB|PRKD1|PSD|RALGDS|RASA1|RDX|RTKN|SHC1|TIMP2|VAV1|VAV2|SHOC2|OGT|KSR1|ARHGEF7|KALRN|MAPKAPK2|CYTH3|NTN1|ARHGEF6|RALGPS1|ARHGEF17|ELMO1|SETDB1|ABI2|FARP1|NET1|VAV3|ARFGEF2|ARFGEF1|CDC42EP3|STAMBP|NCKAP1|MRAS|RASA3|IQSEC2|KANK1|ARHGEF9|MCF2L|DNMBP|ARHGEF18|PSD4|NGEF|GPSM2|STMN3|PLCE1|ARHGEF10L|V…	-8.7	Input ID	GO:0007265: Ras protein signal transduction
GO Biological Processes	19	GO:0018205	peptidyl-lysine modification	-12	2.2	8.2	22525	387	2229	86	3.9	0.41	322|332|405|538|546|672|1111|1386|1499|1786|1789|1959|2145|2653|3619|3720|4017|4297|6659|6871|6885|7150|7158|7329|7403|7862|7994|8202|8295|8464|8473|8480|8607|8648|9189|9631|9688|9757|9767|9869|9883|10013|10014|10208|11097|11143|22933|22976|23081|23279|23408|23410|23741|25950|26054|26122|27097|27154|29117|51176|51230|51616|53335|54093|54552|55167|55257|55683|55818|55869|55904|57343|58508|79823|79…	APBB1|BIRC5|ARNT|ATP7A|ATRX|BRCA1|CHEK1|ATF2|CTNNB1|DNMT1|DNMT3B|EGR2|EZH1|GCSH|INCENP|JARID2|LOXL2|KMT2A|SOX4|TADA2A|MAP3K7|TOP1|TP53BP1|UBE2I|KDM6A|BRPF1|KAT6A|NCOA3|TRRAP|SUPT3H|OGT|RAE1|RUVBL1|NCOA1|ZBED1|NUP155|NUP93|KMT2B|JADE3|SETDB1|POM121|HDAC6|HDAC5|USPL1|NUPL2|KAT7|SIRT2|PAXIP1|KDM4C|NUP160|SIRT5|SIRT3|EID1|RWDD3|SENP6|EPC2|TAF5L|BRPF3|BRD7|LEF1|PHF20|TAF9B|BCL11A|SETD4|GNL3L|MSL2|MRGB…	-8.5	Input ID	GO:0018205: peptidyl-lysine modification
GO Biological Processes	19	GO:0007169	transmembrane receptor protein tyrosine kinase signaling pathway	-12	1.9	7.8	22525	695	2229	129	5.8	0.49	25|405|528|535|558|634|659|819|867|1012|1282|1284|1432|1490|1499|1793|1942|1947|1956|1979|2047|2059|2064|2065|2069|2242|2260|2261|2321|2324|2549|2817|2962|2963|3092|3185|3315|3480|3482|3486|3488|3667|3718|4035|4233|4313|4734|4921|5154|5156|5159|5164|5166|5170|5295|5327|5335|5432|5436|5580|5587|5588|5618|5725|5728|5747|5770|5782|5786|5791|5921|6272|6383|6464|6850|7010|7057|7316|7409|7410|7422|8036…	ABL1|ARNT|ATP6V1C1|ATP6V0A1|AXL|CEACAM1|BMPR2|CAMLG|CBL|CDH13|COL4A1|COL4A2|MAPK14|CTGF|CTNNB1|DOCK1|EFNA1|EFNB1|EGFR|EIF4EBP2|EPHB1|EPS8|ERBB2|ERBB3|EREG|FES|FGFR1|FGFR3|FLT1|FLT4|GAB1|GPC1|GTF2F1|GTF2F2|HIP1|HNRNPF|HSPB1|IGF1R|IGF2R|IGFBP3|IGFBP5|IRS1|JAK3|LRP1|MET|MMP2|NEDD4|DDR2|PDGFA|PDGFRA|PDGFRB|PDK2|PDK4|PDPK1|PIK3R1|PLAT|PLCG1|POLR2C|POLR2G|PRKCD|PRKD1|PRKCQ|PRLR|PTBP1|PTEN|PTK2|PTPN1|PT…	-8.2	Input ID	GO:0007169: transmembrane receptor protein tyrosine kinase signaling pathway
GO Biological Processes	19	GO:0016569	covalent chromatin modification	-12	2	7.7	22525	557	2229	109	4.9	0.46	322|472|546|672|890|891|1106|1111|1386|1499|1786|1788|1789|1911|2139|2145|3070|3720|4017|4297|5253|5580|5585|5587|5931|5933|5934|6304|6604|6871|6885|6907|7319|7403|7422|7862|7874|7994|8202|8295|8464|8473|8607|8648|8819|8864|9025|9031|9647|9757|9767|9810|9869|10013|10014|10075|10270|10284|11143|22933|22976|23081|23133|23314|23410|23613|23741|25836|26013|26039|26122|26993|27000|27097|27154|29117|29…	APBB1|ATM|ATRX|BRCA1|CCNA2|CCNB1|CHD2|CHEK1|ATF2|CTNNB1|DNMT1|DNMT3A|DNMT3B|PHC1|EYA2|EZH1|HELLS|JARID2|LOXL2|KMT2A|PHF2|PRKCD|PKN1|PRKD1|RBBP7|RBL1|RBL2|SATB1|SMARCD3|TADA2A|MAP3K7|TBL1X|UBE2A|KDM6A|VEGFA|BRPF1|USP7|KAT6A|NCOA3|TRRAP|SUPT3H|OGT|RUVBL1|NCOA1|SAP30|PER2|RNF8|BAZ1B|PPM1F|KMT2B|JADE3|RNF40|SETDB1|HDAC6|HDAC5|HUWE1|AKAP8|SAP18|KAT7|SIRT2|PAXIP1|KDM4C|PHF8|SATB2|SIRT3|ZMYND8|EID1|NIPB…	-8	Input ID	GO:0016569: covalent chromatin modification
GO Biological Processes	19	GO:0030036	actin cytoskeleton organization	-11	1.9	7.6	22525	603	2229	115	5.2	0.47	25|29|81|358|1072|1236|1264|1490|1515|1730|1809|1901|1906|2036|2059|2242|2316|2549|3397|3693|3984|4035|4088|4208|4233|4629|4763|4983|5066|5154|5156|5159|5170|5295|5580|5581|5592|5754|5770|5921|5962|6385|6464|6711|6722|7010|7456|7464|8558|8851|8976|9024|9368|9645|9647|9828|9844|10049|10083|10129|10152|10529|10552|10565|10580|10602|10677|10787|10810|22808|22837|23096|23189|23242|23332|23363|23370|2…	ABL1|ABR|ACTN4|AQP1|CFL1|CCR7|CNN1|CTGF|CTSV|DIAPH2|DPYSL3|S1PR1|EDN1|EPB41L1|EPS8|FES|FLNA|GAB1|ID1|ITGB5|LIMK1|LRP1|SMAD3|MEF2C|MET|MYH11|NF1|OPHN1|PAM|PDGFA|PDGFRA|PDGFRB|PDPK1|PIK3R1|PRKCD|PRKCE|PRKG1|PTK7|PTPN1|RASA1|RDX|SDC4|SHC1|SPTBN1|SRF|TEK|WIPF1|CORO2A|CDK10|CDK5R1|WASL|BRSK2|SLC9A3R1|MICAL2|PPM1F|ARHGEF17|ELMO1|DNAJB6|USH1C|FRY|ABI2|NEBL|ARPC1A|ARFGEF1|SORBS1|CDC42EP3|AVIL|NCKAP1|WASF…	-8	Input ID	GO:0030036: actin cytoskeleton organization
GO Biological Processes	19	GO:0070848	response to growth factor	-11	1.9	7.6	22525	676	2229	125	5.6	0.49	25|90|331|405|463|538|607|656|657|659|678|753|864|867|890|1284|1432|1490|1499|1601|1644|1906|1956|1960|2002|2010|2064|2081|2260|2261|2309|2321|2324|2549|2729|2817|2962|2963|3185|3315|3397|3693|4052|4053|4088|4091|4176|4208|4609|4734|4851|4926|5139|5151|5156|5159|5170|5335|5432|5436|5587|5725|5728|5747|5770|5782|5796|5962|6272|6464|6498|6678|6885|7041|7057|7071|7316|7422|8036|8239|8321|8573|8725|8…	ABL1|ACVR1|XIAP|ARNT|ZFHX3|ATP7A|BCL9|BMP8B|BMPR1A|BMPR2|ZFP36L2|LDLRAD4|RUNX3|CBL|CCNA2|COL4A2|MAPK14|CTGF|CTNNB1|DAB2|DDC|EDN1|EGFR|EGR3|ELK1|EMD|ERBB2|ERN1|FGFR1|FGFR3|FOXO3|FLT1|FLT4|GAB1|GCLC|GPC1|GTF2F1|GTF2F2|HNRNPF|HSPB1|ID1|ITGB5|LTBP1|LTBP2|SMAD3|SMAD6|MCM7|MEF2C|MYC|NEDD4|NOTCH1|NUMA1|PDE3A|PDE8A|PDGFRA|PDGFRB|PDPK1|PLCG1|POLR2C|POLR2G|PRKD1|PTBP1|PTEN|PTK2|PTPN1|PTPN12|PTPRK|RDX|SORT1…	-8	Input ID	GO:0070848: response to growth factor
GO Biological Processes	19	GO:0016055	Wnt signaling pathway	-11	2	7.6	22525	491	2229	98	4.4	0.43	25|331|607|1363|1432|1499|1540|1601|1654|1951|2010|2309|2735|2869|2932|3728|4035|4088|4139|4609|4851|5728|5754|5800|6468|6469|6659|6788|6789|6885|6907|6932|7041|7316|7403|7473|7855|8312|8313|8321|8323|8454|8840|8945|9209|9368|10009|10076|10159|10413|10979|11197|23189|23213|25937|27122|27123|27161|27327|29117|51176|51366|51421|51704|51741|54894|55608|55612|55959|57154|57216|57658|57690|59349|64359…	ABL1|XIAP|BCL9|CPE|MAPK14|CTNNB1|CYLD|DAB2|DDX3X|CELSR3|EMD|FOXO3|GLI1|GRK5|GSK3B|JUP|LRP1|SMAD3|MARK1|MYC|NOTCH1|PTEN|PTK7|PTPRO|FBXW4|SHH|SOX4|STK3|STK4|MAP3K7|TBL1X|TCF7|TGFB1I1|UBC|KDM6A|WNT3|FZD5|AXIN1|AXIN2|FZD1|FZD6|CUL1|WISP1|BTRC|LRRFIP2|SLC9A3R1|ZBTB33|PTPRU|ATP6AP2|YAP1|FERMT2|WIF1|KANK1|SULF1|WWTR1|DKK3|DKK2|AGO2|TNRC6A|BRD7|LEF1|UBR5|AMOTL2|GPRC5B|WWOX|RNF43|ANKRD10|FERMT1|SULF2|SMUR…	-7.7	Input ID	GO:0016055: Wnt signaling pathway
GO Biological Processes	19	GO:0071363	cellular response to growth factor stimulus	-11	1.9	7.4	22525	649	2229	120	5.4	0.48	25|90|331|405|538|607|656|657|659|678|753|867|890|1284|1432|1490|1499|1601|1644|1906|1956|1960|2010|2064|2081|2260|2261|2309|2321|2324|2549|2729|2817|2962|2963|3185|3315|3397|3693|4052|4053|4088|4091|4176|4208|4734|4851|4926|5139|5151|5156|5159|5170|5335|5432|5436|5587|5725|5728|5747|5770|5782|5796|5962|6272|6464|6498|6678|6885|7041|7057|7071|7316|7422|8036|8239|8321|8573|8725|8817|9261|9392|9638…	ABL1|ACVR1|XIAP|ARNT|ATP7A|BCL9|BMP8B|BMPR1A|BMPR2|ZFP36L2|LDLRAD4|CBL|CCNA2|COL4A2|MAPK14|CTGF|CTNNB1|DAB2|DDC|EDN1|EGFR|EGR3|EMD|ERBB2|ERN1|FGFR1|FGFR3|FOXO3|FLT1|FLT4|GAB1|GCLC|GPC1|GTF2F1|GTF2F2|HNRNPF|HSPB1|ID1|ITGB5|LTBP1|LTBP2|SMAD3|SMAD6|MCM7|MEF2C|NEDD4|NOTCH1|NUMA1|PDE3A|PDE8A|PDGFRA|PDGFRB|PDPK1|PLCG1|POLR2C|POLR2G|PRKD1|PTBP1|PTEN|PTK2|PTPN1|PTPN12|PTPRK|RDX|SORT1|SHC1|SKIL|SPARC|MAP3…	-7.7	Input ID	GO:0071363: cellular response to growth factor stimulus
GO Biological Processes	19	GO:0007264	small GTPase mediated signal transduction	-11	2	7.5	22525	506	2229	100	4.5	0.44	19|25|29|890|1012|1072|1121|1124|1432|1786|1793|2059|2664|2768|2859|3707|3984|4233|4763|4851|4983|5159|5587|5662|5900|5921|5962|6242|6464|7077|7409|7410|8036|8473|8844|8874|8997|9261|9265|9423|9459|9649|9732|9771|9828|9844|9869|9886|10124|10152|10160|10276|10451|10564|10565|10602|10617|10787|22808|22821|23096|23179|23189|23229|23263|23268|23348|23370|23550|25791|29899|50861|51195|51196|51306|5445…	ABCA1|ABL1|ABR|CCNA2|CDH13|CFL1|CHM|CHN2|MAPK14|DNMT1|DOCK1|EPS8|GDI1|GNA12|GPR35|ITPKB|LIMK1|MET|NF1|NOTCH1|OPHN1|PDGFRB|PRKD1|PSD|RALGDS|RASA1|RDX|RTKN|SHC1|TIMP2|VAV1|VAV2|SHOC2|OGT|KSR1|ARHGEF7|KALRN|MAPKAPK2|CYTH3|NTN1|ARHGEF6|RALGPS1|DOCK4|RAPGEF5|ARHGEF17|ELMO1|SETDB1|RHOBTB1|ARL4A|ABI2|FARP1|NET1|VAV3|ARFGEF2|ARFGEF1|CDC42EP3|STAMBP|NCKAP1|MRAS|RASA3|IQSEC2|RGL1|KANK1|ARHGEF9|MCF2L|DNMBP|…	-7.7	Input ID	GO:0007264: small GTPase mediated signal transduction
GO Biological Processes	19	GO:0198738	cell-cell signaling by wnt	-11	2	7.5	22525	493	2229	98	4.4	0.43	25|331|607|1363|1432|1499|1540|1601|1654|1951|2010|2309|2735|2869|2932|3728|4035|4088|4139|4609|4851|5728|5754|5800|6468|6469|6659|6788|6789|6885|6907|6932|7041|7316|7403|7473|7855|8312|8313|8321|8323|8454|8840|8945|9209|9368|10009|10076|10159|10413|10979|11197|23189|23213|25937|27122|27123|27161|27327|29117|51176|51366|51421|51704|51741|54894|55608|55612|55959|57154|57216|57658|57690|59349|64359…	ABL1|XIAP|BCL9|CPE|MAPK14|CTNNB1|CYLD|DAB2|DDX3X|CELSR3|EMD|FOXO3|GLI1|GRK5|GSK3B|JUP|LRP1|SMAD3|MARK1|MYC|NOTCH1|PTEN|PTK7|PTPRO|FBXW4|SHH|SOX4|STK3|STK4|MAP3K7|TBL1X|TCF7|TGFB1I1|UBC|KDM6A|WNT3|FZD5|AXIN1|AXIN2|FZD1|FZD6|CUL1|WISP1|BTRC|LRRFIP2|SLC9A3R1|ZBTB33|PTPRU|ATP6AP2|YAP1|FERMT2|WIF1|KANK1|SULF1|WWTR1|DKK3|DKK2|AGO2|TNRC6A|BRD7|LEF1|UBR5|AMOTL2|GPRC5B|WWOX|RNF43|ANKRD10|FERMT1|SULF2|SMUR…	-7.7	Input ID	GO:0198738: cell-cell signaling by wnt
GO Biological Processes	19	GO:0030029	actin filament-based process	-11	1.8	7.4	22525	696	2229	126	5.7	0.49	25|29|81|358|775|776|1072|1236|1264|1490|1515|1730|1809|1901|1906|2036|2059|2242|2316|2549|3397|3693|3728|3757|3984|4035|4088|4208|4233|4629|4646|4647|4763|4983|5066|5154|5156|5159|5170|5295|5580|5581|5592|5754|5770|5921|5962|6385|6464|6711|6722|7010|7125|7456|7464|8558|8851|8976|9024|9368|9631|9645|9647|9828|9844|10049|10083|10129|10152|10529|10552|10565|10580|10602|10677|10787|10810|22808|22837…	ABL1|ABR|ACTN4|AQP1|CACNA1C|CACNA1D|CFL1|CCR7|CNN1|CTGF|CTSV|DIAPH2|DPYSL3|S1PR1|EDN1|EPB41L1|EPS8|FES|FLNA|GAB1|ID1|ITGB5|JUP|KCNH2|LIMK1|LRP1|SMAD3|MEF2C|MET|MYH11|MYO6|MYO7A|NF1|OPHN1|PAM|PDGFA|PDGFRA|PDGFRB|PDPK1|PIK3R1|PRKCD|PRKCE|PRKG1|PTK7|PTPN1|RASA1|RDX|SDC4|SHC1|SPTBN1|SRF|TEK|TNNC2|WIPF1|CORO2A|CDK10|CDK5R1|WASL|BRSK2|SLC9A3R1|NUP155|MICAL2|PPM1F|ARHGEF17|ELMO1|DNAJB6|USH1C|FRY|ABI2|NE…	-7.7	Input ID	GO:0030029: actin filament-based process
GO Biological Processes	19	GO:0000122	negative regulation of transcription from RNA polymerase II promoter	-11	1.8	7.3	22525	789	2229	138	6.2	0.51	322|463|546|864|1045|1386|1408|1499|1523|1786|1788|1789|1831|1906|1942|2077|2101|2260|2307|2309|2649|3096|3297|3397|3651|3720|4017|4088|4094|4208|4609|4734|4773|4775|4799|4851|4999|5727|5814|5914|5915|5931|5933|6134|6304|6469|6498|6595|6672|6722|6778|6907|6932|7025|7067|7068|7071|7189|7316|7329|7421|7422|7490|7528|7728|7755|7764|7767|7975|8239|8312|8725|8819|8864|9025|9139|9400|9534|9572|9678|100…	APBB1|ZFHX3|ATRX|RUNX3|CDX2|ATF2|CRY2|CTNNB1|CUX1|DNMT1|DNMT3A|DNMT3B|TSC22D3|EDN1|EFNA1|ERF|ESRRA|FGFR1|FOXS1|FOXO3|NR6A1|HIVEP1|HSF1|ID1|PDX1|JARID2|LOXL2|SMAD3|MAF|MEF2C|MYC|NEDD4|NFATC2|NFATC3|NFX1|NOTCH1|ORC2|PTCH1|PURB|RARA|RARB|RBBP7|RBL1|RPL10|SATB1|SHH|SKIL|SMARCA2|SP100|SRF|STAT6|TBL1X|TCF7|NR2F1|THRA|THRB|KLF10|TRAF6|UBC|UBE2I|VDR|VEGFA|WT1|YY1|ZNF175|ZNF205|ZNF217|ZNF224|MAFK|USP9X|AX…	-7.6	Input ID	GO:0000122: negative regulation of transcription from RNA polymerase II promoter
GO Biological Processes	19	GO:0035295	tube development	-10	1.9	7.2	22525	578	2229	108	4.8	0.45	25|90|538|546|657|659|891|1045|1072|1282|1490|1499|1906|1956|2260|2324|2735|3142|3397|3488|3651|4072|4088|4091|4208|4233|4609|4763|4846|4851|5087|5125|5154|5156|5159|5270|5311|5362|5727|5754|5914|5915|6343|6385|6431|6469|6659|6678|6722|6788|6789|6932|7067|7068|7189|7403|7421|7422|7490|7849|7965|8321|8323|8817|8945|9139|9423|9618|9645|9678|9963|10159|10413|10454|10512|10913|23242|23432|23513|25836…	ABL1|ACVR1|ATP7A|ATRX|BMPR1A|BMPR2|CCNB1|CDX2|CFL1|COL4A1|CTGF|CTNNB1|EDN1|EGFR|FGFR1|FLT4|GLI1|HLX|ID1|IGFBP5|PDX1|EPCAM|SMAD3|SMAD6|MEF2C|MET|MYC|NF1|NOS3|NOTCH1|PBX1|PCSK5|PDGFA|PDGFRA|PDGFRB|SERPINE2|PKD2|PLXNA2|PTCH1|PTK7|RARA|RARB|SCT|SDC4|SRSF6|SHH|SOX4|SPARC|SRF|STK3|STK4|TCF7|THRA|THRB|TRAF6|KDM6A|VDR|VEGFA|WT1|PAX8|AIMP2|FZD1|FZD6|FGF18|BTRC|CBFA2T2|NTN1|TRAF4|MICAL2|PHF14|SLC23A1|ATP6A…	-7.1	Input ID	GO:0035295: tube development
GO Biological Processes	19	GO:0046578	regulation of Ras protein signal transduction	-9.9	2.5	7.4	22525	211	2229	53	2.4	0.32	19|25|29|2859|3707|4233|4763|4851|4983|5159|5662|5921|5962|7077|7409|7410|8036|8473|8874|8997|9265|9459|9649|9828|10160|10276|10451|10564|10565|10617|22821|23096|23189|23229|23263|23268|23370|23550|25791|50861|51196|55160|57449|57580|57706|64411|64787|64857|79109|152273|153090|201163|221178	ABCA1|ABL1|ABR|GPR35|ITPKB|MET|NF1|NOTCH1|OPHN1|PDGFRB|PSD|RASA1|RDX|TIMP2|VAV1|VAV2|SHOC2|OGT|ARHGEF7|KALRN|CYTH3|ARHGEF6|RALGPS1|ARHGEF17|FARP1|NET1|VAV3|ARFGEF2|ARFGEF1|STAMBP|RASA3|IQSEC2|KANK1|ARHGEF9|MCF2L|DNMBP|ARHGEF18|PSD4|NGEF|STMN3|PLCE1|ARHGEF10L|PLEKHG5|PREX1|DENND1A|ARAP3|EPS8L2|PLEKHG2|MAPKAP1|FGD5|DAB2IP|FLCN|SPATA13	-6.8	Input ID	GO:0046578: regulation of Ras protein signal transduction
GO Biological Processes	19	GO:0016570	histone modification	-9.7	2	7	22525	445	2229	88	3.9	0.41	322|472|546|672|890|891|1111|1386|1499|1786|1789|1911|2139|2145|3720|4297|5253|5580|5585|5587|5931|6304|6871|6885|6907|7319|7403|7422|7862|7874|7994|8202|8295|8464|8473|8607|8648|8819|8864|9025|9031|9647|9757|9767|9810|9869|10013|10014|10075|10270|10284|11143|22933|22976|23081|23133|23410|23613|23741|25836|26122|26993|27097|27154|29117|51176|51230|51366|51616|55167|55257|55683|55818|55869|55904|5…	APBB1|ATM|ATRX|BRCA1|CCNA2|CCNB1|CHEK1|ATF2|CTNNB1|DNMT1|DNMT3B|PHC1|EYA2|EZH1|JARID2|KMT2A|PHF2|PRKCD|PKN1|PRKD1|RBBP7|SATB1|TADA2A|MAP3K7|TBL1X|UBE2A|KDM6A|VEGFA|BRPF1|USP7|KAT6A|NCOA3|TRRAP|SUPT3H|OGT|RUVBL1|NCOA1|SAP30|PER2|RNF8|BAZ1B|PPM1F|KMT2B|JADE3|RNF40|SETDB1|HDAC6|HDAC5|HUWE1|AKAP8|SAP18|KAT7|SIRT2|PAXIP1|KDM4C|PHF8|SIRT3|ZMYND8|EID1|NIPBL|EPC2|AKAP8L|TAF5L|BRPF3|BRD7|LEF1|PHF20|UBR5|T…	-6.7	Input ID	GO:0016570: histone modification
GO Biological Processes	19	GO:0030334	regulation of cell migration	-9.6	1.7	6.8	22525	781	2229	133	6	0.5	25|29|81|90|91|104|538|634|657|659|753|1012|1236|1432|1601|1636|1793|1809|1901|1906|1942|1956|2159|2260|2316|2321|2324|2549|2768|3315|3480|3486|3488|3570|3735|3909|3910|4035|4088|4233|4354|4638|4680|4763|4846|4851|4921|5054|5154|5156|5159|5168|5170|5270|5295|5335|5362|5581|5587|5728|5747|5796|5962|6385|6469|6672|6678|6722|6810|7010|7057|7070|7422|8428|8434|8817|8874|8976|9043|9368|9423|9647|9732|…	ABL1|ABR|ACTN4|ACVR1|ACVR1B|ADARB1|ATP7A|CEACAM1|BMPR1A|BMPR2|LDLRAD4|CDH13|CCR7|MAPK14|DAB2|ACE|DOCK1|DPYSL3|S1PR1|EDN1|EFNA1|EGFR|F10|FGFR1|FLNA|FLT1|FLT4|GAB1|GNA12|HSPB1|IGF1R|IGFBP3|IGFBP5|IL6R|KARS|LAMA3|LAMA4|LRP1|SMAD3|MET|MPP1|MYLK|CEACAM6|NF1|NOS3|NOTCH1|DDR2|SERPINE1|PDGFA|PDGFRA|PDGFRB|ENPP2|PDPK1|SERPINE2|PIK3R1|PLCG1|PLXNA2|PRKCE|PRKD1|PTEN|PTK2|PTPRK|RDX|SDC4|SHH|SP100|SPARC|SRF|ST…	-6.5	Input ID	GO:0030334: regulation of cell migration
GO Biological Processes	19	GO:0030522	intracellular receptor signaling pathway	-9.6	2.3	7.1	22525	285	2229	64	2.9	0.35	81|331|405|672|1408|1499|1540|1601|2101|2288|2494|2649|3656|4734|5292|5740|5914|5915|6885|7025|7041|7067|7068|7105|7128|7189|7316|7335|7421|8202|8312|8644|8648|8805|8856|9282|9572|10013|10392|10413|10454|10499|23019|23054|23369|23376|23532|25959|26065|26508|51366|55765|55818|56937|57658|79447|83737|90268|90390|131566|133522|171023|200845|257397	ACTN4|XIAP|ARNT|BRCA1|CRY2|CTNNB1|CYLD|DAB2|ESRRA|FKBP4|NR5A2|NR6A1|IRAK2|NEDD4|PIM1|PTGIS|RARA|RARB|MAP3K7|NR2F1|TGFB1I1|THRA|THRB|TSPAN6|TNFAIP3|TRAF6|UBC|UBE2V1|VDR|NCOA3|AXIN1|AKR1C3|NCOA1|TRIM24|NR1I2|MED14|NR1D1|HDAC6|NOD1|YAP1|TAB1|NCOA2|CNOT1|NCOA6|PUM2|UFL1|PRAME|KANK2|LSM14A|HEYL|UBR5|C1orf106|KDM3A|PMEPA1|CALCOCO1|PAGR1|ITCH|OTULIN|MED30|DCBLD2|PPARGC1B|ASXL1|KCTD6|TAB3	-6.5	Input ID	GO:0030522: intracellular receptor signaling pathway
GO Biological Processes	19	GO:0001568	blood vessel development	-8.9	1.7	6.5	22525	670	2229	116	5.2	0.47	25|90|358|538|634|657|659|672|1012|1045|1282|1284|1295|1296|1386|1432|1490|1499|1901|1906|1942|1960|2047|2064|2069|2260|2307|2321|2324|2549|2969|3200|3315|3397|4017|4035|4052|4091|4208|4215|4313|4638|4734|4763|4846|4851|4881|5054|5125|5154|5156|5159|5168|5170|5175|5311|5335|5587|5728|5740|5747|5754|5787|5921|6464|6469|6659|6672|6678|6722|6733|6789|6850|7010|7057|7070|7128|7410|7422|7490|7716|7855…	ABL1|ACVR1|AQP1|ATP7A|CEACAM1|BMPR1A|BMPR2|BRCA1|CDH13|CDX2|COL4A1|COL4A2|COL8A1|COL8A2|ATF2|MAPK14|CTGF|CTNNB1|S1PR1|EDN1|EFNA1|EGR3|EPHB1|ERBB2|EREG|FGFR1|FOXS1|FLT1|FLT4|GAB1|GTF2I|HOXA3|HSPB1|ID1|LOXL2|LRP1|LTBP1|SMAD6|MEF2C|MAP3K3|MMP2|MYLK|NEDD4|NF1|NOS3|NOTCH1|NPR1|SERPINE1|PCSK5|PDGFA|PDGFRA|PDGFRB|ENPP2|PDPK1|PECAM1|PKD2|PLCG1|PRKD1|PTEN|PTGIS|PTK2|PTK7|PTPRB|RASA1|SHC1|SHH|SOX4|SP100|SP…	-5.9	Input ID	GO:0001568: blood vessel development
GO Biological Processes	19	GO:0007346	regulation of mitotic cell cycle	-8.8	1.7	6.5	22525	672	2229	116	5.2	0.47	25|332|472|546|598|672|678|835|891|1024|1111|1386|1499|1540|1639|1654|1781|1820|1845|1906|1956|2069|2071|2260|2273|3297|3364|4088|4215|4288|4436|4926|5087|5159|5292|5311|5325|5727|5728|5890|5934|5962|6119|6604|6659|6788|6789|7023|7027|7029|7077|7316|7532|7756|7846|8379|8428|8451|8454|8480|8491|8555|8558|8621|8881|8945|9020|9368|9448|9656|9700|9793|9810|9814|9820|10106|10142|10735|11065|11073|1111…	ABL1|BIRC5|ATM|ATRX|BCL2L1|BRCA1|ZFP36L2|CASP2|CCNB1|CDK8|CHEK1|ATF2|CTNNB1|CYLD|DCTN1|DDX3X|DYNC1I2|ARID3A|DUSP3|EDN1|EGFR|EREG|ERCC3|FGFR1|FHL1|HSF1|HUS1|SMAD3|MAP3K3|MKI67|MSH2|NUMA1|PBX1|PDGFRB|PIM1|PKD2|PLAGL1|PTCH1|PTEN|RAD51B|RBL2|RDX|RPA3|SMARCD3|SOX4|STK3|STK4|TFAP4|TFDP1|TFDP2|TIMP2|UBC|YWHAG|ZNF207|TUBA1A|MAD1L1|STK24|CUL4A|CUL1|RAE1|MAP4K3|CDC14B|CDK10|CDK13|CDC16|BTRC|MAP3K14|SLC9A3R…	-5.8	Input ID	GO:0007346: regulation of mitotic cell cycle
GO Biological Processes	19	GO:0006325	chromatin organization	-8.7	1.7	6.4	22525	774	2229	129	5.8	0.49	322|472|546|672|890|891|1106|1111|1386|1499|1786|1788|1789|1911|2139|2145|3070|3148|3720|4017|4288|4297|4609|5253|5580|5585|5587|5757|5931|5933|5934|6304|6595|6604|6732|6871|6885|6907|7150|7319|7403|7422|7862|7874|7994|8202|8295|8464|8473|8607|8648|8819|8864|9025|9031|9647|9757|9767|9810|9869|10013|10014|10075|10270|10284|11143|22933|22976|23081|23133|23314|23408|23410|23613|23741|25836|26013|260…	APBB1|ATM|ATRX|BRCA1|CCNA2|CCNB1|CHD2|CHEK1|ATF2|CTNNB1|DNMT1|DNMT3A|DNMT3B|PHC1|EYA2|EZH1|HELLS|HMGB2|JARID2|LOXL2|MKI67|KMT2A|MYC|PHF2|PRKCD|PKN1|PRKD1|PTMA|RBBP7|RBL1|RBL2|SATB1|SMARCA2|SMARCD3|SRPK1|TADA2A|MAP3K7|TBL1X|TOP1|UBE2A|KDM6A|VEGFA|BRPF1|USP7|KAT6A|NCOA3|TRRAP|SUPT3H|OGT|RUVBL1|NCOA1|SAP30|PER2|RNF8|BAZ1B|PPM1F|KMT2B|JADE3|RNF40|SETDB1|HDAC6|HDAC5|HUWE1|AKAP8|SAP18|KAT7|SIRT2|PAXIP1…	-5.8	Input ID	GO:0006325: chromatin organization
GO Biological Processes	19	GO:0043009	chordate embryonic development	-8.7	1.8	6.5	22525	561	2229	101	4.5	0.44	25|90|91|405|472|538|598|657|659|672|891|1045|1072|1499|1845|1906|1956|2260|2768|2778|3200|3236|3297|3955|4088|4208|4222|4436|4763|4846|4851|5087|5125|5156|5311|5335|5362|5727|5754|5914|6385|6469|6498|6659|6722|6788|6789|6932|6949|7189|7319|7403|7422|7516|7855|8312|8313|8321|8323|8451|8648|8894|9775|10049|10159|10454|10512|11232|23081|23169|23213|23242|23314|23432|23462|23509|23513|25836|27339|51…	ABL1|ACVR1|ACVR1B|ARNT|ATM|ATP7A|BCL2L1|BMPR1A|BMPR2|BRCA1|CCNB1|CDX2|CFL1|CTNNB1|DUSP3|EDN1|EGFR|FGFR1|GNA12|GNAS|HOXA3|HOXD10|HSF1|LFNG|SMAD3|MEF2C|MEOX1|MSH2|NF1|NOS3|NOTCH1|PBX1|PCSK5|PDGFRA|PKD2|PLCG1|PLXNA2|PTCH1|PTK7|RARA|SDC4|SHH|SKIL|SOX4|SRF|STK3|STK4|TCF7|TCOF1|TRAF6|UBE2A|KDM6A|VEGFA|XRCC2|FZD5|AXIN1|AXIN2|FZD1|FZD6|CUL4A|NCOA1|EIF2S2|EIF4A3|DNAJB6|ATP6AP2|TAB1|SEMA3C|POLG2|KDM4C|SLC3…	-5.8	Input ID	GO:0043009: chordate embryonic development
GO Biological Processes	19	GO:0072358	cardiovascular system development	-8.6	1.7	6.4	22525	707	2229	120	5.4	0.48	25|90|358|538|634|657|659|672|1012|1045|1282|1284|1295|1296|1386|1432|1490|1499|1901|1906|1942|1960|2047|2064|2069|2260|2307|2321|2324|2549|2969|3200|3315|3397|4017|4035|4052|4091|4208|4215|4313|4638|4734|4763|4846|4851|4881|5054|5125|5154|5156|5159|5168|5170|5175|5311|5335|5587|5728|5740|5747|5754|5787|5921|6464|6469|6659|6672|6678|6722|6733|6789|6850|7010|7057|7070|7128|7403|7410|7422|7490|7716…	ABL1|ACVR1|AQP1|ATP7A|CEACAM1|BMPR1A|BMPR2|BRCA1|CDH13|CDX2|COL4A1|COL4A2|COL8A1|COL8A2|ATF2|MAPK14|CTGF|CTNNB1|S1PR1|EDN1|EFNA1|EGR3|EPHB1|ERBB2|EREG|FGFR1|FOXS1|FLT1|FLT4|GAB1|GTF2I|HOXA3|HSPB1|ID1|LOXL2|LRP1|LTBP1|SMAD6|MEF2C|MAP3K3|MMP2|MYLK|NEDD4|NF1|NOS3|NOTCH1|NPR1|SERPINE1|PCSK5|PDGFA|PDGFRA|PDGFRB|ENPP2|PDPK1|PECAM1|PKD2|PLCG1|PRKD1|PTEN|PTGIS|PTK2|PTK7|PTPRB|RASA1|SHC1|SHH|SOX4|SP100|SP…	-5.7	Input ID	GO:0072358: cardiovascular system development
GO Biological Processes	19	GO:0009792	embryo development ending in birth or egg hatching	-8.5	1.8	6.4	22525	566	2229	101	4.5	0.44	25|90|91|405|472|538|598|657|659|672|891|1045|1072|1499|1845|1906|1956|2260|2768|2778|3200|3236|3297|3955|4088|4208|4222|4436|4763|4846|4851|5087|5125|5156|5311|5335|5362|5727|5754|5914|6385|6469|6498|6659|6722|6788|6789|6932|6949|7189|7319|7403|7422|7516|7855|8312|8313|8321|8323|8451|8648|8894|9775|10049|10159|10454|10512|11232|23081|23169|23213|23242|23314|23432|23462|23509|23513|25836|27339|51…	ABL1|ACVR1|ACVR1B|ARNT|ATM|ATP7A|BCL2L1|BMPR1A|BMPR2|BRCA1|CCNB1|CDX2|CFL1|CTNNB1|DUSP3|EDN1|EGFR|FGFR1|GNA12|GNAS|HOXA3|HOXD10|HSF1|LFNG|SMAD3|MEF2C|MEOX1|MSH2|NF1|NOS3|NOTCH1|PBX1|PCSK5|PDGFRA|PKD2|PLCG1|PLXNA2|PTCH1|PTK7|RARA|SDC4|SHH|SKIL|SOX4|SRF|STK3|STK4|TCF7|TCOF1|TRAF6|UBE2A|KDM6A|VEGFA|XRCC2|FZD5|AXIN1|AXIN2|FZD1|FZD6|CUL4A|NCOA1|EIF2S2|EIF4A3|DNAJB6|ATP6AP2|TAB1|SEMA3C|POLG2|KDM4C|SLC3…	-5.6	Input ID	GO:0009792: embryo development ending in birth or egg hatching
GO Biological Processes	19	GO:0051493	regulation of cytoskeleton organization	-8.4	1.9	6.4	22525	466	2229	87	3.9	0.41	25|636|672|1072|1111|1236|1490|1499|1515|1540|1639|1901|1906|2059|2242|2288|2932|3397|3984|4035|4088|4208|4233|4281|4926|5066|5154|5156|5159|5295|5364|5580|5581|5747|5921|5962|6385|6711|7010|8480|8558|8851|8976|9647|10013|10152|10300|10552|10565|10602|10677|10735|10787|11190|22919|22974|23187|23189|23271|23332|26054|29767|29899|50848|50861|51466|51652|54828|54961|55835|55971|57180|57216|57580|648…	ABL1|BICD1|BRCA1|CFL1|CHEK1|CCR7|CTGF|CTNNB1|CTSV|CYLD|DCTN1|S1PR1|EDN1|EPS8|FES|FKBP4|GSK3B|ID1|LIMK1|LRP1|SMAD3|MEF2C|MET|MID1|NUMA1|PAM|PDGFA|PDGFRA|PDGFRB|PIK3R1|PLXNB1|PRKCD|PRKCE|PTK2|RASA1|RDX|SDC4|SPTBN1|TEK|RAE1|CDK10|CDK5R1|WASL|PPM1F|HDAC6|ABI2|KATNB1|ARPC1A|ARFGEF1|CDC42EP3|AVIL|STAG2|NCKAP1|CEP250|MAPRE1|TPX2|PHLDB1|KANK1|CAMSAP2|CLASP1|SENP6|TMOD2|GPSM2|F11R|STMN3|EVL|CHMP3|BCAS3|SS…	-5.5	Input ID	GO:0051493: regulation of cytoskeleton organization
GO Biological Processes	19	GO:0001944	vasculature development	-8.3	1.7	6.3	22525	699	2229	118	5.3	0.47	25|90|358|538|634|657|659|672|1012|1045|1282|1284|1295|1296|1386|1432|1490|1499|1901|1906|1942|1960|2047|2064|2069|2260|2307|2321|2324|2549|2969|3200|3315|3397|4017|4035|4052|4091|4208|4215|4313|4638|4734|4763|4846|4851|4881|5054|5125|5154|5156|5159|5168|5170|5175|5311|5335|5587|5728|5740|5747|5754|5787|5921|6464|6469|6659|6672|6678|6722|6733|6789|6850|7010|7057|7070|7128|7410|7422|7490|7716|7855…	ABL1|ACVR1|AQP1|ATP7A|CEACAM1|BMPR1A|BMPR2|BRCA1|CDH13|CDX2|COL4A1|COL4A2|COL8A1|COL8A2|ATF2|MAPK14|CTGF|CTNNB1|S1PR1|EDN1|EFNA1|EGR3|EPHB1|ERBB2|EREG|FGFR1|FOXS1|FLT1|FLT4|GAB1|GTF2I|HOXA3|HSPB1|ID1|LOXL2|LRP1|LTBP1|SMAD6|MEF2C|MAP3K3|MMP2|MYLK|NEDD4|NF1|NOS3|NOTCH1|NPR1|SERPINE1|PCSK5|PDGFA|PDGFRA|PDGFRB|ENPP2|PDPK1|PECAM1|PKD2|PLCG1|PRKD1|PTEN|PTGIS|PTK2|PTK7|PTPRB|RASA1|SHC1|SHH|SOX4|SP100|SP…	-5.5	Input ID	GO:0001944: vasculature development
GO Biological Processes	19	GO:0001503	ossification	-8.2	2	6.4	22525	370	2229	73	3.3	0.38	90|249|656|657|659|864|1432|1462|1490|1499|1836|1901|1956|1959|2101|2261|2735|2778|3397|3486|3488|3570|4088|4091|4208|4313|4330|4665|4763|4851|4921|5087|5364|5587|5727|5747|6238|6272|6469|6678|7010|7067|7071|7189|7286|7473|8313|8321|8817|9770|23020|23051|23314|23353|23376|25836|25884|25937|27044|51176|51741|54829|55787|55790|55869|56975|57154|58476|64093|91461|133522|196527|285590	ACVR1|ALPL|BMP8B|BMPR1A|BMPR2|RUNX3|MAPK14|VCAN|CTGF|CTNNB1|SLC26A2|S1PR1|EGFR|EGR2|ESRRA|FGFR3|GLI1|GNAS|ID1|IGFBP3|IGFBP5|IL6R|SMAD3|SMAD6|MEF2C|MMP2|MN1|NAB2|NF1|NOTCH1|DDR2|PBX1|PLXNB1|PRKD1|PTCH1|PTK2|RRBP1|SORT1|SHH|SPARC|TEK|THRA|KLF10|TRAF6|TUFT1|WNT3|AXIN2|FZD1|FGF18|RASSF2|SNRNP200|ZHX3|SATB2|SUN1|UFL1|NIPBL|CHRDL2|WWTR1|SND1|LEF1|WWOX|ASPN|TXLNG|CSGALNACT1|HDAC8|FAM20C|SMURF1|TP53INP2|…	-5.3	Input ID	GO:0001503: ossification
GO Biological Processes	19	GO:0060070	canonical Wnt signaling pathway	-8.1	2.1	6.4	22525	309	2229	64	2.9	0.35	331|607|1432|1499|1540|1601|1654|2010|2309|2735|2932|3728|4088|4609|4851|5728|5754|5800|6469|6659|6788|6789|6907|6932|7316|7403|7473|7855|8312|8313|8321|8323|8945|10076|10413|25937|27122|27123|51176|51366|51704|55608|55612|55959|59349|64750|65268|79705|80114|80139|80326|81029|81847|83439|84445|84870|85409|85458|90268|92162|130612|139285|147111|153090	XIAP|BCL9|MAPK14|CTNNB1|CYLD|DAB2|DDX3X|EMD|FOXO3|GLI1|GSK3B|JUP|SMAD3|MYC|NOTCH1|PTEN|PTK7|PTPRO|SHH|SOX4|STK3|STK4|TBL1X|TCF7|UBC|KDM6A|WNT3|FZD5|AXIN1|AXIN2|FZD1|FZD6|BTRC|PTPRU|YAP1|WWTR1|DKK3|DKK2|LEF1|UBR5|GPRC5B|ANKRD10|FERMT1|SULF2|KLHL12|SMURF2|WNK2|LRRK1|BICC1|ZNF703|WNT10A|WNT5B|RNF146|TCF7L1|LZTS2|RSPO3|NKD2|DIXDC1|OTULIN|TMEM88|TMEM198|AMER1|NOTUM|DAB2IP	-5.2	Input ID	GO:0060070: canonical Wnt signaling pathway
GO Biological Processes	19	GO:0000904	cell morphogenesis involved in differentiation	-8	1.7	6.1	22525	677	2229	114	5.1	0.47	25|81|104|288|322|558|659|1072|1267|1499|1523|1793|1942|1947|1951|1959|2047|2064|2192|2316|2549|2664|2817|3397|3475|3984|4208|4233|4647|4734|4851|4983|5295|5335|5362|5364|5588|5727|5728|5747|5786|5800|6383|6464|6469|6477|6498|6586|6711|6722|6845|7010|7070|7422|7473|8239|8609|8851|8874|8976|8997|9024|9368|9423|9638|9706|9762|9798|9820|10013|10160|10276|10371|10417|10439|10461|10500|10505|10512|109…	ABL1|ACTN4|ADARB1|ANK3|APBB1|AXL|BMPR2|CFL1|CNP|CTNNB1|CUX1|DOCK1|EFNA1|EFNB1|CELSR3|EGR2|EPHB1|ERBB2|FBLN1|FLNA|GAB1|GDI1|GPC1|ID1|IFRD1|LIMK1|MEF2C|MET|MYO7A|NEDD4|NOTCH1|OPHN1|PIK3R1|PLCG1|PLXNA2|PLXNB1|PRKCQ|PTCH1|PTEN|PTK2|PTPRA|PTPRO|SDC2|SHC1|SHH|SIAH1|SKIL|SLIT3|SPTBN1|SRF|VAMP7|TEK|THY1|VEGFA|WNT3|USP9X|KLF7|CDK5R1|ARHGEF7|WASL|KALRN|BRSK2|SLC9A3R1|NTN1|FEZ1|ULK2|LZTS3|IST1|CUL7|HDAC6|FA…	-5.2	Input ID	GO:0000904: cell morphogenesis involved in differentiation
GO Biological Processes	19	GO:1905114	cell surface receptor signaling pathway involved in cell-cell signaling	-7.9	1.7	6.1	22525	596	2229	103	4.6	0.44	18|25|331|607|1363|1432|1499|1540|1601|1654|1951|2010|2309|2735|2869|2932|3728|4035|4088|4139|4208|4609|4851|5728|5754|5800|6468|6469|6659|6788|6789|6804|6885|6907|6932|7041|7316|7403|7473|7855|8312|8313|8321|8323|8454|8840|8945|9209|9368|9775|10009|10076|10159|10413|10979|11197|23189|23213|23613|25937|27122|27123|27161|27327|29117|51176|51366|51421|51704|51741|54894|55608|55612|55959|57154|57216…	ABAT|ABL1|XIAP|BCL9|CPE|MAPK14|CTNNB1|CYLD|DAB2|DDX3X|CELSR3|EMD|FOXO3|GLI1|GRK5|GSK3B|JUP|LRP1|SMAD3|MARK1|MEF2C|MYC|NOTCH1|PTEN|PTK7|PTPRO|FBXW4|SHH|SOX4|STK3|STK4|STX1A|MAP3K7|TBL1X|TCF7|TGFB1I1|UBC|KDM6A|WNT3|FZD5|AXIN1|AXIN2|FZD1|FZD6|CUL1|WISP1|BTRC|LRRFIP2|SLC9A3R1|EIF4A3|ZBTB33|PTPRU|ATP6AP2|YAP1|FERMT2|WIF1|KANK1|SULF1|ZMYND8|WWTR1|DKK3|DKK2|AGO2|TNRC6A|BRD7|LEF1|UBR5|AMOTL2|GPRC5B|WWOX|…	-5.1	Input ID	GO:1905114: cell surface receptor signaling pathway involved in cell-cell signaling
GO Biological Processes	19	GO:0030031	cell projection assembly	-7.8	1.8	6.1	22525	567	2229	99	4.4	0.44	25|538|1012|1236|1540|1639|1781|1809|1901|1951|2316|3797|4638|4851|4983|5154|5580|5800|5962|5990|6103|6722|7410|7532|7846|8555|8558|8874|8976|9368|9371|9423|9448|9459|9712|9779|9793|9814|10013|10142|10257|10451|10602|10677|10787|10810|11116|11190|22897|22919|22981|23102|23189|23242|23300|23332|23386|23613|25809|25937|25981|26051|26751|27148|27241|29070|29105|29887|50807|51098|51466|54828|54874|54…	ABL1|ATP7A|CDH13|CCR7|CYLD|DCTN1|DYNC1I2|DPYSL3|S1PR1|CELSR3|FLNA|KIF3C|MYLK|NOTCH1|OPHN1|PDGFA|PRKCD|PTPRO|RDX|RFX2|RPGR|SRF|VAV2|YWHAG|TUBA1A|CDC14B|CDK10|ARHGEF7|WASL|SLC9A3R1|KIF3B|NTN1|MAP4K4|ARHGEF6|USP6NL|TBC1D5|CKAP5|SFI1|HDAC6|AKAP9|ABCC4|VAV3|CDC42EP3|AVIL|NCKAP1|WASF3|FGFR1OP|CEP250|CEP164|MAPRE1|NINL|TBC1D2B|KANK1|COBL|ATMIN|CLASP1|NUDCD3|ZMYND8|TTLL1|WWTR1|DNAH1|PPP1R16B|SH3YL1|STK36…	-5	Input ID	GO:0030031: cell projection assembly
GO Biological Processes	19	GO:0120031	plasma membrane bounded cell projection assembly	-7.8	1.8	6.1	22525	561	2229	98	4.4	0.43	25|538|1012|1236|1540|1639|1781|1809|1901|1951|2316|3797|4638|4851|4983|5580|5800|5962|5990|6103|6722|7410|7532|7846|8555|8558|8874|8976|9368|9371|9423|9448|9459|9712|9779|9793|9814|10013|10142|10257|10451|10602|10677|10787|10810|11116|11190|22897|22919|22981|23102|23189|23242|23300|23332|23386|23613|25809|25937|25981|26051|26751|27148|27241|29070|29105|29887|50807|51098|51466|54828|54874|54961|5…	ABL1|ATP7A|CDH13|CCR7|CYLD|DCTN1|DYNC1I2|DPYSL3|S1PR1|CELSR3|FLNA|KIF3C|MYLK|NOTCH1|OPHN1|PRKCD|PTPRO|RDX|RFX2|RPGR|SRF|VAV2|YWHAG|TUBA1A|CDC14B|CDK10|ARHGEF7|WASL|SLC9A3R1|KIF3B|NTN1|MAP4K4|ARHGEF6|USP6NL|TBC1D5|CKAP5|SFI1|HDAC6|AKAP9|ABCC4|VAV3|CDC42EP3|AVIL|NCKAP1|WASF3|FGFR1OP|CEP250|CEP164|MAPRE1|NINL|TBC1D2B|KANK1|COBL|ATMIN|CLASP1|NUDCD3|ZMYND8|TTLL1|WWTR1|DNAH1|PPP1R16B|SH3YL1|STK36|BBS9|…	-5	Input ID	GO:0120031: plasma membrane bounded cell projection assembly
GO Biological Processes	19	GO:0097435	supramolecular fiber organization	-7.7	1.7	6	22525	587	2229	101	4.5	0.44	25|81|538|1072|1236|1490|1639|1730|1809|1901|1906|2059|2242|2288|2316|3397|3693|3984|4017|4053|4088|4208|4233|4281|4629|4763|4921|4926|5156|5159|5295|5580|5581|5921|5962|6385|6469|6711|6722|7373|7456|7756|8312|8851|8976|9645|9647|9793|10013|10049|10083|10129|10142|10152|10300|10426|10529|10552|10565|10580|10602|10677|10787|10810|22837|22919|23189|23242|23271|23332|23363|27175|27295|29767|29911|50…	ABL1|ACTN4|ATP7A|CFL1|CCR7|CTGF|DCTN1|DIAPH2|DPYSL3|S1PR1|EDN1|EPS8|FES|FKBP4|FLNA|ID1|ITGB5|LIMK1|LOXL2|LTBP2|SMAD3|MEF2C|MET|MID1|MYH11|NF1|DDR2|NUMA1|PDGFRA|PDGFRB|PIK3R1|PRKCD|PRKCE|RASA1|RDX|SDC4|SHH|SPTBN1|SRF|COL14A1|WIPF1|ZNF207|AXIN1|CDK5R1|WASL|MICAL2|PPM1F|CKAP5|HDAC6|DNAJB6|USH1C|FRY|AKAP9|ABI2|KATNB1|TUBGCP3|NEBL|ARPC1A|ARFGEF1|SORBS1|CDC42EP3|AVIL|NCKAP1|WASF3|COBLL1|MAPRE1|KANK1|CO…	-4.9	Input ID	GO:0097435: supramolecular fiber organization
GO Biological Processes	19	GO:0010942	positive regulation of cell death	-7.6	1.7	6	22525	664	2229	111	5	0.46	25|29|220|322|472|598|835|1386|1490|1499|1540|1654|1788|1871|2002|2071|2309|2932|3092|3297|3329|3482|3486|3635|4035|4088|4208|4605|4609|4763|4851|5159|5580|5601|5621|5728|5740|5915|6272|6477|6498|6609|6659|6733|6788|6789|7023|7027|7029|7057|7078|7189|7316|7409|7410|7421|7529|7532|7755|7965|8313|8398|8644|8648|8851|8874|8893|8997|9131|9368|9459|9647|9770|9828|10013|10017|10134|10206|10276|10284|10…	ABL1|ABR|ALDH1A3|APBB1|ATM|BCL2L1|CASP2|ATF2|CTGF|CTNNB1|CYLD|DDX3X|DNMT3A|E2F3|ELK1|ERCC3|FOXO3|GSK3B|HIP1|HSF1|HSPD1|IGF2R|IGFBP3|INPP5D|LRP1|SMAD3|MEF2C|MYBL2|MYC|NF1|NOTCH1|PDGFRB|PRKCD|MAPK9|PRNP|PTEN|PTGIS|RARB|SORT1|SIAH1|SKIL|SMPD1|SOX4|SRPK2|STK3|STK4|TFAP4|TFDP1|TFDP2|THBS1|TIMP3|TRAF6|UBC|VAV1|VAV2|VDR|YWHAB|YWHAG|ZNF205|AIMP2|AXIN2|PLA2G6|AKR1C3|NCOA1|CDK5R1|ARHGEF7|EIF2B5|KALRN|AIFM1…	-4.9	Input ID	GO:0010942: positive regulation of cell death
GO Biological Processes	19	GO:0071559	response to transforming growth factor beta	-7.6	2.3	6.3	22525	229	2229	51	2.3	0.32	90|463|607|657|678|753|864|867|1284|1601|1906|3397|3693|4052|4053|4088|4091|4208|5139|5170|5747|5796|6498|6885|7041|7057|7071|7316|8239|9392|10454|10979|23370|23592|27122|50848|51741|54829|55612|56937|57154|57530|57669|64750|80139|80326|83891|94031|114990|128853|201163	ACVR1|ZFHX3|BCL9|BMPR1A|ZFP36L2|LDLRAD4|RUNX3|CBL|COL4A2|DAB2|EDN1|ID1|ITGB5|LTBP1|LTBP2|SMAD3|SMAD6|MEF2C|PDE3A|PDPK1|PTK2|PTPRK|SKIL|MAP3K7|TGFB1I1|THBS1|KLF10|UBC|USP9X|TGFBRAP1|TAB1|FERMT2|ARHGEF18|LEMD3|DKK3|F11R|WWOX|ASPN|FERMT1|PMEPA1|SMURF1|CGN|EPB41L5|SMURF2|ZNF703|WNT10A|SNX25|HTRA3|VASN|DUSP15|FLCN	-4.9	Input ID	GO:0071559: response to transforming growth factor beta
GO Biological Processes	19	GO:0051056	regulation of small GTPase mediated signal transduction	-7.6	2.1	6.2	22525	310	2229	63	2.8	0.35	19|25|29|1124|2664|2859|3707|4233|4763|4851|4983|5159|5662|5921|5962|7077|7409|7410|8036|8473|8874|8997|9265|9459|9649|9828|9886|10160|10276|10451|10564|10565|10617|22821|23096|23189|23229|23263|23268|23370|23550|25791|50861|51196|51306|55160|55288|57148|57449|57580|57636|57706|64411|64787|64857|79109|90627|116985|152273|153090|154796|201163|221178	ABCA1|ABL1|ABR|CHN2|GDI1|GPR35|ITPKB|MET|NF1|NOTCH1|OPHN1|PDGFRB|PSD|RASA1|RDX|TIMP2|VAV1|VAV2|SHOC2|OGT|ARHGEF7|KALRN|CYTH3|ARHGEF6|RALGPS1|ARHGEF17|RHOBTB1|FARP1|NET1|VAV3|ARFGEF2|ARFGEF1|STAMBP|RASA3|IQSEC2|KANK1|ARHGEF9|MCF2L|DNMBP|ARHGEF18|PSD4|NGEF|STMN3|PLCE1|FAM13B|ARHGEF10L|RHOT1|RALGAPB|PLEKHG5|PREX1|ARHGAP23|DENND1A|ARAP3|EPS8L2|PLEKHG2|MAPKAP1|STARD13|ARAP1|FGD5|DAB2IP|AMOT|FLCN|SPATA…	-4.9	Input ID	GO:0051056: regulation of small GTPase mediated signal transduction
GO Biological Processes	19	GO:0031589	cell-substrate adhesion	-7.6	2	6.2	22525	317	2229	64	2.9	0.35	25|81|558|1012|1236|1295|1490|1499|1793|1942|2047|2192|2316|2932|3397|3693|4059|4088|4091|4763|4851|5054|5170|5295|5581|5728|5747|5796|5800|5921|6251|6385|6722|7010|7057|7070|7402|7422|7450|8573|8874|9647|10085|10276|10461|10580|10979|11093|11117|23189|23332|54749|54828|55612|56672|57580|57669|64098|80725|81792|83700|84168|151887|158326	ABL1|ACTN4|AXL|CDH13|CCR7|COL8A1|CTGF|CTNNB1|DOCK1|EFNA1|EPHB1|FBLN1|FLNA|GSK3B|ID1|ITGB5|BCAM|SMAD3|SMAD6|NF1|NOTCH1|SERPINE1|PDPK1|PIK3R1|PRKCE|PTEN|PTK2|PTPRK|PTPRO|RASA1|RSU1|SDC4|SRF|TEK|THBS1|THY1|UTRN|VEGFA|VWF|CASK|ARHGEF7|PPM1F|EDIL3|NET1|MERTK|SORBS1|FERMT2|ADAMTS13|EMILIN1|KANK1|CLASP1|EPDR1|BCAS3|FERMT1|AKIP1|PREX1|EPB41L5|PARVG|SRCIN1|ADAMTS12|JAM3|ANTXR1|CCDC80|FREM1	-4.9	Input ID	GO:0031589: cell-substrate adhesion
GO Biological Processes	19	GO:0048514	blood vessel morphogenesis	-7.6	1.7	6	22525	589	2229	101	4.5	0.44	25|90|358|634|657|659|672|1012|1282|1284|1295|1296|1386|1432|1490|1499|1901|1906|1942|1960|2047|2064|2069|2260|2321|2324|2549|2969|3200|3315|3397|4017|4035|4313|4638|4734|4763|4846|4851|4881|5054|5154|5156|5159|5168|5170|5311|5335|5587|5728|5740|5747|5787|5921|6464|6469|6659|6672|6678|6722|6733|6789|6850|7010|7057|7070|7128|7410|7422|7490|7716|7855|7857|8817|9444|9820|10014|10413|10451|22976|2321…	ABL1|ACVR1|AQP1|CEACAM1|BMPR1A|BMPR2|BRCA1|CDH13|COL4A1|COL4A2|COL8A1|COL8A2|ATF2|MAPK14|CTGF|CTNNB1|S1PR1|EDN1|EFNA1|EGR3|EPHB1|ERBB2|EREG|FGFR1|FLT1|FLT4|GAB1|GTF2I|HOXA3|HSPB1|ID1|LOXL2|LRP1|MMP2|MYLK|NEDD4|NF1|NOS3|NOTCH1|NPR1|SERPINE1|PDGFA|PDGFRA|PDGFRB|ENPP2|PDPK1|PKD2|PLCG1|PRKD1|PTEN|PTGIS|PTK2|PTPRB|RASA1|SHC1|SHH|SOX4|SP100|SPARC|SRF|SRPK2|STK4|SYK|TEK|THBS1|THY1|TNFAIP3|VAV2|VEGFA|WT1…	-4.9	Input ID	GO:0048514: blood vessel morphogenesis
GO Biological Processes	19	GO:0031098	stress-activated protein kinase signaling cascade	-7.5	2.1	6.1	22525	292	2229	60	2.7	0.34	1236|1432|1490|1845|1906|1956|2047|2081|2324|3480|3656|3735|4215|4281|4609|5585|5601|5610|5770|6788|6789|6850|6885|7189|7316|7335|7422|7855|8312|8428|8454|8491|8945|9020|9043|9261|9448|9459|9618|9770|9821|9965|10371|10392|10454|10808|10913|11143|23162|51135|55437|55765|57216|79109|83737|128853|153090|171392|222643|257397	CCR7|MAPK14|CTGF|DUSP3|EDN1|EGFR|EPHB1|ERN1|FLT4|IGF1R|IRAK2|KARS|MAP3K3|MID1|MYC|PKN1|MAPK9|EIF2AK2|PTPN1|STK3|STK4|SYK|MAP3K7|TRAF6|UBC|UBE2V1|VEGFA|FZD5|AXIN1|STK24|CUL1|MAP4K3|BTRC|MAP3K14|SPAG9|MAPKAPK2|MAP4K4|ARHGEF6|TRAF4|RASSF2|RB1CC1|FGF19|SEMA3A|NOD1|TAB1|HSPH1|EDAR|KAT7|MAPK8IP3|IRAK4|STRADB|C1orf106|VANGL2|MAPKAP1|ITCH|DUSP15|DAB2IP|ZNF675|UNC5CL|TAB3	-4.8	Input ID	GO:0031098: stress-activated protein kinase signaling cascade
GO Biological Processes	19	GO:0006281	DNA repair	-7.5	1.8	5.9	22525	531	2229	93	4.2	0.42	25|143|322|472|546|672|902|1111|1408|1956|2071|2073|2139|2175|2237|2968|3148|3297|3364|3835|3980|4436|4796|4841|4862|5395|5422|5432|5436|5890|5892|5982|5983|5984|6119|6749|7014|7158|7316|7319|7329|7335|7516|7528|7874|8295|8313|8451|8555|8607|9025|9100|9400|9656|9907|10075|10111|11044|11073|11201|11232|22897|22944|22976|23054|23514|26122|27030|27339|28990|50485|51366|51659|55159|56852|57332|64708|…	ABL1|PARP4|APBB1|ATM|ATRX|BRCA1|CCNH|CHEK1|CRY2|EGFR|ERCC3|ERCC5|EYA2|FANCA|FEN1|GTF2H4|HMGB2|HSF1|HUS1|KIF22|LIG3|MSH2|TONSL|NONO|NPAS2|PMS2|POLA1|POLR2C|POLR2G|RAD51B|RAD51D|RFC2|RFC3|RFC4|RPA3|SSRP1|TERF2|TP53BP1|UBC|UBE2A|UBE2I|UBE2V1|XRCC2|YY1|USP7|TRRAP|AXIN2|CUL4A|CDC14B|RUVBL1|RNF8|USP10|RECQL5|MDC1|AP5Z1|HUWE1|RAD50|PAPD7|TOPBP1|POLI|POLG2|CEP164|KIN|PAXIP1|NCOA6|SPIDR|EPC2|MLH3|PRPF19|A…	-4.8	Input ID	GO:0006281: DNA repair
GO Biological Processes	19	GO:0001667	ameboidal-type cell migration	-7.4	1.9	6	22525	370	2229	71	3.2	0.37	25|90|91|634|659|1012|1072|1432|1793|1906|1942|1947|1960|2260|2324|2768|3315|3397|4017|4233|4763|4846|4851|4921|5168|5170|5335|5581|5585|5587|5646|5728|5747|6385|6469|6672|6678|6722|7010|7057|7145|7422|7857|8817|8874|9647|9688|10013|10014|10371|10512|22976|23332|51176|51466|54566|54828|55612|57449|57669|64750|79812|79899|83481|90355|90627|114757|117584|153090|154796|154810	ABL1|ACVR1|ACVR1B|CEACAM1|BMPR2|CDH13|CFL1|MAPK14|DOCK1|EDN1|EFNA1|EFNB1|EGR3|FGFR1|FLT4|GNA12|HSPB1|ID1|LOXL2|MET|NF1|NOS3|NOTCH1|DDR2|ENPP2|PDPK1|PLCG1|PRKCE|PKN1|PRKD1|PRSS3|PTEN|PTK2|SDC4|SHH|SP100|SPARC|SRF|TEK|THBS1|TNS1|VEGFA|SCG2|FGF18|ARHGEF7|PPM1F|NUP93|HDAC6|HDAC5|SEMA3A|SEMA3C|PAXIP1|CLASP1|LEF1|EVL|EPB41L4B|BCAS3|FERMT1|PLEKHG5|EPB41L5|SMURF2|MMRN2|PRR5L|EPPK1|C5orf30|STARD13|CYGB|RF…	-4.7	Input ID	GO:0001667: ameboidal-type cell migration
GO Biological Processes	19	GO:0006260	DNA replication	-7.3	2.1	6	22525	295	2229	60	2.7	0.34	472|546|672|1111|1956|2069|2237|2260|2735|3364|3480|3980|4172|4173|4176|4796|4999|5154|5156|5422|5557|5931|5937|5982|5983|5984|6119|6464|6749|7014|7150|9400|10111|10735|11073|11143|11201|11232|22944|23054|23594|23595|23649|27000|50485|51507|51659|55159|56034|64061|79075|79733|79892|83743|84289|90381|116028|116447|146956|253461	ATM|ATRX|BRCA1|CHEK1|EGFR|EREG|FEN1|FGFR1|GLI1|HUS1|IGF1R|LIG3|MCM3|MCM4|MCM7|TONSL|ORC2|PDGFA|PDGFRA|POLA1|PRIM1|RBBP7|RBMS1|RFC2|RFC3|RFC4|RPA3|SHC1|SSRP1|TERF2|TOP1|RECQL5|RAD50|STAG2|TOPBP1|KAT7|POLI|POLG2|KIN|NCOA6|ORC6|ORC3|POLA2|DNAJC2|SMARCAL1|RTFDC1|GINS2|RFWD3|PDGFC|TSPYL2|DSCC1|E2F8|MCMBP|GRWD1|ING5|TICRR|RMI2|TOP1MT|EME1|ZBTB38	-4.6	Input ID	GO:0006260: DNA replication
GO Biological Processes	19	GO:0043068	positive regulation of programmed cell death	-7.1	1.7	5.8	22525	616	2229	103	4.6	0.44	25|29|220|322|472|598|835|1386|1490|1499|1540|1654|1871|2071|2309|2932|3092|3297|3329|3482|3486|3635|4088|4208|4605|4609|4763|4851|5159|5580|5601|5621|5728|5740|5915|6272|6477|6498|6609|6659|6733|6788|6789|7023|7027|7029|7057|7078|7189|7316|7409|7410|7421|7529|7532|7755|8398|8644|8648|8851|8874|8893|8997|9131|9368|9459|9647|9770|9828|10013|10017|10134|10276|10284|10392|10451|10955|22861|22933|230…	ABL1|ABR|ALDH1A3|APBB1|ATM|BCL2L1|CASP2|ATF2|CTGF|CTNNB1|CYLD|DDX3X|E2F3|ERCC3|FOXO3|GSK3B|HIP1|HSF1|HSPD1|IGF2R|IGFBP3|INPP5D|SMAD3|MEF2C|MYBL2|MYC|NF1|NOTCH1|PDGFRB|PRKCD|MAPK9|PRNP|PTEN|PTGIS|RARB|SORT1|SIAH1|SKIL|SMPD1|SOX4|SRPK2|STK3|STK4|TFAP4|TFDP1|TFDP2|THBS1|TIMP3|TRAF6|UBC|VAV1|VAV2|VDR|YWHAB|YWHAG|ZNF205|PLA2G6|AKR1C3|NCOA1|CDK5R1|ARHGEF7|EIF2B5|KALRN|AIFM1|SLC9A3R1|ARHGEF6|PPM1F|RASSF…	-4.5	Input ID	GO:0043068: positive regulation of programmed cell death
GO Biological Processes	19	GO:0030111	regulation of Wnt signaling pathway	-7.1	2	5.9	22525	334	2229	65	2.9	0.36	25|331|1432|1540|1601|1654|2010|2309|2735|2932|3728|4035|4851|5800|6469|6659|6788|6789|6907|7316|7473|7855|8312|8313|8323|8945|10159|10413|11197|23189|23213|25937|27122|27123|51176|51366|51704|51741|54894|55608|55612|55959|57216|59349|64359|64750|65268|79705|80114|80139|80319|81029|81847|83439|84445|84870|85409|85458|92162|129293|130612|139285|147111|153090|245973	ABL1|XIAP|MAPK14|CYLD|DAB2|DDX3X|EMD|FOXO3|GLI1|GSK3B|JUP|LRP1|NOTCH1|PTPRO|SHH|SOX4|STK3|STK4|TBL1X|UBC|WNT3|FZD5|AXIN1|AXIN2|FZD6|BTRC|ATP6AP2|YAP1|WIF1|KANK1|SULF1|WWTR1|DKK3|DKK2|LEF1|UBR5|GPRC5B|WWOX|RNF43|ANKRD10|FERMT1|SULF2|VANGL2|KLHL12|NXN|SMURF2|WNK2|LRRK1|BICC1|ZNF703|CXXC4|WNT5B|RNF146|TCF7L1|LZTS2|RSPO3|NKD2|DIXDC1|TMEM88|TRABD2A|TMEM198|AMER1|NOTUM|DAB2IP|ATP6V1C2	-4.5	Input ID	GO:0030111: regulation of Wnt signaling pathway
GO Biological Processes	19	GO:0007507	heart development	-7.1	1.7	5.8	22525	533	2229	92	4.1	0.42	32|90|472|657|659|775|891|1363|1386|1432|1499|1901|1906|1942|1956|2064|2065|2260|2735|3397|3720|4052|4088|4091|4208|4629|4734|4763|4851|5066|5125|5156|5159|5292|5311|5681|5727|5728|5747|5754|5914|5915|6464|6469|6604|6659|6678|6722|6788|6789|7010|7029|7403|7422|7490|7849|8313|8321|8728|9645|9794|9821|10413|10439|10454|10512|10529|23054|23363|23462|23509|25836|26508|27295|51098|51196|53820|55081|55…	ACACB|ACVR1|ATM|BMPR1A|BMPR2|CACNA1C|CCNB1|CPE|ATF2|MAPK14|CTNNB1|S1PR1|EDN1|EFNA1|EGFR|ERBB2|ERBB3|FGFR1|GLI1|ID1|JARID2|LTBP1|SMAD3|SMAD6|MEF2C|MYH11|NEDD4|NF1|NOTCH1|PAM|PCSK5|PDGFRA|PDGFRB|PIM1|PKD2|PSKH1|PTCH1|PTEN|PTK2|PTK7|RARA|RARB|SHC1|SHH|SMARCD3|SOX4|SPARC|SRF|STK3|STK4|TEK|TFDP2|KDM6A|VEGFA|WT1|PAX8|AXIN2|FZD1|ADAM19|MICAL2|MAML1|RB1CC1|YAP1|OLFM1|TAB1|SEMA3C|NEBL|NCOA6|OBSL1|HEY1|POF…	-4.5	Input ID	GO:0007507: heart development
GO Biological Processes	19	GO:0120035	regulation of plasma membrane bounded cell projection organization	-7.1	1.7	5.7	22525	564	2229	96	4.3	0.43	25|322|538|659|950|1072|1236|1523|1540|1809|1942|2242|2260|2288|2664|3397|3475|3984|4035|4734|4830|5168|5362|5364|5580|5587|5621|5728|5747|5754|5800|5962|6383|6498|6722|6845|7025|7070|7422|7473|8428|8558|8851|8874|8934|8976|8997|9139|9423|9448|9638|9706|9712|9762|9779|9798|9820|10083|10300|10371|10439|10505|10602|10677|10787|23102|23189|23242|23300|23363|23394|23413|23613|25791|26039|26051|26751|…	ABL1|APBB1|ATP7A|BMPR2|SCARB2|CFL1|CCR7|CUX1|CYLD|DPYSL3|EFNA1|FES|FGFR1|FKBP4|GDI1|ID1|IFRD1|LIMK1|LRP1|NEDD4|NME1|ENPP2|PLXNA2|PLXNB1|PRKCD|PRKD1|PRNP|PTEN|PTK2|PTK7|PTPRO|RDX|SDC2|SKIL|SRF|VAMP7|NR2F1|THY1|VEGFA|WNT3|STK24|CDK10|CDK5R1|ARHGEF7|RAB29|WASL|KALRN|CBFA2T2|NTN1|MAP4K4|FEZ1|ULK2|USP6NL|LZTS3|TBC1D5|IST1|CUL7|USH1C|KATNB1|SEMA3A|OLFM1|SEMA4F|CDC42EP3|AVIL|NCKAP1|TBC1D2B|KANK1|COBL|AT…	-4.5	Input ID	GO:0120035: regulation of plasma membrane bounded cell projection organization
GO Biological Processes	19	GO:0018393	internal peptidyl-lysine acetylation	-7.1	2.5	6.2	22525	154	2229	38	1.7	0.27	322|672|1111|1386|4297|6871|6885|7862|7994|8202|8295|8464|8473|8607|8648|9767|10014|11143|22976|23741|26122|27097|27154|29117|51176|51230|51616|55167|55257|55683|55869|79829|79969|80314|84289|201163|284058|339287	APBB1|BRCA1|CHEK1|ATF2|KMT2A|TADA2A|MAP3K7|BRPF1|KAT6A|NCOA3|TRRAP|SUPT3H|OGT|RUVBL1|NCOA1|JADE3|HDAC5|KAT7|PAXIP1|EID1|EPC2|TAF5L|BRPF3|BRD7|LEF1|PHF20|TAF9B|MSL2|MRGBP|KANSL3|HDAC8|NAA40|ATAT1|EPC1|ING5|FLCN|KANSL1|MSL1	-4.5	Input ID	GO:0018393: internal peptidyl-lysine acetylation
GO Biological Processes	19	GO:0072331	signal transduction by p53 class mediator	-7.1	2.1	5.9	22525	272	2229	56	2.5	0.33	472|546|672|835|891|1111|1432|1820|2309|3364|4436|4646|5164|5325|5931|5934|5982|5983|5984|6119|6659|6672|6749|6873|6874|6908|7023|7027|7029|7316|7862|7994|8805|8851|9100|10111|11073|22925|22974|22976|23019|26013|29117|29965|51230|51616|51741|55835|79073|79733|80279|83860|84289|112858|116028|117584	ATM|ATRX|BRCA1|CASP2|CCNB1|CHEK1|MAPK14|ARID3A|FOXO3|HUS1|MSH2|MYO6|PDK2|PLAGL1|RBBP7|RBL2|RFC2|RFC3|RFC4|RPA3|SOX4|SP100|SSRP1|TAF2|TAF4|TBP|TFAP4|TFDP1|TFDP2|UBC|BRPF1|KAT6A|TRIM24|CDK5R1|USP10|RAD50|TOPBP1|PLA2R1|TPX2|PAXIP1|CNOT1|L3MBTL1|BRD7|CDIP1|PHF20|TAF9B|WWOX|CENPJ|TMEM109|E2F8|CDK5RAP3|TAF3|ING5|TP53RK|RMI2|RFFL	-4.5	Input ID	GO:0072331: signal transduction by p53 class mediator
GO Biological Processes	19	GO:0071560	cellular response to transforming growth factor beta stimulus	-7	2.2	6	22525	225	2229	49	2.2	0.31	90|607|657|678|753|867|1284|1601|1906|3397|3693|4052|4053|4088|4091|4208|5139|5170|5747|5796|6498|6885|7041|7057|7071|7316|8239|9392|10454|10979|23370|23592|27122|50848|51741|54829|55612|56937|57154|57530|57669|64750|80139|80326|83891|94031|114990|128853|201163	ACVR1|BCL9|BMPR1A|ZFP36L2|LDLRAD4|CBL|COL4A2|DAB2|EDN1|ID1|ITGB5|LTBP1|LTBP2|SMAD3|SMAD6|MEF2C|PDE3A|PDPK1|PTK2|PTPRK|SKIL|MAP3K7|TGFB1I1|THBS1|KLF10|UBC|USP9X|TGFBRAP1|TAB1|FERMT2|ARHGEF18|LEMD3|DKK3|F11R|WWOX|ASPN|FERMT1|PMEPA1|SMURF1|CGN|EPB41L5|SMURF2|ZNF703|WNT10A|SNX25|HTRA3|VASN|DUSP15|FLCN	-4.4	Input ID	GO:0071560: cellular response to transforming growth factor beta stimulus
GO Biological Processes	19	GO:0030335	positive regulation of cell migration	-7	1.8	5.8	22525	445	2229	80	3.6	0.39	25|81|90|91|538|659|1012|1236|1432|1601|1793|1901|1906|1956|2159|2260|2316|2321|2324|2549|3315|3480|3570|3735|4088|4233|4638|4680|4846|4851|4921|5054|5154|5156|5159|5168|5170|5295|5335|5581|5587|5747|5962|6678|6810|7010|7057|7070|7422|8817|8874|9043|9647|9732|10013|10371|10512|11116|22919|23332|23604|25777|25836|51176|54566|54828|56034|57118|57343|57580|57669|64750|79872|80031|80139|81029|153090|…	ABL1|ACTN4|ACVR1|ACVR1B|ATP7A|BMPR2|CDH13|CCR7|MAPK14|DAB2|DOCK1|S1PR1|EDN1|EGFR|F10|FGFR1|FLNA|FLT1|FLT4|GAB1|HSPB1|IGF1R|IL6R|KARS|SMAD3|MET|MYLK|CEACAM6|NOS3|NOTCH1|DDR2|SERPINE1|PDGFA|PDGFRA|PDGFRB|ENPP2|PDPK1|PIK3R1|PLCG1|PRKCE|PRKD1|PTK2|RDX|SPARC|STX4|TEK|THBS1|THY1|VEGFA|FGF18|ARHGEF7|SPAG9|PPM1F|DOCK4|HDAC6|SEMA3A|SEMA3C|FGFR1OP|MAPRE1|CLASP1|DAPK2|SUN2|NIPBL|LEF1|EPB41L4B|BCAS3|PDGFC|CA…	-4.4	Input ID	GO:0030335: positive regulation of cell migration
GO Biological Processes	19	GO:0018394	peptidyl-lysine acetylation	-7	2.4	6.1	22525	161	2229	39	1.7	0.28	322|672|1111|1386|4297|6659|6871|6885|7862|7994|8202|8295|8464|8473|8607|8648|9767|10014|11143|22976|23741|26122|27097|27154|29117|51176|51230|51616|55167|55257|55683|55869|79829|79969|80314|84289|201163|284058|339287	APBB1|BRCA1|CHEK1|ATF2|KMT2A|SOX4|TADA2A|MAP3K7|BRPF1|KAT6A|NCOA3|TRRAP|SUPT3H|OGT|RUVBL1|NCOA1|JADE3|HDAC5|KAT7|PAXIP1|EID1|EPC2|TAF5L|BRPF3|BRD7|LEF1|PHF20|TAF9B|MSL2|MRGBP|KANSL3|HDAC8|NAA40|ATAT1|EPC1|ING5|FLCN|KANSL1|MSL1	-4.4	Input ID	GO:0018394: peptidyl-lysine acetylation
GO Biological Processes	19	GO:0016573	histone acetylation	-7	2.5	6.1	22525	149	2229	37	1.7	0.27	322|672|1111|1386|4297|6871|6885|7862|7994|8202|8295|8464|8473|8607|8648|9767|10014|11143|22976|23741|26122|27097|27154|29117|51176|51230|51616|55167|55257|55683|55869|79829|80314|84289|201163|284058|339287	APBB1|BRCA1|CHEK1|ATF2|KMT2A|TADA2A|MAP3K7|BRPF1|KAT6A|NCOA3|TRRAP|SUPT3H|OGT|RUVBL1|NCOA1|JADE3|HDAC5|KAT7|PAXIP1|EID1|EPC2|TAF5L|BRPF3|BRD7|LEF1|PHF20|TAF9B|MSL2|MRGBP|KANSL3|HDAC8|NAA40|EPC1|ING5|FLCN|KANSL1|MSL1	-4.4	Input ID	GO:0016573: histone acetylation
GO Biological Processes	19	GO:0040017	positive regulation of locomotion	-7	1.8	5.7	22525	491	2229	86	3.9	0.41	25|81|90|91|538|659|1012|1236|1432|1601|1793|1901|1906|1956|2159|2260|2316|2321|2324|2549|3315|3480|3570|3603|3735|4088|4233|4638|4680|4846|4851|4921|5054|5154|5156|5159|5168|5170|5295|5335|5581|5587|5747|5962|6678|6810|7010|7057|7070|7422|7857|8817|8874|9043|9423|9647|9732|10013|10371|10512|11116|22919|23332|23604|25777|25836|29105|51176|51652|54566|54828|56034|57118|57343|57580|57669|64750|7987…	ABL1|ACTN4|ACVR1|ACVR1B|ATP7A|BMPR2|CDH13|CCR7|MAPK14|DAB2|DOCK1|S1PR1|EDN1|EGFR|F10|FGFR1|FLNA|FLT1|FLT4|GAB1|HSPB1|IGF1R|IL6R|IL16|KARS|SMAD3|MET|MYLK|CEACAM6|NOS3|NOTCH1|DDR2|SERPINE1|PDGFA|PDGFRA|PDGFRB|ENPP2|PDPK1|PIK3R1|PLCG1|PRKCE|PRKD1|PTK2|RDX|SPARC|STX4|TEK|THBS1|THY1|VEGFA|SCG2|FGF18|ARHGEF7|SPAG9|NTN1|PPM1F|DOCK4|HDAC6|SEMA3A|SEMA3C|FGFR1OP|MAPRE1|CLASP1|DAPK2|SUN2|NIPBL|CFAP20|LEF1|C…	-4.4	Input ID	GO:0040017: positive regulation of locomotion
GO Biological Processes	19	GO:2000147	positive regulation of cell motility	-7	1.8	5.7	22525	461	2229	82	3.7	0.4	25|81|90|91|538|659|1012|1236|1432|1601|1793|1901|1906|1956|2159|2260|2316|2321|2324|2549|3315|3480|3570|3735|4088|4233|4638|4680|4846|4851|4921|5054|5154|5156|5159|5168|5170|5295|5335|5581|5587|5747|5962|6678|6810|7010|7057|7070|7422|8817|8874|9043|9423|9647|9732|10013|10371|10512|11116|22919|23332|23604|25777|25836|29105|51176|54566|54828|56034|57118|57343|57580|57669|64750|79872|80031|80139|81…	ABL1|ACTN4|ACVR1|ACVR1B|ATP7A|BMPR2|CDH13|CCR7|MAPK14|DAB2|DOCK1|S1PR1|EDN1|EGFR|F10|FGFR1|FLNA|FLT1|FLT4|GAB1|HSPB1|IGF1R|IL6R|KARS|SMAD3|MET|MYLK|CEACAM6|NOS3|NOTCH1|DDR2|SERPINE1|PDGFA|PDGFRA|PDGFRB|ENPP2|PDPK1|PIK3R1|PLCG1|PRKCE|PRKD1|PTK2|RDX|SPARC|STX4|TEK|THBS1|THY1|VEGFA|FGF18|ARHGEF7|SPAG9|NTN1|PPM1F|DOCK4|HDAC6|SEMA3A|SEMA3C|FGFR1OP|MAPRE1|CLASP1|DAPK2|SUN2|NIPBL|CFAP20|LEF1|EPB41L4B|BC…	-4.4	Input ID	GO:2000147: positive regulation of cell motility
GO Biological Processes	19	GO:0040008	regulation of growth	-6.9	1.7	5.6	22525	654	2229	107	4.8	0.45	25|32|91|322|634|657|659|734|891|1432|1490|1654|1906|1956|2064|2260|2261|2273|2307|2664|2735|2786|3142|3297|3300|3475|3486|3488|3720|3984|4088|4208|4722|4851|4881|5270|5292|5362|5588|5727|5728|5747|5931|6197|6464|6586|6595|6722|6788|6789|7422|7473|7490|8607|8725|8840|8851|9423|9647|9706|9798|10276|10371|10413|10439|10495|10505|11054|11116|23286|23394|23532|25836|27346|28985|30837|51176|51196|5123…	ABL1|ACACB|ACVR1B|APBB1|CEACAM1|BMPR1A|BMPR2|OSGIN2|CCNB1|MAPK14|CTGF|DDX3X|EDN1|EGFR|ERBB2|FGFR1|FGFR3|FHL1|FOXS1|GDI1|GLI1|GNG4|HLX|HSF1|DNAJB2|IFRD1|IGFBP3|IGFBP5|JARID2|LIMK1|SMAD3|MEF2C|NDUFS3|NOTCH1|NPR1|SERPINE2|PIM1|PLXNA2|PRKCQ|PTCH1|PTEN|PTK2|RBBP7|RPS6KA3|SHC1|SLIT3|SMARCA2|SRF|STK3|STK4|VEGFA|WNT3|WT1|RUVBL1|URI1|WISP1|CDK5R1|NTN1|PPM1F|ULK2|IST1|NET1|SEMA3A|YAP1|OLFM1|ENOX2|SEMA4F|OG…	-4.4	Input ID	GO:0040008: regulation of growth
GO Biological Processes	19	GO:0044770	cell cycle phase transition	-6.9	1.7	5.6	22525	593	2229	99	4.4	0.44	90|91|472|672|678|818|835|890|891|902|1111|1639|1654|1781|1820|1956|2059|2071|2273|2735|3364|4172|4173|4176|4609|4999|5087|5243|5311|5325|5422|5557|5728|5890|5934|5962|6119|6604|6659|6873|7023|7027|7029|7316|7532|7564|7756|7846|8379|8451|8454|8555|8558|8945|9024|9700|9793|9814|10083|10106|10133|10142|10270|11065|11073|11116|11190|22897|22919|22933|22974|22976|22981|23019|23133|23332|23594|23595|2…	ACVR1|ACVR1B|ATM|BRCA1|ZFP36L2|CAMK2G|CASP2|CCNA2|CCNB1|CCNH|CHEK1|DCTN1|DDX3X|DYNC1I2|ARID3A|EGFR|EPS8|ERCC3|FHL1|GLI1|HUS1|MCM3|MCM4|MCM7|MYC|ORC2|PBX1|ABCB1|PKD2|PLAGL1|POLA1|PRIM1|PTEN|RAD51B|RBL2|RDX|RPA3|SMARCD3|SOX4|TAF2|TFAP4|TFDP1|TFDP2|UBC|YWHAG|ZNF16|ZNF207|TUBA1A|MAD1L1|CUL4A|CUL1|CDC14B|CDK10|BTRC|BRSK2|ESPL1|CKAP5|SFI1|USH1C|CTDSP2|OPTN|AKAP9|AKAP8|UBE2C|TOPBP1|FGFR1OP|CEP250|CEP164…	-4.3	Input ID	GO:0044770: cell cycle phase transition
GO Biological Processes	19	GO:0051403	stress-activated MAPK cascade	-6.8	2.1	5.8	22525	262	2229	54	2.4	0.33	1236|1432|1490|1845|1906|1956|2047|2081|2324|3480|3656|3735|4215|4281|4609|5585|5601|5610|5770|6788|6850|6885|7189|7316|7335|7422|7855|8312|8454|8491|8945|9043|9261|9448|9459|9618|9770|9821|9965|10371|10392|10454|10808|10913|23162|51135|55765|57216|83737|128853|153090|171392|222643|257397	CCR7|MAPK14|CTGF|DUSP3|EDN1|EGFR|EPHB1|ERN1|FLT4|IGF1R|IRAK2|KARS|MAP3K3|MID1|MYC|PKN1|MAPK9|EIF2AK2|PTPN1|STK3|SYK|MAP3K7|TRAF6|UBC|UBE2V1|VEGFA|FZD5|AXIN1|CUL1|MAP4K3|BTRC|SPAG9|MAPKAPK2|MAP4K4|ARHGEF6|TRAF4|RASSF2|RB1CC1|FGF19|SEMA3A|NOD1|TAB1|HSPH1|EDAR|MAPK8IP3|IRAK4|C1orf106|VANGL2|ITCH|DUSP15|DAB2IP|ZNF675|UNC5CL|TAB3	-4.3	Input ID	GO:0051403: stress-activated MAPK cascade
GO Biological Processes	19	GO:0045664	regulation of neuron differentiation	-6.8	1.7	5.6	22525	532	2229	91	4.1	0.42	25|322|659|950|1072|1523|1789|1809|1942|2242|2260|2288|2309|2664|2932|3397|3475|3984|4035|4208|4734|4830|4851|5087|5362|5364|5587|5728|5747|5754|5800|5914|5915|6383|6469|6498|6722|6845|6925|7025|7070|7077|7422|7473|7532|8428|8648|8851|8934|8997|9043|9139|9423|9448|9638|9706|9762|9798|9820|10300|10371|10439|10505|10677|23081|23189|23363|23394|23413|25791|26039|26508|27339|29904|51654|51704|53335|5…	ABL1|APBB1|BMPR2|SCARB2|CFL1|CUX1|DNMT3B|DPYSL3|EFNA1|FES|FGFR1|FKBP4|FOXO3|GDI1|GSK3B|ID1|IFRD1|LIMK1|LRP1|MEF2C|NEDD4|NME1|NOTCH1|PBX1|PLXNA2|PLXNB1|PRKD1|PTEN|PTK2|PTK7|PTPRO|RARA|RARB|SDC2|SHH|SKIL|SRF|VAMP7|TCF4|NR2F1|THY1|TIMP2|VEGFA|WNT3|YWHAG|STK24|NCOA1|CDK5R1|RAB29|KALRN|SPAG9|CBFA2T2|NTN1|MAP4K4|FEZ1|ULK2|LZTS3|IST1|CUL7|KATNB1|SEMA3A|OLFM1|SEMA4F|AVIL|KDM4C|KANK1|OBSL1|ADNP|NCS1|NGEF|…	-4.3	Input ID	GO:0045664: regulation of neuron differentiation
GO Biological Processes	19	GO:0043065	positive regulation of apoptotic process	-6.8	1.7	5.6	22525	610	2229	101	4.5	0.44	25|29|220|322|472|598|835|1386|1490|1499|1540|1654|1871|2071|2309|2932|3092|3297|3329|3482|3486|3635|4088|4208|4605|4609|4763|4851|5159|5580|5601|5621|5728|5740|5915|6272|6477|6498|6609|6659|6733|6788|6789|7023|7027|7029|7057|7078|7189|7316|7409|7410|7421|7529|7532|7755|8398|8644|8648|8851|8874|8893|8997|9131|9368|9459|9647|9770|9828|10017|10134|10276|10284|10392|10451|10955|22861|22933|23097|231…	ABL1|ABR|ALDH1A3|APBB1|ATM|BCL2L1|CASP2|ATF2|CTGF|CTNNB1|CYLD|DDX3X|E2F3|ERCC3|FOXO3|GSK3B|HIP1|HSF1|HSPD1|IGF2R|IGFBP3|INPP5D|SMAD3|MEF2C|MYBL2|MYC|NF1|NOTCH1|PDGFRB|PRKCD|MAPK9|PRNP|PTEN|PTGIS|RARB|SORT1|SIAH1|SKIL|SMPD1|SOX4|SRPK2|STK3|STK4|TFAP4|TFDP1|TFDP2|THBS1|TIMP3|TRAF6|UBC|VAV1|VAV2|VDR|YWHAB|YWHAG|ZNF205|PLA2G6|AKR1C3|NCOA1|CDK5R1|ARHGEF7|EIF2B5|KALRN|AIFM1|SLC9A3R1|ARHGEF6|PPM1F|RASSF…	-4.3	Input ID	GO:0043065: positive regulation of apoptotic process
GO Biological Processes	19	GO:1903827	regulation of cellular protein localization	-6.8	1.7	5.6	22525	595	2229	99	4.4	0.44	288|598|636|657|999|1432|1499|1540|1601|1736|1956|2010|2040|2064|2316|2664|2932|3728|3843|4035|4088|4763|4796|4926|4947|5170|5295|5311|5580|5581|5621|5770|5962|6469|6711|6810|6845|7027|7029|7067|7203|7529|7532|7855|8313|8321|8514|8607|8851|8934|8997|9024|9368|9688|9747|9777|10075|10134|10580|10808|10913|11128|11143|11190|22841|23144|23189|23514|23613|25885|25937|26056|26993|28952|29899|51366|5447…	ANK3|BCL2L1|BICD1|BMPR1A|CDH1|MAPK14|CTNNB1|CYLD|DAB2|DKC1|EGFR|EMD|STOM|ERBB2|FLNA|GDI1|GSK3B|JUP|IPO5|LRP1|SMAD3|NF1|TONSL|NUMA1|OAZ2|PDPK1|PIK3R1|PKD2|PRKCD|PRKCE|PRNP|PTPN1|RDX|SHH|SPTBN1|STX4|VAMP7|TFDP1|TFDP2|THRA|CCT3|YWHAB|YWHAG|FZD5|AXIN2|FZD1|KCNAB2|RUVBL1|CDK5R1|RAB29|KALRN|BRSK2|SLC9A3R1|NUP93|TCAF1|TM9SF4|HUWE1|BCAP31|SORBS1|HSPH1|EDAR|POLR3A|KAT7|CEP250|RAB11FIP2|ZC3H3|KANK1|SPIDR|Z…	-4.3	Input ID	GO:1903827: regulation of cellular protein localization
GO Biological Processes	19	GO:0032990	cell part morphogenesis	-6.8	1.7	5.6	22525	634	2229	104	4.7	0.45	25|104|288|322|538|598|659|1072|1267|1499|1523|1942|1947|1951|1956|1959|2047|2064|2549|2664|2817|3110|3397|3475|3984|4734|4752|4851|4983|5168|5295|5335|5362|5364|5588|5727|5728|5747|5786|5800|6383|6464|6469|6477|6498|6586|6711|6722|6845|7070|7422|7473|8239|8428|8609|8851|8874|8976|8997|9024|9423|9448|9638|9706|9762|9798|9820|10013|10160|10371|10417|10439|10500|10505|10512|11232|23189|23242|23363|…	ABL1|ADARB1|ANK3|APBB1|ATP7A|BCL2L1|BMPR2|CFL1|CNP|CTNNB1|CUX1|EFNA1|EFNB1|CELSR3|EGFR|EGR2|EPHB1|ERBB2|GAB1|GDI1|GPC1|MNX1|ID1|IFRD1|LIMK1|NEDD4|NEK3|NOTCH1|OPHN1|ENPP2|PIK3R1|PLCG1|PLXNA2|PLXNB1|PRKCQ|PTCH1|PTEN|PTK2|PTPRA|PTPRO|SDC2|SHC1|SHH|SIAH1|SKIL|SLIT3|SPTBN1|SRF|VAMP7|THY1|VEGFA|WNT3|USP9X|STK24|KLF7|CDK5R1|ARHGEF7|WASL|KALRN|BRSK2|NTN1|MAP4K4|FEZ1|ULK2|LZTS3|IST1|CUL7|HDAC6|FARP1|SEMA3…	-4.3	Input ID	GO:0032990: cell part morphogenesis
GO Biological Processes	19	GO:0050767	regulation of neurogenesis	-6.8	1.6	5.5	22525	666	2229	108	4.8	0.45	25|322|657|659|950|1072|1499|1523|1789|1809|1942|2242|2260|2288|2309|2316|2664|2932|3148|3397|3475|3984|4035|4208|4734|4763|4830|4851|5087|5270|5362|5364|5587|5728|5747|5754|5800|5914|5915|6009|6383|6469|6498|6604|6722|6845|6925|7025|7070|7077|7422|7473|7516|7532|8428|8648|8851|8864|8934|8997|9043|9139|9423|9448|9638|9706|9762|9798|9820|10300|10371|10413|10439|10505|10677|22933|23081|23189|23363|…	ABL1|APBB1|BMPR1A|BMPR2|SCARB2|CFL1|CTNNB1|CUX1|DNMT3B|DPYSL3|EFNA1|FES|FGFR1|FKBP4|FOXO3|FLNA|GDI1|GSK3B|HMGB2|ID1|IFRD1|LIMK1|LRP1|MEF2C|NEDD4|NF1|NME1|NOTCH1|PBX1|SERPINE2|PLXNA2|PLXNB1|PRKD1|PTEN|PTK2|PTK7|PTPRO|RARA|RARB|RHEB|SDC2|SHH|SKIL|SMARCD3|SRF|VAMP7|TCF4|NR2F1|THY1|TIMP2|VEGFA|WNT3|XRCC2|YWHAG|STK24|NCOA1|CDK5R1|PER2|RAB29|KALRN|SPAG9|CBFA2T2|NTN1|MAP4K4|FEZ1|ULK2|LZTS3|IST1|CUL7|KAT…	-4.3	Input ID	GO:0050767: regulation of neurogenesis
GO Biological Processes	19	GO:0051272	positive regulation of cellular component movement	-6.7	1.8	5.6	22525	474	2229	83	3.7	0.4	25|81|90|91|538|659|1012|1236|1432|1601|1793|1901|1906|1956|2159|2260|2316|2321|2324|2549|3315|3480|3570|3735|4088|4233|4638|4680|4846|4851|4921|5054|5154|5156|5159|5168|5170|5295|5335|5581|5587|5747|5962|6678|6810|7010|7057|7070|7422|8817|8874|9043|9423|9638|9647|9732|10013|10371|10512|11116|22919|23332|23604|25777|25836|29105|51176|54566|54828|56034|57118|57343|57580|57669|64750|79872|80031|801…	ABL1|ACTN4|ACVR1|ACVR1B|ATP7A|BMPR2|CDH13|CCR7|MAPK14|DAB2|DOCK1|S1PR1|EDN1|EGFR|F10|FGFR1|FLNA|FLT1|FLT4|GAB1|HSPB1|IGF1R|IL6R|KARS|SMAD3|MET|MYLK|CEACAM6|NOS3|NOTCH1|DDR2|SERPINE1|PDGFA|PDGFRA|PDGFRB|ENPP2|PDPK1|PIK3R1|PLCG1|PRKCE|PRKD1|PTK2|RDX|SPARC|STX4|TEK|THBS1|THY1|VEGFA|FGF18|ARHGEF7|SPAG9|NTN1|FEZ1|PPM1F|DOCK4|HDAC6|SEMA3A|SEMA3C|FGFR1OP|MAPRE1|CLASP1|DAPK2|SUN2|NIPBL|CFAP20|LEF1|EPB41L…	-4.2	Input ID	GO:0051272: positive regulation of cellular component movement
GO Biological Processes	19	GO:0048667	cell morphogenesis involved in neuron differentiation	-6.7	1.7	5.6	22525	543	2229	92	4.1	0.42	25|104|288|322|659|1072|1267|1523|1942|1947|1951|1959|2047|2064|2549|2664|2817|3397|3475|3984|4208|4647|4734|4851|4983|5295|5335|5362|5364|5588|5727|5728|5747|5786|5800|6383|6464|6469|6477|6498|6586|6711|6722|6845|7070|7422|7473|8239|8609|8851|8976|8997|9024|9368|9423|9638|9706|9762|9798|9820|10013|10160|10371|10417|10439|10500|10505|10512|23242|23363|23394|23513|25791|26039|29904|30011|51062|514…	ABL1|ADARB1|ANK3|APBB1|BMPR2|CFL1|CNP|CUX1|EFNA1|EFNB1|CELSR3|EGR2|EPHB1|ERBB2|GAB1|GDI1|GPC1|ID1|IFRD1|LIMK1|MEF2C|MYO7A|NEDD4|NOTCH1|OPHN1|PIK3R1|PLCG1|PLXNA2|PLXNB1|PRKCQ|PTCH1|PTEN|PTK2|PTPRA|PTPRO|SDC2|SHC1|SHH|SIAH1|SKIL|SLIT3|SPTBN1|SRF|VAMP7|THY1|VEGFA|WNT3|USP9X|KLF7|CDK5R1|WASL|KALRN|BRSK2|SLC9A3R1|NTN1|FEZ1|ULK2|LZTS3|IST1|CUL7|HDAC6|FARP1|SEMA3A|SPON2|OLFM1|SEMA6C|SEMA4F|SEMA3C|COBL|O…	-4.2	Input ID	GO:0048667: cell morphogenesis involved in neuron differentiation
GO Biological Processes	19	GO:0031344	regulation of cell projection organization	-6.7	1.7	5.6	22525	574	2229	96	4.3	0.43	25|322|538|659|950|1072|1236|1523|1540|1809|1942|2242|2260|2288|2664|3397|3475|3984|4035|4734|4830|5168|5362|5364|5580|5587|5621|5728|5747|5754|5800|5962|6383|6498|6722|6845|7025|7070|7422|7473|8428|8558|8851|8874|8934|8976|8997|9139|9423|9448|9638|9706|9712|9762|9779|9798|9820|10083|10300|10371|10439|10505|10602|10677|10787|23102|23189|23242|23300|23363|23394|23413|23613|25791|26039|26051|26751|…	ABL1|APBB1|ATP7A|BMPR2|SCARB2|CFL1|CCR7|CUX1|CYLD|DPYSL3|EFNA1|FES|FGFR1|FKBP4|GDI1|ID1|IFRD1|LIMK1|LRP1|NEDD4|NME1|ENPP2|PLXNA2|PLXNB1|PRKCD|PRKD1|PRNP|PTEN|PTK2|PTK7|PTPRO|RDX|SDC2|SKIL|SRF|VAMP7|NR2F1|THY1|VEGFA|WNT3|STK24|CDK10|CDK5R1|ARHGEF7|RAB29|WASL|KALRN|CBFA2T2|NTN1|MAP4K4|FEZ1|ULK2|USP6NL|LZTS3|TBC1D5|IST1|CUL7|USH1C|KATNB1|SEMA3A|OLFM1|SEMA4F|CDC42EP3|AVIL|NCKAP1|TBC1D2B|KANK1|COBL|AT…	-4.2	Input ID	GO:0031344: regulation of cell projection organization
GO Biological Processes	19	GO:0033674	positive regulation of kinase activity	-6.7	1.7	5.6	22525	551	2229	93	4.2	0.42	25|109|891|902|1236|1432|1636|1654|1906|1942|1956|2064|2065|2069|2081|2260|2261|2321|2771|3656|3667|3735|4215|4665|4921|5154|5156|5159|5170|5311|5335|5580|5585|5587|5610|5618|5621|5747|5770|6385|6464|6788|6789|6850|6885|7010|7057|7189|7316|7335|7410|7422|7564|7855|8312|8428|8491|8817|8851|9020|9043|9217|9261|9448|9618|9770|10111|10392|10451|10454|10808|22974|23162|23394|51196|51429|51704|54956|55…	ABL1|ADCY3|CCNB1|CCNH|CCR7|MAPK14|ACE|DDX3X|EDN1|EFNA1|EGFR|ERBB2|ERBB3|EREG|ERN1|FGFR1|FGFR3|FLT1|GNAI2|IRAK2|IRS1|KARS|MAP3K3|NAB2|DDR2|PDGFA|PDGFRA|PDGFRB|PDPK1|PKD2|PLCG1|PRKCD|PKN1|PRKD1|EIF2AK2|PRLR|PRNP|PTK2|PTPN1|SDC4|SHC1|STK3|STK4|SYK|MAP3K7|TEK|THBS1|TRAF6|UBC|UBE2V1|VAV2|VEGFA|ZNF16|FZD5|AXIN1|STK24|MAP4K3|FGF18|CDK5R1|MAP3K14|SPAG9|VAPB|MAPKAPK2|MAP4K4|TRAF4|RASSF2|RAD50|NOD1|VAV3|TA…	-4.2	Input ID	GO:0033674: positive regulation of kinase activity
GO Biological Processes	19	GO:0120039	plasma membrane bounded cell projection morphogenesis	-6.7	1.7	5.5	22525	613	2229	101	4.5	0.44	25|104|288|322|538|659|1072|1267|1499|1523|1942|1947|1951|1956|1959|2047|2064|2549|2664|2817|3110|3397|3475|3984|4734|4752|4851|4983|5168|5295|5335|5362|5364|5588|5727|5728|5747|5786|5800|6383|6464|6469|6477|6498|6586|6711|6722|6845|7070|7422|7473|8239|8428|8609|8851|8874|8976|8997|9024|9423|9448|9638|9706|9762|9798|9820|10013|10160|10371|10417|10439|10500|10505|10512|23189|23242|23363|23394|2579…	ABL1|ADARB1|ANK3|APBB1|ATP7A|BMPR2|CFL1|CNP|CTNNB1|CUX1|EFNA1|EFNB1|CELSR3|EGFR|EGR2|EPHB1|ERBB2|GAB1|GDI1|GPC1|MNX1|ID1|IFRD1|LIMK1|NEDD4|NEK3|NOTCH1|OPHN1|ENPP2|PIK3R1|PLCG1|PLXNA2|PLXNB1|PRKCQ|PTCH1|PTEN|PTK2|PTPRA|PTPRO|SDC2|SHC1|SHH|SIAH1|SKIL|SLIT3|SPTBN1|SRF|VAMP7|THY1|VEGFA|WNT3|USP9X|STK24|KLF7|CDK5R1|ARHGEF7|WASL|KALRN|BRSK2|NTN1|MAP4K4|FEZ1|ULK2|LZTS3|IST1|CUL7|HDAC6|FARP1|SEMA3A|SPON2…	-4.2	Input ID	GO:0120039: plasma membrane bounded cell projection morphogenesis
GO Biological Processes	19	GO:0007179	transforming growth factor beta receptor signaling pathway	-6.7	2.3	5.9	22525	178	2229	41	1.8	0.28	90|607|657|753|867|1601|3397|3693|4052|4053|4088|4091|5170|5747|5796|6498|6885|7041|7057|7071|7316|8239|9392|10454|10979|23370|23592|27122|50848|54829|55612|56937|57154|57530|64750|80139|83891|94031|114990|128853|201163	ACVR1|BCL9|BMPR1A|LDLRAD4|CBL|DAB2|ID1|ITGB5|LTBP1|LTBP2|SMAD3|SMAD6|PDPK1|PTK2|PTPRK|SKIL|MAP3K7|TGFB1I1|THBS1|KLF10|UBC|USP9X|TGFBRAP1|TAB1|FERMT2|ARHGEF18|LEMD3|DKK3|F11R|ASPN|FERMT1|PMEPA1|SMURF1|CGN|SMURF2|ZNF703|SNX25|HTRA3|VASN|DUSP15|FLCN	-4.2	Input ID	GO:0007179: transforming growth factor beta receptor signaling pathway
GO Biological Processes	19	GO:0006475	internal protein amino acid acetylation	-6.7	2.4	5.9	22525	159	2229	38	1.7	0.27	322|672|1111|1386|4297|6871|6885|7862|7994|8202|8295|8464|8473|8607|8648|9767|10014|11143|22976|23741|26122|27097|27154|29117|51176|51230|51616|55167|55257|55683|55869|79829|79969|80314|84289|201163|284058|339287	APBB1|BRCA1|CHEK1|ATF2|KMT2A|TADA2A|MAP3K7|BRPF1|KAT6A|NCOA3|TRRAP|SUPT3H|OGT|RUVBL1|NCOA1|JADE3|HDAC5|KAT7|PAXIP1|EID1|EPC2|TAF5L|BRPF3|BRD7|LEF1|PHF20|TAF9B|MSL2|MRGBP|KANSL3|HDAC8|NAA40|ATAT1|EPC1|ING5|FLCN|KANSL1|MSL1	-4.2	Input ID	GO:0006475: internal protein amino acid acetylation
GO Biological Processes	19	GO:0048858	cell projection morphogenesis	-6.6	1.7	5.5	22525	615	2229	101	4.5	0.44	25|104|288|322|538|659|1072|1267|1499|1523|1942|1947|1951|1956|1959|2047|2064|2549|2664|2817|3110|3397|3475|3984|4734|4752|4851|4983|5168|5295|5335|5362|5364|5588|5727|5728|5747|5786|5800|6383|6464|6469|6477|6498|6586|6711|6722|6845|7070|7422|7473|8239|8428|8609|8851|8874|8976|8997|9024|9423|9448|9638|9706|9762|9798|9820|10013|10160|10371|10417|10439|10500|10505|10512|23189|23242|23363|23394|2579…	ABL1|ADARB1|ANK3|APBB1|ATP7A|BMPR2|CFL1|CNP|CTNNB1|CUX1|EFNA1|EFNB1|CELSR3|EGFR|EGR2|EPHB1|ERBB2|GAB1|GDI1|GPC1|MNX1|ID1|IFRD1|LIMK1|NEDD4|NEK3|NOTCH1|OPHN1|ENPP2|PIK3R1|PLCG1|PLXNA2|PLXNB1|PRKCQ|PTCH1|PTEN|PTK2|PTPRA|PTPRO|SDC2|SHC1|SHH|SIAH1|SKIL|SLIT3|SPTBN1|SRF|VAMP7|THY1|VEGFA|WNT3|USP9X|STK24|KLF7|CDK5R1|ARHGEF7|WASL|KALRN|BRSK2|NTN1|MAP4K4|FEZ1|ULK2|LZTS3|IST1|CUL7|HDAC6|FARP1|SEMA3A|SPON2…	-4.2	Input ID	GO:0048858: cell projection morphogenesis
GO Biological Processes	19	GO:0043543	protein acylation	-6.6	2.2	5.8	22525	225	2229	48	2.2	0.31	322|672|1111|1386|4297|6659|6871|6885|7862|7994|8202|8295|8464|8473|8607|8648|9397|9425|9767|10014|11143|22976|23390|23741|26122|27097|27154|29117|51114|51176|51230|51616|55167|55257|55683|55733|55869|79075|79612|79829|79929|79969|80314|84289|201163|284058|339287|401647	APBB1|BRCA1|CHEK1|ATF2|KMT2A|SOX4|TADA2A|MAP3K7|BRPF1|KAT6A|NCOA3|TRRAP|SUPT3H|OGT|RUVBL1|NCOA1|NMT2|CDYL|JADE3|HDAC5|KAT7|PAXIP1|ZDHHC17|EID1|EPC2|TAF5L|BRPF3|BRD7|ZDHHC9|LEF1|PHF20|TAF9B|MSL2|MRGBP|KANSL3|HHAT|HDAC8|DSCC1|NAA16|NAA40|MAP6D1|ATAT1|EPC1|ING5|FLCN|KANSL1|MSL1|GOLGA7B	-4.2	Input ID	GO:0043543: protein acylation
GO Biological Processes	19	GO:0001525	angiogenesis	-6.6	1.7	5.5	22525	500	2229	86	3.9	0.41	25|90|358|634|672|1012|1282|1284|1295|1296|1386|1432|1490|1499|1901|1906|1942|1960|2047|2064|2069|2260|2321|2324|2549|2969|3200|3315|3397|4017|4313|4763|4846|4851|4881|5054|5154|5156|5159|5168|5170|5335|5587|5728|5740|5747|5787|6464|6469|6672|6678|6722|6733|6789|6850|7010|7057|7070|7128|7410|7422|7716|7855|7857|8817|10014|10451|23213|23462|23509|23592|26051|51176|54828|57125|57343|79733|79812|815…	ABL1|ACVR1|AQP1|CEACAM1|BRCA1|CDH13|COL4A1|COL4A2|COL8A1|COL8A2|ATF2|MAPK14|CTGF|CTNNB1|S1PR1|EDN1|EFNA1|EGR3|EPHB1|ERBB2|EREG|FGFR1|FLT1|FLT4|GAB1|GTF2I|HOXA3|HSPB1|ID1|LOXL2|MMP2|NF1|NOS3|NOTCH1|NPR1|SERPINE1|PDGFA|PDGFRA|PDGFRB|ENPP2|PDPK1|PLCG1|PRKD1|PTEN|PTGIS|PTK2|PTPRB|SHC1|SHH|SP100|SPARC|SRF|SRPK2|STK4|SYK|TEK|THBS1|THY1|TNFAIP3|VAV2|VEGFA|VEZF1|FZD5|SCG2|FGF18|HDAC5|VAV3|SULF1|HEY1|POFU…	-4.2	Input ID	GO:0001525: angiogenesis
GO Biological Processes	19	GO:0035411	catenin import into nucleus	-6.6	5.1	6.9	22525	26	2229	13	0.58	0.16	1499|1956|2010|4088|8313|8321|9368|23189|25937|51366|55612|55959|153090	CTNNB1|EGFR|EMD|SMAD3|AXIN2|FZD1|SLC9A3R1|KANK1|WWTR1|UBR5|FERMT1|SULF2|DAB2IP	-4.2	Input ID	GO:0035411: catenin import into nucleus
GO Biological Processes	19	GO:0051347	positive regulation of transferase activity	-6.5	1.6	5.4	22525	689	2229	110	4.9	0.46	25|109|891|902|1236|1432|1499|1636|1654|1736|1906|1942|1956|2064|2065|2069|2081|2260|2261|2321|2771|3656|3667|3735|4215|4609|4665|4921|5154|5156|5159|5170|5311|5335|5580|5585|5587|5588|5610|5618|5621|5728|5747|5770|5982|5983|5984|6385|6464|6788|6789|6850|6885|7010|7057|7189|7316|7329|7335|7410|7422|7564|7855|8312|8428|8454|8491|8555|8817|8851|8881|8945|9020|9043|9217|9261|9448|9618|9770|10111|103…	ABL1|ADCY3|CCNB1|CCNH|CCR7|MAPK14|CTNNB1|ACE|DDX3X|DKC1|EDN1|EFNA1|EGFR|ERBB2|ERBB3|EREG|ERN1|FGFR1|FGFR3|FLT1|GNAI2|IRAK2|IRS1|KARS|MAP3K3|MYC|NAB2|DDR2|PDGFA|PDGFRA|PDGFRB|PDPK1|PKD2|PLCG1|PRKCD|PKN1|PRKD1|PRKCQ|EIF2AK2|PRLR|PRNP|PTEN|PTK2|PTPN1|RFC2|RFC3|RFC4|SDC4|SHC1|STK3|STK4|SYK|MAP3K7|TEK|THBS1|TRAF6|UBC|UBE2I|UBE2V1|VAV2|VEGFA|ZNF16|FZD5|AXIN1|STK24|CUL1|MAP4K3|CDC14B|FGF18|CDK5R1|CDC16|…	-4.1	Input ID	GO:0051347: positive regulation of transferase activity
GO Biological Processes	19	GO:0080135	regulation of cellular response to stress	-6.5	1.6	5.4	22525	650	2229	105	4.7	0.45	25|322|472|598|657|672|818|1111|1236|1490|1499|1845|1906|1956|2047|2081|2139|2288|2309|2324|2932|3297|3315|3480|3651|3735|4215|4233|4281|4609|4841|4862|5151|5295|5580|5585|5610|5728|5770|5933|6119|6498|6788|6850|6885|7014|7070|7158|7189|7335|7422|7855|8312|8313|8321|8428|8451|8480|9024|9025|9043|9261|9400|9448|9618|9631|9688|9770|9821|9883|9965|10013|10049|10134|10371|10392|10808|10913|10955|1109…	ABL1|APBB1|ATM|BCL2L1|BMPR1A|BRCA1|CAMK2G|CHEK1|CCR7|CTGF|CTNNB1|DUSP3|EDN1|EGFR|EPHB1|ERN1|EYA2|FKBP4|FOXO3|FLT4|GSK3B|HSF1|HSPB1|IGF1R|PDX1|KARS|MAP3K3|MET|MID1|MYC|NONO|NPAS2|PDE8A|PIK3R1|PRKCD|PKN1|EIF2AK2|PTEN|PTPN1|RBL1|RPA3|SKIL|STK3|SYK|MAP3K7|TERF2|THY1|TP53BP1|TRAF6|UBE2V1|VEGFA|FZD5|AXIN1|AXIN2|FZD1|STK24|CUL4A|RAE1|BRSK2|RNF8|SPAG9|MAPKAPK2|RECQL5|MAP4K4|TRAF4|NUP155|NUP93|RASSF2|RB1C…	-4.1	Input ID	GO:0080135: regulation of cellular response to stress
GO Biological Processes	19	GO:0051301	cell division	-6.4	1.7	5.4	22525	583	2229	96	4.3	0.43	288|332|598|678|890|891|1072|1639|1730|2069|2260|2771|3070|3619|3980|4609|4752|4851|4926|5154|5581|5727|5921|6469|6711|7150|7329|7422|7564|7756|7846|8202|8239|8379|8480|8607|8881|8976|9024|9025|9371|9400|9700|9727|9793|9798|9820|10300|10617|10735|11065|22897|22919|22933|22974|23126|23310|23332|23383|23397|23594|25937|26574|29899|51176|51429|51652|55835|56034|57216|57405|57553|57787|79184|79733|79…	ANK3|BIRC5|BCL2L1|ZFP36L2|CCNA2|CCNB1|CFL1|DCTN1|DIAPH2|EREG|FGFR1|GNAI2|HELLS|INCENP|LIG3|MYC|NEK3|NOTCH1|NUMA1|PDGFA|PRKCE|PTCH1|RASA1|SHH|SPTBN1|TOP1|UBE2I|VEGFA|ZNF16|ZNF207|TUBA1A|NCOA3|USP9X|MAD1L1|RAE1|RUVBL1|CDC16|WASL|BRSK2|RNF8|KIF3B|RECQL5|ESPL1|RAB11FIP3|CKAP5|IST1|CUL7|KATNB1|STAMBP|STAG2|UBE2C|CEP164|MAPRE1|SIRT2|TPX2|POGZ|NCAPD3|CLASP1|MAU2|NCAPH|ORC6|WWTR1|AATF|GPSM2|LEF1|SNX9|CHM…	-4	Input ID	GO:0051301: cell division
GO Biological Processes	19	GO:0048812	neuron projection morphogenesis	-6.4	1.7	5.4	22525	599	2229	98	4.4	0.43	25|104|288|322|538|659|1072|1267|1499|1523|1942|1947|1951|1956|1959|2047|2064|2549|2664|2817|3110|3397|3475|3984|4734|4752|4851|4983|5295|5335|5362|5364|5588|5727|5728|5747|5786|5800|6383|6464|6469|6477|6498|6586|6711|6722|6845|7070|7422|7473|8239|8428|8609|8851|8976|8997|9024|9423|9448|9638|9706|9762|9798|9820|10013|10160|10371|10417|10439|10500|10505|10512|23242|23363|23394|25791|26039|26047|29…	ABL1|ADARB1|ANK3|APBB1|ATP7A|BMPR2|CFL1|CNP|CTNNB1|CUX1|EFNA1|EFNB1|CELSR3|EGFR|EGR2|EPHB1|ERBB2|GAB1|GDI1|GPC1|MNX1|ID1|IFRD1|LIMK1|NEDD4|NEK3|NOTCH1|OPHN1|PIK3R1|PLCG1|PLXNA2|PLXNB1|PRKCQ|PTCH1|PTEN|PTK2|PTPRA|PTPRO|SDC2|SHC1|SHH|SIAH1|SKIL|SLIT3|SPTBN1|SRF|VAMP7|THY1|VEGFA|WNT3|USP9X|STK24|KLF7|CDK5R1|WASL|KALRN|BRSK2|NTN1|MAP4K4|FEZ1|ULK2|LZTS3|IST1|CUL7|HDAC6|FARP1|SEMA3A|SPON2|OLFM1|SEMA6C|…	-4	Input ID	GO:0048812: neuron projection morphogenesis
GO Biological Processes	19	GO:0030323	respiratory tube development	-6.3	2.3	5.7	22525	170	2229	39	1.7	0.28	538|657|659|1490|1499|1956|2260|2324|2735|3397|3488|4846|4851|5125|5154|5159|5754|6431|6469|6678|6722|7067|7068|7422|7965|8817|9618|9678|9963|10413|10454|51696|57216|64759|79977|83931|91461|171023|342371	ATP7A|BMPR1A|BMPR2|CTGF|CTNNB1|EGFR|FGFR1|FLT4|GLI1|ID1|IGFBP5|NOS3|NOTCH1|PCSK5|PDGFA|PDGFRB|PTK7|SRSF6|SHH|SPARC|SRF|THRA|THRB|VEGFA|AIMP2|FGF18|TRAF4|PHF14|SLC23A1|YAP1|TAB1|HECA|VANGL2|TNS3|GRHL2|STK40|PKDCC|ASXL1|ATXN1L	-4	Input ID	GO:0030323: respiratory tube development
GO Biological Processes	19	GO:0032870	cellular response to hormone stimulus	-6.3	1.6	5.3	22525	687	2229	109	4.9	0.46	109|358|528|535|634|672|678|890|1408|1499|1601|1789|1906|1956|1979|2002|2101|2288|2309|2494|2549|2649|2729|2771|2786|3297|3480|3667|3718|4208|4734|4851|5164|5166|5170|5295|5580|5581|5588|5618|5728|5747|5770|5786|5791|5914|5915|5962|6464|6586|7023|7025|7041|7067|7068|7421|7490|7532|7849|8202|8312|8473|8644|8648|8725|8851|8856|8912|9131|9282|9572|9882|10013|10014|10135|10270|10413|10499|10580|23019…	ADCY3|AQP1|ATP6V1C1|ATP6V0A1|CEACAM1|BRCA1|ZFP36L2|CCNA2|CRY2|CTNNB1|DAB2|DNMT3B|EDN1|EGFR|EIF4EBP2|ELK1|ESRRA|FKBP4|FOXO3|NR5A2|GAB1|NR6A1|GCLC|GNAI2|GNG4|HSF1|IGF1R|IRS1|JAK3|MEF2C|NEDD4|NOTCH1|PDK2|PDK4|PDPK1|PIK3R1|PRKCD|PRKCE|PRKCQ|PRLR|PTEN|PTK2|PTPN1|PTPRA|PTPRE|RARA|RARB|RDX|SHC1|SLIT3|TFAP4|NR2F1|TGFB1I1|THRA|THRB|VDR|WT1|YWHAG|PAX8|NCOA3|AXIN1|OGT|AKR1C3|NCOA1|URI1|CDK5R1|NR1I2|CACNA1H|…	-4	Input ID	GO:0032870: cellular response to hormone stimulus
GO Biological Processes	19	GO:0007059	chromosome segregation	-6.3	1.9	5.5	22525	351	2229	65	2.9	0.36	332|472|546|672|891|1499|1654|1781|2237|2669|3619|3835|4288|4926|6732|7150|7329|7756|8239|8313|8379|8555|9400|9700|9793|10270|10735|11044|11065|22919|22933|23126|23279|23310|23332|23353|23369|23383|23397|23592|25836|26993|27030|51652|55795|55869|56852|57405|64946|79019|79075|79892|79902|79980|81610|91272|113130|116028|116447|127829|146909|146956|221150|283489|286053	BIRC5|ATM|ATRX|BRCA1|CCNB1|CTNNB1|DDX3X|DYNC1I2|FEN1|GEM|INCENP|KIF22|MKI67|NUMA1|SRPK1|TOP1|UBE2I|ZNF207|USP9X|AXIN2|MAD1L1|CDC14B|RECQL5|ESPL1|CKAP5|AKAP8|STAG2|PAPD7|UBE2C|MAPRE1|SIRT2|POGZ|NUP160|NCAPD3|CLASP1|SUN1|PUM2|MAU2|NCAPH|LEMD3|NIPBL|AKAP8L|MLH3|CHMP3|PCID2|HDAC8|RAD18|SPC25|CENPH|CENPM|DSCC1|MCMBP|NUP85|DSN1|FAM83D|BOD1|CDCA5|RMI2|TOP1MT|ARL8A|KIF18B|EME1|SKA3|CHAMP1|NSMCE2	-3.9	Input ID	GO:0007059: chromosome segregation
GO Biological Processes	19	GO:0014065	phosphatidylinositol 3-kinase signaling	-6.3	2.5	5.8	22525	127	2229	32	1.4	0.25	634|867|1906|1956|2064|2065|2260|2321|3480|3667|4734|4763|5154|5156|5159|5270|5295|5305|5364|5728|5747|7010|8396|9368|10617|22933|26051|55615|56034|79899|113791|153090	CEACAM1|CBL|EDN1|EGFR|ERBB2|ERBB3|FGFR1|FLT1|IGF1R|IRS1|NEDD4|NF1|PDGFA|PDGFRA|PDGFRB|SERPINE2|PIK3R1|PIP4K2A|PLXNB1|PTEN|PTK2|TEK|PIP4K2B|SLC9A3R1|STAMBP|SIRT2|PPP1R16B|PRR5|PDGFC|PRR5L|PIK3IP1|DAB2IP	-3.9	Input ID	GO:0014065: phosphatidylinositol 3-kinase signaling
GO Biological Processes	19	GO:0032535	regulation of cellular component size	-6.2	1.9	5.4	22525	323	2229	61	2.7	0.35	25|358|538|659|1072|1236|1906|2059|2664|3475|3984|5362|5580|5581|5728|5921|5962|6560|6711|6722|7409|7410|7422|7473|8851|8976|9368|9423|9706|9798|9821|10083|10152|10371|10439|10451|10505|10552|10565|10602|10677|10787|23189|23394|29767|51334|51466|54825|54961|55971|56920|57180|57403|57580|64857|80206|84501|89848|118813|128239|196527	ABL1|AQP1|ATP7A|BMPR2|CFL1|CCR7|EDN1|EPS8|GDI1|IFRD1|LIMK1|PLXNA2|PRKCD|PRKCE|PTEN|RASA1|RDX|SLC12A4|SPTBN1|SRF|VAV1|VAV2|VEGFA|WNT3|CDK5R1|WASL|SLC9A3R1|NTN1|ULK2|IST1|RB1CC1|USH1C|ABI2|SEMA3A|OLFM1|VAV3|SEMA4F|ARPC1A|ARFGEF1|CDC42EP3|AVIL|NCKAP1|KANK1|ADNP|TMOD2|PRR16|EVL|CDHR2|SSH3|BAIAP2L1|SEMA3G|ACTR3B|RAB22A|PREX1|PLEKHG2|FHOD3|SPIRE2|FCHSD1|ZFYVE27|IQGAP3|ANO6	-3.9	Input ID	GO:0032535: regulation of cellular component size
GO Biological Processes	19	GO:0060541	respiratory system development	-6.2	2.2	5.6	22525	192	2229	42	1.9	0.29	220|538|657|659|1490|1499|1956|2260|2324|2735|3397|3488|4846|4851|5154|5159|5754|5914|6431|6469|6678|6722|7067|7068|7422|7490|7965|8312|8817|9678|9963|10413|10454|51176|55636|57216|64759|79977|83931|91461|171023|342371	ALDH1A3|ATP7A|BMPR1A|BMPR2|CTGF|CTNNB1|EGFR|FGFR1|FLT4|GLI1|ID1|IGFBP5|NOS3|NOTCH1|PDGFA|PDGFRB|PTK7|RARA|SRSF6|SHH|SPARC|SRF|THRA|THRB|VEGFA|WT1|AIMP2|AXIN1|FGF18|PHF14|SLC23A1|YAP1|TAB1|LEF1|CHD7|VANGL2|TNS3|GRHL2|STK40|PKDCC|ASXL1|ATXN1L	-3.8	Input ID	GO:0060541: respiratory system development
GO Biological Processes	19	GO:0090132	epithelium migration	-6.1	2	5.4	22525	282	2229	55	2.5	0.33	25|634|659|1012|1432|1793|1906|1942|1960|2260|2324|3315|3397|4017|4233|4763|4846|4851|5168|5170|5335|5581|5585|5587|5646|5728|5747|6672|6678|6722|7010|7057|7422|7857|8817|9647|9688|10013|10014|10371|22976|23332|51466|54566|54828|55612|57449|57669|79812|79977|83481|90627|153090|154796|154810	ABL1|CEACAM1|BMPR2|CDH13|MAPK14|DOCK1|EDN1|EFNA1|EGR3|FGFR1|FLT4|HSPB1|ID1|LOXL2|MET|NF1|NOS3|NOTCH1|ENPP2|PDPK1|PLCG1|PRKCE|PKN1|PRKD1|PRSS3|PTEN|PTK2|SP100|SPARC|SRF|TEK|THBS1|VEGFA|SCG2|FGF18|PPM1F|NUP93|HDAC6|HDAC5|SEMA3A|PAXIP1|CLASP1|EVL|EPB41L4B|BCAS3|FERMT1|PLEKHG5|EPB41L5|MMRN2|GRHL2|EPPK1|STARD13|DAB2IP|AMOT|AMOTL1	-3.8	Input ID	GO:0090132: epithelium migration
GO Biological Processes	19	GO:0035412	regulation of catenin import into nucleus	-6.1	5.1	6.6	22525	24	2229	12	0.54	0.15	1956|2010|4088|8313|8321|9368|23189|25937|51366|55612|55959|153090	EGFR|EMD|SMAD3|AXIN2|FZD1|SLC9A3R1|KANK1|WWTR1|UBR5|FERMT1|SULF2|DAB2IP	-3.8	Input ID	GO:0035412: regulation of catenin import into nucleus
GO Biological Processes	19	GO:0051960	regulation of nervous system development	-6.1	1.6	5.2	22525	760	2229	117	5.2	0.47	25|322|657|659|950|1072|1499|1523|1789|1809|1942|2047|2242|2260|2288|2309|2316|2664|2735|2932|3148|3397|3475|3984|4035|4208|4734|4763|4830|4851|5087|5270|5362|5364|5587|5728|5747|5754|5800|5914|5915|6009|6383|6469|6498|6604|6722|6845|6925|7025|7070|7077|7422|7473|7516|7532|8321|8428|8648|8851|8864|8934|8997|9043|9139|9423|9448|9638|9706|9762|9798|9820|10300|10371|10413|10439|10505|10677|10810|229…	ABL1|APBB1|BMPR1A|BMPR2|SCARB2|CFL1|CTNNB1|CUX1|DNMT3B|DPYSL3|EFNA1|EPHB1|FES|FGFR1|FKBP4|FOXO3|FLNA|GDI1|GLI1|GSK3B|HMGB2|ID1|IFRD1|LIMK1|LRP1|MEF2C|NEDD4|NF1|NME1|NOTCH1|PBX1|SERPINE2|PLXNA2|PLXNB1|PRKD1|PTEN|PTK2|PTK7|PTPRO|RARA|RARB|RHEB|SDC2|SHH|SKIL|SMARCD3|SRF|VAMP7|TCF4|NR2F1|THY1|TIMP2|VEGFA|WNT3|XRCC2|YWHAG|FZD1|STK24|NCOA1|CDK5R1|PER2|RAB29|KALRN|SPAG9|CBFA2T2|NTN1|MAP4K4|FEZ1|ULK2|LZT…	-3.7	Input ID	GO:0051960: regulation of nervous system development
GO Biological Processes	19	GO:0061448	connective tissue development	-6	2	5.4	22525	242	2229	49	2.2	0.31	538|656|657|659|864|1386|1432|1490|1499|1906|2101|2121|2260|2261|2778|3200|4017|4088|4094|4208|4851|5154|5159|5914|5915|6468|6722|7067|7490|8313|8817|10135|22976|23213|23314|25884|51222|51320|55790|55959|79068|81029|81792|84649|85301|91252|91461|139285|285590	ATP7A|BMP8B|BMPR1A|BMPR2|RUNX3|ATF2|MAPK14|CTGF|CTNNB1|EDN1|ESRRA|EVC|FGFR1|FGFR3|GNAS|HOXA3|LOXL2|SMAD3|MAF|MEF2C|NOTCH1|PDGFA|PDGFRB|RARA|RARB|FBXW4|SRF|THRA|WT1|AXIN2|FGF18|NAMPT|PAXIP1|SULF1|SATB2|CHRDL2|ZNF219|MEX3C|CSGALNACT1|SULF2|FTO|WNT5B|ADAMTS12|DGAT2|COL27A1|SLC39A13|PKDCC|AMER1|SH3PXD2B	-3.7	Input ID	GO:0061448: connective tissue development
GO Biological Processes	19	GO:0006473	protein acetylation	-6	2.2	5.5	22525	188	2229	41	1.8	0.28	322|672|1111|1386|4297|6659|6871|6885|7862|7994|8202|8295|8464|8473|8607|8648|9767|10014|11143|22976|23741|26122|27097|27154|29117|51176|51230|51616|55167|55257|55683|55869|79075|79612|79829|79969|80314|84289|201163|284058|339287	APBB1|BRCA1|CHEK1|ATF2|KMT2A|SOX4|TADA2A|MAP3K7|BRPF1|KAT6A|NCOA3|TRRAP|SUPT3H|OGT|RUVBL1|NCOA1|JADE3|HDAC5|KAT7|PAXIP1|EID1|EPC2|TAF5L|BRPF3|BRD7|LEF1|PHF20|TAF9B|MSL2|MRGBP|KANSL3|HDAC8|DSCC1|NAA16|NAA40|ATAT1|EPC1|ING5|FLCN|KANSL1|MSL1	-3.7	Input ID	GO:0006473: protein acetylation
GO Biological Processes	19	GO:0032956	regulation of actin cytoskeleton organization	-6	1.9	5.3	22525	300	2229	57	2.6	0.33	25|1072|1236|1490|1515|1901|1906|2059|2242|3397|3984|4035|4088|4208|4233|5066|5154|5156|5159|5295|5580|5581|5921|5962|6385|6711|7010|8558|8851|8976|9647|10152|10552|10565|10602|10677|10787|23189|23332|29767|50848|51466|54828|54961|55971|57180|57216|57580|64857|80206|83700|84501|85458|89848|116985|171024|285590	ABL1|CFL1|CCR7|CTGF|CTSV|S1PR1|EDN1|EPS8|FES|ID1|LIMK1|LRP1|SMAD3|MEF2C|MET|PAM|PDGFA|PDGFRA|PDGFRB|PIK3R1|PRKCD|PRKCE|RASA1|RDX|SDC4|SPTBN1|TEK|CDK10|CDK5R1|WASL|PPM1F|ABI2|ARPC1A|ARFGEF1|CDC42EP3|AVIL|NCKAP1|KANK1|CLASP1|TMOD2|F11R|EVL|BCAS3|SSH3|BAIAP2L1|ACTR3B|VANGL2|PREX1|PLEKHG2|FHOD3|JAM3|SPIRE2|DIXDC1|FCHSD1|ARAP1|SYNPO2|SH3PXD2B	-3.6	Input ID	GO:0032956: regulation of actin cytoskeleton organization
GO Biological Processes	19	GO:0010631	epithelial cell migration	-5.9	2	5.3	22525	279	2229	54	2.4	0.33	25|634|659|1012|1432|1793|1906|1942|1960|2260|2324|3315|3397|4017|4233|4763|4846|4851|5168|5170|5335|5581|5585|5587|5646|5728|5747|6672|6678|6722|7010|7057|7422|7857|8817|9647|9688|10013|10014|10371|22976|23332|51466|54566|54828|55612|57449|57669|79812|83481|90627|153090|154796|154810	ABL1|CEACAM1|BMPR2|CDH13|MAPK14|DOCK1|EDN1|EFNA1|EGR3|FGFR1|FLT4|HSPB1|ID1|LOXL2|MET|NF1|NOS3|NOTCH1|ENPP2|PDPK1|PLCG1|PRKCE|PKN1|PRKD1|PRSS3|PTEN|PTK2|SP100|SPARC|SRF|TEK|THBS1|VEGFA|SCG2|FGF18|PPM1F|NUP93|HDAC6|HDAC5|SEMA3A|PAXIP1|CLASP1|EVL|EPB41L4B|BCAS3|FERMT1|PLEKHG5|EPB41L5|MMRN2|EPPK1|STARD13|DAB2IP|AMOT|AMOTL1	-3.6	Input ID	GO:0010631: epithelial cell migration
GO Biological Processes	19	GO:0071383	cellular response to steroid hormone stimulus	-5.9	2	5.3	22525	258	2229	51	2.3	0.32	358|672|678|1408|1499|1601|1789|1906|1956|2101|2288|2309|2494|2649|4734|5914|5915|7023|7025|7041|7067|7068|7421|8202|8312|8644|8648|8725|8856|9131|9282|9572|10013|10413|23019|23054|23376|23462|25959|26508|51176|51366|54852|55818|56937|57658|79447|90390|133522|153222|200845	AQP1|BRCA1|ZFP36L2|CRY2|CTNNB1|DAB2|DNMT3B|EDN1|EGFR|ESRRA|FKBP4|FOXO3|NR5A2|NR6A1|NEDD4|RARA|RARB|TFAP4|NR2F1|TGFB1I1|THRA|THRB|VDR|NCOA3|AXIN1|AKR1C3|NCOA1|URI1|NR1I2|AIFM1|MED14|NR1D1|HDAC6|YAP1|CNOT1|NCOA6|UFL1|HEY1|KANK2|HEYL|LEF1|UBR5|PAQR5|KDM3A|PMEPA1|CALCOCO1|PAGR1|MED30|PPARGC1B|CREBRF|KCTD6	-3.6	Input ID	GO:0071383: cellular response to steroid hormone stimulus
GO Biological Processes	19	GO:0044772	mitotic cell cycle phase transition	-5.8	1.6	5.1	22525	552	2229	90	4	0.42	90|91|472|672|678|818|835|890|891|902|1639|1654|1781|1820|1956|2059|2071|2273|3364|4172|4173|4176|4609|4999|5087|5243|5311|5325|5422|5557|5728|5890|5934|5962|6119|6604|6659|6873|7023|7027|7029|7316|7532|7756|7846|8379|8451|8454|8555|8558|8945|9024|9700|9793|9814|10083|10106|10133|10142|11065|11073|11116|11190|22897|22919|22933|22974|22981|23019|23133|23332|23594|23595|23649|25959|29117|55159|5579…	ACVR1|ACVR1B|ATM|BRCA1|ZFP36L2|CAMK2G|CASP2|CCNA2|CCNB1|CCNH|DCTN1|DDX3X|DYNC1I2|ARID3A|EGFR|EPS8|ERCC3|FHL1|HUS1|MCM3|MCM4|MCM7|MYC|ORC2|PBX1|ABCB1|PKD2|PLAGL1|POLA1|PRIM1|PTEN|RAD51B|RBL2|RDX|RPA3|SMARCD3|SOX4|TAF2|TFAP4|TFDP1|TFDP2|UBC|YWHAG|ZNF207|TUBA1A|MAD1L1|CUL4A|CUL1|CDC14B|CDK10|BTRC|BRSK2|ESPL1|CKAP5|SFI1|USH1C|CTDSP2|OPTN|AKAP9|UBE2C|TOPBP1|FGFR1OP|CEP250|CEP164|MAPRE1|SIRT2|TPX2|NINL…	-3.6	Input ID	GO:0044772: mitotic cell cycle phase transition
GO Biological Processes	19	GO:0090130	tissue migration	-5.8	1.9	5.3	22525	288	2229	55	2.5	0.33	25|634|659|1012|1432|1793|1906|1942|1960|2260|2324|3315|3397|4017|4233|4763|4846|4851|5168|5170|5335|5581|5585|5587|5646|5728|5747|6672|6678|6722|7010|7057|7422|7857|8817|9647|9688|10013|10014|10371|22976|23332|51466|54566|54828|55612|57449|57669|79812|79977|83481|90627|153090|154796|154810	ABL1|CEACAM1|BMPR2|CDH13|MAPK14|DOCK1|EDN1|EFNA1|EGR3|FGFR1|FLT4|HSPB1|ID1|LOXL2|MET|NF1|NOS3|NOTCH1|ENPP2|PDPK1|PLCG1|PRKCE|PKN1|PRKD1|PRSS3|PTEN|PTK2|SP100|SPARC|SRF|TEK|THBS1|VEGFA|SCG2|FGF18|PPM1F|NUP93|HDAC6|HDAC5|SEMA3A|PAXIP1|CLASP1|EVL|EPB41L4B|BCAS3|FERMT1|PLEKHG5|EPB41L5|MMRN2|GRHL2|EPPK1|STARD13|DAB2IP|AMOT|AMOTL1	-3.6	Input ID	GO:0090130: tissue migration
GO Biological Processes	19	GO:0060485	mesenchyme development	-5.8	2	5.3	22525	246	2229	49	2.2	0.31	90|657|659|753|1072|1499|1601|1906|1942|1947|2065|2260|2932|4017|4088|4208|4222|4609|4734|4851|5159|5311|5728|5754|6469|6949|7041|7490|8313|9820|10371|10413|10439|10512|23187|23332|23462|25937|26508|51176|57669|59349|60412|80139|80326|81610|114990|139285|153090	ACVR1|BMPR1A|BMPR2|LDLRAD4|CFL1|CTNNB1|DAB2|EDN1|EFNA1|EFNB1|ERBB3|FGFR1|GSK3B|LOXL2|SMAD3|MEF2C|MEOX1|MYC|NEDD4|NOTCH1|PDGFRB|PKD2|PTEN|PTK7|SHH|TCOF1|TGFB1I1|WT1|AXIN2|CUL7|SEMA3A|YAP1|OLFM1|SEMA3C|PHLDB1|CLASP1|HEY1|WWTR1|HEYL|LEF1|EPB41L5|KLHL12|EXOC4|ZNF703|WNT10A|FAM83D|VASN|AMER1|DAB2IP	-3.5	Input ID	GO:0060485: mesenchyme development
GO Biological Processes	19	GO:0060284	regulation of cell development	-5.8	1.5	5	22525	794	2229	120	5.4	0.48	25|81|322|657|659|950|1072|1499|1523|1789|1793|1809|1906|1942|2192|2242|2260|2288|2309|2316|2664|2932|3148|3397|3475|3984|4035|4208|4734|4763|4830|4851|5087|5139|5270|5362|5364|5587|5624|5728|5747|5754|5800|5914|5915|6009|6383|6469|6498|6604|6722|6845|6925|7025|7070|7077|7422|7473|7516|7532|8313|8428|8648|8851|8864|8874|8934|8997|9043|9139|9414|9423|9448|9638|9706|9762|9798|9820|10276|10300|10371…	ABL1|ACTN4|APBB1|BMPR1A|BMPR2|SCARB2|CFL1|CTNNB1|CUX1|DNMT3B|DOCK1|DPYSL3|EDN1|EFNA1|FBLN1|FES|FGFR1|FKBP4|FOXO3|FLNA|GDI1|GSK3B|HMGB2|ID1|IFRD1|LIMK1|LRP1|MEF2C|NEDD4|NF1|NME1|NOTCH1|PBX1|PDE3A|SERPINE2|PLXNA2|PLXNB1|PRKD1|PROC|PTEN|PTK2|PTK7|PTPRO|RARA|RARB|RHEB|SDC2|SHH|SKIL|SMARCD3|SRF|VAMP7|TCF4|NR2F1|THY1|TIMP2|VEGFA|WNT3|XRCC2|YWHAG|AXIN2|STK24|NCOA1|CDK5R1|PER2|ARHGEF7|RAB29|KALRN|SPAG9|C…	-3.5	Input ID	GO:0060284: regulation of cell development
GO Biological Processes	19	GO:0048010	vascular endothelial growth factor receptor signaling pathway	-5.8	2.8	5.6	22525	91	2229	25	1.1	0.22	405|558|659|1432|1793|2321|2324|3315|4734|5295|5587|5747|5770|7409|7410|7422|8817|9261|9844|10451|10787|23213|63916|79812|153090	ARNT|AXL|BMPR2|MAPK14|DOCK1|FLT1|FLT4|HSPB1|NEDD4|PIK3R1|PRKD1|PTK2|PTPN1|VAV1|VAV2|VEGFA|FGF18|MAPKAPK2|ELMO1|VAV3|NCKAP1|SULF1|ELMO2|MMRN2|DAB2IP	-3.5	Input ID	GO:0048010: vascular endothelial growth factor receptor signaling pathway
GO Biological Processes	19	GO:0030010	establishment of cell polarity	-5.8	2.5	5.5	22525	121	2229	30	1.3	0.24	1072|1236|1639|2047|4139|4752|4926|4983|5747|5754|6469|9024|9265|9368|9638|10565|22841|23189|23286|23332|23513|29899|54828|55083|55612|57787|83700|143098|154796|154810	CFL1|CCR7|DCTN1|EPHB1|MARK1|NEK3|NUMA1|OPHN1|PTK2|PTK7|SHH|BRSK2|CYTH3|SLC9A3R1|FEZ1|ARFGEF1|RAB11FIP2|KANK1|WWC1|CLASP1|SCRIB|GPSM2|BCAS3|KIF26B|FERMT1|MARK4|JAM3|MPP7|AMOT|AMOTL1	-3.5	Input ID	GO:0030010: establishment of cell polarity
GO Biological Processes	19	GO:0060828	regulation of canonical Wnt signaling pathway	-5.7	2	5.2	22525	255	2229	50	2.2	0.31	331|1432|1540|1601|1654|2010|2309|2735|2932|3728|4851|5800|6469|6659|6788|6789|6907|7316|7855|8312|8313|8323|8945|10413|25937|27122|27123|51176|51366|51704|55608|55612|55959|59349|64750|65268|79705|80114|80139|81029|81847|84445|84870|85409|85458|92162|130612|139285|147111|153090	XIAP|MAPK14|CYLD|DAB2|DDX3X|EMD|FOXO3|GLI1|GSK3B|JUP|NOTCH1|PTPRO|SHH|SOX4|STK3|STK4|TBL1X|UBC|FZD5|AXIN1|AXIN2|FZD6|BTRC|YAP1|WWTR1|DKK3|DKK2|LEF1|UBR5|GPRC5B|ANKRD10|FERMT1|SULF2|KLHL12|SMURF2|WNK2|LRRK1|BICC1|ZNF703|WNT5B|RNF146|LZTS2|RSPO3|NKD2|DIXDC1|TMEM88|TMEM198|AMER1|NOTUM|DAB2IP	-3.5	Input ID	GO:0060828: regulation of canonical Wnt signaling pathway
GO Biological Processes	19	GO:0007254	JNK cascade	-5.7	2.1	5.3	22525	200	2229	42	1.9	0.29	1236|1490|1845|1906|1956|2047|2081|2324|3480|3656|5585|5601|5770|6788|6850|6885|7189|7316|7335|7855|8312|8491|9043|9448|9459|9618|9770|9821|9965|10371|10392|10454|10913|23162|51135|57216|83737|128853|153090|171392|222643|257397	CCR7|CTGF|DUSP3|EDN1|EGFR|EPHB1|ERN1|FLT4|IGF1R|IRAK2|PKN1|MAPK9|PTPN1|STK3|SYK|MAP3K7|TRAF6|UBC|UBE2V1|FZD5|AXIN1|MAP4K3|SPAG9|MAP4K4|ARHGEF6|TRAF4|RASSF2|RB1CC1|FGF19|SEMA3A|NOD1|TAB1|EDAR|MAPK8IP3|IRAK4|VANGL2|ITCH|DUSP15|DAB2IP|ZNF675|UNC5CL|TAB3	-3.4	Input ID	GO:0007254: JNK cascade
GO Biological Processes	19	GO:0048568	embryonic organ development	-5.7	1.7	5.1	22525	425	2229	73	3.3	0.38	29|90|220|405|657|1045|1499|1906|1942|1956|2071|2260|2735|2778|3142|3200|3236|3297|4088|4208|4297|4647|4851|5087|5125|5154|5156|5311|5727|5754|5914|5915|6134|6343|6469|6722|6788|6789|6932|7403|7422|7849|7855|8312|8323|8648|9368|9423|9645|9775|10049|10083|10194|10413|23242|23314|23462|23513|25836|26018|51098|51176|53405|55081|55636|57216|57545|79733|79977|84678|84870|91461|219736	ABR|ACVR1|ALDH1A3|ARNT|BMPR1A|CDX2|CTNNB1|EDN1|EFNA1|EGFR|ERCC3|FGFR1|GLI1|GNAS|HLX|HOXA3|HOXD10|HSF1|SMAD3|MEF2C|KMT2A|MYO7A|NOTCH1|PBX1|PCSK5|PDGFA|PDGFRA|PKD2|PTCH1|PTK7|RARA|RARB|RPL10|SCT|SHH|SRF|STK3|STK4|TCF7|KDM6A|VEGFA|PAX8|FZD5|AXIN1|FZD6|NCOA1|SLC9A3R1|NTN1|MICAL2|EIF4A3|DNAJB6|USH1C|TSHZ1|YAP1|COBL|SATB2|HEY1|SCRIB|NIPBL|LRIG1|IFT52|LEF1|CLIC5|IFT57|CHD7|VANGL2|CC2D2A|E2F8|GRHL2|KDM2B…	-3.4	Input ID	GO:0048568: embryonic organ development
GO Biological Processes	19	GO:0043254	regulation of protein complex assembly	-5.7	1.8	5.1	22525	395	2229	69	3.1	0.37	25|753|1015|1236|1499|1639|1654|2059|2071|2073|2242|2288|2932|2963|2968|4091|4233|4926|5580|5581|5601|5610|5921|5962|6119|6711|6722|6804|7067|7422|8451|8851|8976|10013|10152|10552|10565|10602|10677|10787|22919|22933|22976|23189|23271|23332|23514|26054|27072|29767|50807|51429|51466|55729|55823|55971|56937|57180|57580|64857|79738|79969|80206|84501|89848|90427|129293|143098|153090	ABL1|LDLRAD4|CDH17|CCR7|CTNNB1|DCTN1|DDX3X|EPS8|ERCC3|ERCC5|FES|FKBP4|GSK3B|GTF2F2|GTF2H4|SMAD6|MET|NUMA1|PRKCD|PRKCE|MAPK9|EIF2AK2|RASA1|RDX|RPA3|SPTBN1|SRF|STX1A|THRA|VEGFA|CUL4A|CDK5R1|WASL|HDAC6|ABI2|ARPC1A|ARFGEF1|CDC42EP3|AVIL|NCKAP1|MAPRE1|SIRT2|PAXIP1|KANK1|CAMSAP2|CLASP1|SPIDR|SENP6|VPS41|TMOD2|ASAP1|SNX9|EVL|ATF7IP|VPS11|BAIAP2L1|PMEPA1|ACTR3B|PREX1|PLEKHG2|BBS10|ATAT1|FHOD3|SPIRE2|FCHS…	-3.4	Input ID	GO:0043254: regulation of protein complex assembly
GO Biological Processes	19	GO:0071417	cellular response to organonitrogen compound	-5.7	1.7	5	22525	526	2229	86	3.9	0.41	25|109|358|528|535|538|598|634|672|890|999|1080|1282|1499|1644|1786|1788|1906|1956|1979|2101|2309|2549|2729|2786|2932|3297|3397|3480|3488|3667|3709|3718|3728|3843|4035|4208|4313|5139|5164|5166|5170|5295|5311|5580|5588|5618|5621|5728|5747|5770|5786|5791|6464|7071|7490|7532|8473|9400|9882|10014|10135|10142|10325|10392|10518|10580|22933|23189|23367|23514|29904|30837|51606|53335|55667|55869|55971|560…	ABL1|ADCY3|AQP1|ATP6V1C1|ATP6V0A1|ATP7A|BCL2L1|CEACAM1|BRCA1|CCNA2|CDH1|CFTR|COL4A1|CTNNB1|DDC|DNMT1|DNMT3A|EDN1|EGFR|EIF4EBP2|ESRRA|FOXO3|GAB1|GCLC|GNG4|GSK3B|HSF1|ID1|IGF1R|IGFBP5|IRS1|ITPR2|JAK3|JUP|IPO5|LRP1|MEF2C|MMP2|PDE3A|PDK2|PDK4|PDPK1|PIK3R1|PKD2|PRKCD|PRKCQ|PRLR|PRNP|PTEN|PTK2|PTPN1|PTPRA|PTPRE|SHC1|KLF10|WT1|YWHAG|OGT|RECQL5|TBC1D4|HDAC5|NAMPT|AKAP9|RRAGB|NOD1|CIB2|SORBS1|SIRT2|KANK1|…	-3.4	Input ID	GO:0071417: cellular response to organonitrogen compound
GO Biological Processes	19	GO:0016032	viral process	-5.7	1.5	4.9	22525	783	2229	118	5.3	0.47	104|558|598|636|819|890|950|1072|1654|1781|1956|2040|2071|2192|2494|2962|2963|3075|3329|3603|3693|3735|3839|3843|3916|4088|4734|4799|4851|5125|5156|5295|5335|5422|5432|5436|5610|5725|5817|5870|5933|6134|6156|6170|6304|6464|6575|6672|6732|6733|6780|6850|6874|6885|6908|7023|7150|7316|7329|7458|7469|7529|7874|8411|8451|8454|8480|8621|8672|8907|8934|8945|9080|9217|9397|9631|9688|9712|9798|9820|9844|9…	ADARB1|AXL|BCL2L1|BICD1|CAMLG|CCNA2|SCARB2|CFL1|DDX3X|DYNC1I2|EGFR|STOM|ERCC3|FBLN1|NR5A2|GTF2F1|GTF2F2|CFH|HSPD1|IL16|ITGB5|KARS|KPNA3|IPO5|LAMP1|SMAD3|NEDD4|NFX1|NOTCH1|PCSK5|PDGFRA|PIK3R1|PLCG1|POLA1|POLR2C|POLR2G|EIF2AK2|PTBP1|PVR|RAB6A|RBL1|RPL10|RPL30|RPL39|SATB1|SHC1|SLC20A2|SP100|SRPK1|SRPK2|STAU1|SYK|TAF4|MAP3K7|TBP|TFAP4|TOP1|UBC|UBE2I|EIF4H|NELFA|YWHAB|USP7|EEA1|CUL4A|CUL1|RAE1|CDK13|E…	-3.4	Input ID	GO:0016032: viral process
GO Biological Processes	19	GO:0000209	protein polyubiquitination	-5.7	1.9	5.1	22525	292	2229	55	2.5	0.33	331|672|867|4008|4734|6468|6477|7128|7174|7189|7267|7316|7319|7335|8454|8881|8945|9025|9690|9810|10013|10075|11065|22888|23295|23608|26118|26224|26232|26235|27339|51132|51191|51366|51619|51676|54476|54765|54850|55905|57154|57161|64750|79102|81844|81847|81858|83737|84961|91694|117584|148203|150726|154214|223082	XIAP|BRCA1|CBL|LMO7|NEDD4|FBXW4|SIAH1|TNFAIP3|TPP2|TRAF6|TTC3|UBC|UBE2A|UBE2V1|CUL1|CDC16|BTRC|RNF8|UBE3C|RNF40|HDAC6|HUWE1|UBE2C|UBOX5|MGRN1|MKRN1|WSB1|FBXL3|FBXO2|FBXL4|PRPF19|RLIM|HERC5|UBR5|UBE2D4|ASB2|RNF216|TRIM44|FBXL12|RNF114|SMURF1|PELI2|SMURF2|RNF26|TRIM56|RNF146|SHARPIN|ITCH|FBXL20|LONRF1|RFFL|ZNF738|FBXO41|RNF217|ZNRF2	-3.4	Input ID	GO:0000209: protein polyubiquitination
GO Biological Processes	19	GO:0051090	regulation of DNA binding transcription factor activity	-5.7	1.8	5.1	22525	388	2229	68	3.1	0.36	307|1386|1432|1499|1540|1906|2175|2307|2316|3397|3656|3728|4921|5292|5587|5588|5601|5610|5621|5727|5728|5740|6469|6672|6722|6788|6850|6885|7128|7158|7188|7189|7316|7335|7422|7874|8321|8323|8887|8945|9684|10014|10206|10392|10454|23376|25950|26508|27148|51132|51135|51360|57118|57506|79918|80279|83696|83737|83860|84662|90268|121268|133522|153090|170622|171392|257397|338382	ANXA4|ATF2|MAPK14|CTNNB1|CYLD|EDN1|FANCA|FOXS1|FLNA|ID1|IRAK2|JUP|DDR2|PIM1|PRKD1|PRKCQ|MAPK9|EIF2AK2|PRNP|PTCH1|PTEN|PTGIS|SHH|SP100|SRF|STK3|SYK|MAP3K7|TNFAIP3|TP53BP1|TRAF5|TRAF6|UBC|UBE2V1|VEGFA|USP7|FZD1|FZD6|TAX1BP1|BTRC|LRRC14|HDAC5|TRIM13|NOD1|TAB1|UFL1|RWDD3|HEYL|STK36|RLIM|IRAK4|MBTPS2|CAMK1D|MAVS|SETD6|CDK5RAP3|TRAPPC9|ITCH|TAF3|GLIS2|OTULIN|RHEBL1|PPARGC1B|DAB2IP|COMMD6|ZNF675|TAB3|RA…	-3.4	Input ID	GO:0051090: regulation of DNA binding transcription factor activity
GO Biological Processes	19	GO:0032970	regulation of actin filament-based process	-5.6	1.8	5.1	22525	344	2229	62	2.8	0.35	25|775|1072|1236|1490|1515|1901|1906|2059|2242|2316|3397|3728|3984|4035|4088|4208|4233|5066|5154|5156|5159|5295|5580|5581|5921|5962|6385|6711|7010|8558|8851|8976|9647|10142|10152|10552|10565|10602|10677|10787|23189|23332|29767|50848|51466|54828|54961|55971|57180|57216|57580|64857|80206|83700|84501|85458|89848|116985|122786|171024|285590	ABL1|CACNA1C|CFL1|CCR7|CTGF|CTSV|S1PR1|EDN1|EPS8|FES|FLNA|ID1|JUP|LIMK1|LRP1|SMAD3|MEF2C|MET|PAM|PDGFA|PDGFRA|PDGFRB|PIK3R1|PRKCD|PRKCE|RASA1|RDX|SDC4|SPTBN1|TEK|CDK10|CDK5R1|WASL|PPM1F|AKAP9|ABI2|ARPC1A|ARFGEF1|CDC42EP3|AVIL|NCKAP1|KANK1|CLASP1|TMOD2|F11R|EVL|BCAS3|SSH3|BAIAP2L1|ACTR3B|VANGL2|PREX1|PLEKHG2|FHOD3|JAM3|SPIRE2|DIXDC1|FCHSD1|ARAP1|FRMD6|SYNPO2|SH3PXD2B	-3.4	Input ID	GO:0032970: regulation of actin filament-based process
GO Biological Processes	19	GO:0022604	regulation of cell morphogenesis	-5.6	1.7	5	22525	428	2229	73	3.3	0.38	25|81|659|1072|1523|1793|1942|2059|2192|2242|2316|2620|2664|2768|3397|3475|3984|4734|5168|5362|5364|5728|5747|5800|5921|5962|6383|6498|6678|6722|6845|7070|7422|7473|8851|8874|8997|9203|9368|9423|9706|9762|9798|9820|10276|10371|10428|10439|10505|10602|10810|10979|23189|23363|23370|23394|25791|26039|29904|30011|53335|54961|56920|57154|57580|64411|79784|80725|116985|118813|128486|152273|254065	ABL1|ACTN4|BMPR2|CFL1|CUX1|DOCK1|EFNA1|EPS8|FBLN1|FES|FLNA|GAS2|GDI1|GNA12|ID1|IFRD1|LIMK1|NEDD4|ENPP2|PLXNA2|PLXNB1|PTEN|PTK2|PTPRO|RASA1|RDX|SDC2|SKIL|SPARC|SRF|VAMP7|THY1|VEGFA|WNT3|CDK5R1|ARHGEF7|KALRN|ZMYM3|SLC9A3R1|NTN1|ULK2|LZTS3|IST1|CUL7|NET1|SEMA3A|CFDP1|OLFM1|SEMA4F|CDC42EP3|WASF3|FERMT2|KANK1|OBSL1|ARHGEF18|ADNP|NGEF|SS18L1|EEF2K|SH3KBP1|BCL11A|SSH3|SEMA3G|SMURF1|PREX1|ARAP3|MYH14|SRC…	-3.4	Input ID	GO:0022604: regulation of cell morphogenesis
GO Biological Processes	19	GO:0035023	regulation of Rho protein signal transduction	-5.6	2.4	5.3	22525	130	2229	31	1.4	0.25	19|25|29|2859|4233|4983|5159|7409|7410|8874|8997|9459|9828|10160|10276|10451|23189|23229|23263|23268|23370|25791|55160|57449|57580|64411|64787|64857|152273|201163|221178	ABCA1|ABL1|ABR|GPR35|MET|OPHN1|PDGFRB|VAV1|VAV2|ARHGEF7|KALRN|ARHGEF6|ARHGEF17|FARP1|NET1|VAV3|KANK1|ARHGEF9|MCF2L|DNMBP|ARHGEF18|NGEF|ARHGEF10L|PLEKHG5|PREX1|ARAP3|EPS8L2|PLEKHG2|FGD5|FLCN|SPATA13	-3.3	Input ID	GO:0035023: regulation of Rho protein signal transduction
GO Biological Processes	19	GO:0010256	endomembrane system organization	-5.5	1.7	5	22525	399	2229	69	3.1	0.37	19|288|738|891|950|1639|2010|2054|3801|5270|5580|5587|5728|5990|6711|7485|8480|8874|8934|8976|9217|9382|9631|9688|9712|9798|9820|9883|10133|10142|10564|10565|11097|23271|23279|23332|23353|23363|23592|25777|26993|29887|29911|30846|50807|51028|51062|51429|51608|51652|54828|54874|55353|55361|55823|55971|57088|57097|57403|64400|65055|79102|79902|91949|113146|118813|128637|196527|100101267	ABCA1|ANK3|VPS51|CCNB1|SCARB2|DCTN1|EMD|STX2|KIFC3|SERPINE2|PRKCD|PRKD1|PTEN|RFX2|SPTBN1|WRB|RAE1|ARHGEF7|RAB29|WASL|VAPB|COG1|NUP155|NUP93|USP6NL|IST1|CUL7|POM121|OPTN|AKAP9|ARFGEF2|ARFGEF1|NUPL2|CAMSAP2|NUP160|CLASP1|SUN1|OBSL1|LEMD3|SUN2|AKAP8L|SNX10|HOOK2|EHD2|ASAP1|VPS36|ATL1|SNX9|GET4|CHMP3|BCAS3|FNBP1L|LAPTM4B|PI4K2A|VPS11|BAIAP2L1|PLSCR4|PARP11|RAB22A|AKTIP|REEP1|RNF26|NUP85|COG7|AHNAK2|Z…	-3.3	Input ID	GO:0010256: endomembrane system organization
GO Biological Processes	19	GO:0007266	Rho protein signal transduction	-5.5	2.2	5.2	22525	183	2229	39	1.7	0.28	19|25|29|1012|1072|2768|2859|3984|4233|4983|5159|6242|7409|7410|8874|8997|9423|9459|9828|10160|10276|10451|10602|23189|23229|23263|23268|23370|25791|55160|57216|57449|57580|64411|64787|64857|152273|201163|221178	ABCA1|ABL1|ABR|CDH13|CFL1|GNA12|GPR35|LIMK1|MET|OPHN1|PDGFRB|RTKN|VAV1|VAV2|ARHGEF7|KALRN|NTN1|ARHGEF6|ARHGEF17|FARP1|NET1|VAV3|CDC42EP3|KANK1|ARHGEF9|MCF2L|DNMBP|ARHGEF18|NGEF|ARHGEF10L|VANGL2|PLEKHG5|PREX1|ARAP3|EPS8L2|PLEKHG2|FGD5|FLCN|SPATA13	-3.3	Input ID	GO:0007266: Rho protein signal transduction
GO Biological Processes	19	GO:0048017	inositol lipid-mediated signaling	-5.5	2.3	5.2	22525	157	2229	35	1.6	0.26	634|867|1906|1956|2064|2065|2260|2321|3480|3667|4734|4763|5154|5156|5159|5270|5295|5305|5364|5728|5747|7010|8396|8473|9368|10617|22933|23413|26051|55615|56034|79899|113791|153090|388121	CEACAM1|CBL|EDN1|EGFR|ERBB2|ERBB3|FGFR1|FLT1|IGF1R|IRS1|NEDD4|NF1|PDGFA|PDGFRA|PDGFRB|SERPINE2|PIK3R1|PIP4K2A|PLXNB1|PTEN|PTK2|TEK|PIP4K2B|OGT|SLC9A3R1|STAMBP|SIRT2|NCS1|PPP1R16B|PRR5|PDGFC|PRR5L|PIK3IP1|DAB2IP|TNFAIP8L3	-3.3	Input ID	GO:0048017: inositol lipid-mediated signaling
GO Biological Processes	19	GO:0006367	transcription initiation from RNA polymerase II promoter	-5.4	2.1	5.2	22525	184	2229	39	1.7	0.28	891|902|1024|1490|1871|2071|2101|2494|2649|2962|2963|2968|2969|4851|5432|5436|5914|5915|6722|6873|6874|6908|6925|7025|7067|7068|7421|8856|9282|9572|9794|10413|22976|25937|51616|55729|83860|84441|90390	CCNB1|CCNH|CDK8|CTGF|E2F3|ERCC3|ESRRA|NR5A2|NR6A1|GTF2F1|GTF2F2|GTF2H4|GTF2I|NOTCH1|POLR2C|POLR2G|RARA|RARB|SRF|TAF2|TAF4|TBP|TCF4|NR2F1|THRA|THRB|VDR|NR1I2|MED14|NR1D1|MAML1|YAP1|PAXIP1|WWTR1|TAF9B|ATF7IP|TAF3|MAML2|MED30	-3.2	Input ID	GO:0006367: transcription initiation from RNA polymerase II promoter
GO Biological Processes	19	GO:0007015	actin filament organization	-5.4	1.8	5	22525	356	2229	63	2.8	0.35	25|81|1072|1236|1490|1730|1809|1901|2059|2316|3397|3693|3984|4088|4233|5295|5580|5581|5921|5962|6385|6711|6722|7456|8976|9645|9647|10083|10129|10152|10529|10552|10565|10580|10602|10677|10787|10810|22837|23189|23242|23332|23363|27295|29767|51466|54961|55761|55971|57180|57477|57553|57580|64857|80206|84501|89848|116985|127294|133522|171024|285527|285590	ABL1|ACTN4|CFL1|CCR7|CTGF|DIAPH2|DPYSL3|S1PR1|EPS8|FLNA|ID1|ITGB5|LIMK1|SMAD3|MET|PIK3R1|PRKCD|PRKCE|RASA1|RDX|SDC4|SPTBN1|SRF|WIPF1|WASL|MICAL2|PPM1F|USH1C|FRY|ABI2|NEBL|ARPC1A|ARFGEF1|SORBS1|CDC42EP3|AVIL|NCKAP1|WASF3|COBLL1|KANK1|COBL|CLASP1|OBSL1|PDLIM3|TMOD2|EVL|SSH3|TTC17|BAIAP2L1|ACTR3B|SHROOM4|MICAL3|PREX1|PLEKHG2|FHOD3|SPIRE2|FCHSD1|ARAP1|MYOM3|PPARGC1B|SYNPO2|FRYL|SH3PXD2B	-3.2	Input ID	GO:0007015: actin filament organization
GO Biological Processes	19	GO:0043401	steroid hormone mediated signaling pathway	-5.4	2.1	5.1	22525	191	2229	40	1.8	0.28	672|1408|1499|1601|2101|2288|2494|2649|4734|5914|5915|7025|7041|7067|7068|7421|8202|8312|8648|8856|9282|9572|10013|10413|23019|23054|23376|25959|26508|51176|51366|54852|55818|56937|57658|79447|90390|133522|153222|200845	BRCA1|CRY2|CTNNB1|DAB2|ESRRA|FKBP4|NR5A2|NR6A1|NEDD4|RARA|RARB|NR2F1|TGFB1I1|THRA|THRB|VDR|NCOA3|AXIN1|NCOA1|NR1I2|MED14|NR1D1|HDAC6|YAP1|CNOT1|NCOA6|UFL1|KANK2|HEYL|LEF1|UBR5|PAQR5|KDM3A|PMEPA1|CALCOCO1|PAGR1|MED30|PPARGC1B|CREBRF|KCTD6	-3.2	Input ID	GO:0043401: steroid hormone mediated signaling pathway
GO Biological Processes	19	GO:0042060	wound healing	-5.4	1.6	4.9	22525	542	2229	87	3.9	0.41	18|558|607|634|891|1432|1793|1906|1956|2064|2065|2069|2159|2162|2192|2316|2677|2768|2778|3315|3475|3680|3709|4088|4638|4763|4846|4851|5054|5154|5156|5159|5170|5270|5295|5327|5580|5581|5588|5592|5624|5627|5728|5754|5782|5890|6385|6431|6469|6678|6722|6850|7056|7057|7128|7409|7410|7450|7975|8165|8323|8525|8527|8573|10398|10404|10451|10461|10544|10565|11093|23189|23332|23348|23513|26127|29071|30846|5…	ABAT|AXL|BCL9|CEACAM1|CCNB1|MAPK14|DOCK1|EDN1|EGFR|ERBB2|ERBB3|EREG|F10|F13A1|FBLN1|FLNA|GGCX|GNA12|GNAS|HSPB1|IFRD1|ITGA9|ITPR2|SMAD3|MYLK|NF1|NOS3|NOTCH1|SERPINE1|PDGFA|PDGFRA|PDGFRB|PDPK1|SERPINE2|PIK3R1|PLAT|PRKCD|PRKCE|PRKCQ|PRKG1|PROC|PROS1|PTEN|PTK7|PTPN12|RAD51B|SDC4|SRSF6|SHH|SPARC|SRF|SYK|THBD|THBS1|TNFAIP3|VAV1|VAV2|VWF|MAFK|AKAP1|FZD6|DGKZ|DGKD|CASK|MYL9|CPQ|VAV3|MERTK|PROCR|ARFGEF1|A…	-3.2	Input ID	GO:0042060: wound healing
GO Biological Processes	19	GO:0007163	establishment or maintenance of cell polarity	-5.4	2.1	5.1	22525	185	2229	39	1.7	0.28	358|1045|1072|1236|1639|2047|4139|4752|4926|4983|5747|5754|6469|7010|9024|9053|9265|9368|9638|9793|10565|22841|23189|23286|23332|23513|29899|54828|55083|55612|57216|57787|79109|83700|84552|84612|143098|154796|154810	AQP1|CDX2|CFL1|CCR7|DCTN1|EPHB1|MARK1|NEK3|NUMA1|OPHN1|PTK2|PTK7|SHH|TEK|BRSK2|MAP7|CYTH3|SLC9A3R1|FEZ1|CKAP5|ARFGEF1|RAB11FIP2|KANK1|WWC1|CLASP1|SCRIB|GPSM2|BCAS3|KIF26B|FERMT1|VANGL2|MARK4|MAPKAP1|JAM3|PARD6G|PARD6B|MPP7|AMOT|AMOTL1	-3.2	Input ID	GO:0007163: establishment or maintenance of cell polarity
GO Biological Processes	19	GO:0007178	transmembrane receptor protein serine/threonine kinase signaling pathway	-5.4	1.8	4.9	22525	328	2229	59	2.6	0.34	25|90|91|331|607|656|657|659|753|867|1432|1601|3397|3693|4052|4053|4088|4091|4851|4926|5170|5747|5796|6469|6498|6711|6885|7041|7057|7071|7316|8239|8321|9392|9688|9765|10454|10979|23090|23144|23213|23370|23592|25937|27122|50848|51176|54829|55612|56937|57154|57530|64750|80139|83891|94031|114990|128853|201163	ABL1|ACVR1|ACVR1B|XIAP|BCL9|BMP8B|BMPR1A|BMPR2|LDLRAD4|CBL|MAPK14|DAB2|ID1|ITGB5|LTBP1|LTBP2|SMAD3|SMAD6|NOTCH1|NUMA1|PDPK1|PTK2|PTPRK|SHH|SKIL|SPTBN1|MAP3K7|TGFB1I1|THBS1|KLF10|UBC|USP9X|FZD1|TGFBRAP1|NUP93|ZFYVE16|TAB1|FERMT2|ZNF423|ZC3H3|SULF1|ARHGEF18|LEMD3|WWTR1|DKK3|F11R|LEF1|ASPN|FERMT1|PMEPA1|SMURF1|CGN|SMURF2|ZNF703|SNX25|HTRA3|VASN|DUSP15|FLCN	-3.2	Input ID	GO:0007178: transmembrane receptor protein serine/threonine kinase signaling pathway
GO Biological Processes	19	GO:0046777	protein autophosphorylation	-5.3	2	5	22525	234	2229	46	2.1	0.3	25|91|472|818|1636|1956|2047|2064|2081|2242|2260|2261|2321|2324|2869|2932|3480|3718|4215|4921|5154|5156|5159|5170|5292|5587|5610|5747|6789|6850|7010|7070|7422|8428|8805|9261|9706|9770|10111|22848|22853|23604|29904|56034|57826|65268	ABL1|ACVR1B|ATM|CAMK2G|ACE|EGFR|EPHB1|ERBB2|ERN1|FES|FGFR1|FGFR3|FLT1|FLT4|GRK5|GSK3B|IGF1R|JAK3|MAP3K3|DDR2|PDGFA|PDGFRA|PDGFRB|PDPK1|PIM1|PRKD1|EIF2AK2|PTK2|STK4|SYK|TEK|THY1|VEGFA|STK24|TRIM24|MAPKAPK2|ULK2|RASSF2|RAD50|AAK1|LMTK2|DAPK2|EEF2K|PDGFC|RAP2C|WNK2	-3.2	Input ID	GO:0046777: protein autophosphorylation
GO Biological Processes	19	GO:0010975	regulation of neuron projection development	-5.3	1.8	4.9	22525	381	2229	66	3	0.36	25|322|659|950|1072|1523|1809|1942|2242|2260|2288|2664|3397|3475|3984|4035|4734|4830|5362|5364|5587|5728|5747|5754|5800|6383|6498|6722|6845|7025|7070|7422|7473|8428|8851|8934|8997|9139|9423|9448|9638|9706|9762|9798|9820|10300|10371|10439|10505|10677|23189|23363|23394|23413|25791|26039|29904|53335|54606|54961|56920|57118|57154|80725|118813|153090	ABL1|APBB1|BMPR2|SCARB2|CFL1|CUX1|DPYSL3|EFNA1|FES|FGFR1|FKBP4|GDI1|ID1|IFRD1|LIMK1|LRP1|NEDD4|NME1|PLXNA2|PLXNB1|PRKD1|PTEN|PTK2|PTK7|PTPRO|SDC2|SKIL|SRF|VAMP7|NR2F1|THY1|VEGFA|WNT3|STK24|CDK5R1|RAB29|KALRN|CBFA2T2|NTN1|MAP4K4|FEZ1|ULK2|LZTS3|IST1|CUL7|KATNB1|SEMA3A|OLFM1|SEMA4F|AVIL|KANK1|OBSL1|ADNP|NCS1|NGEF|SS18L1|EEF2K|BCL11A|DDX56|SSH3|SEMA3G|CAMK1D|SMURF1|SRCIN1|ZFYVE27|DAB2IP	-3.2	Input ID	GO:0010975: regulation of neuron projection development
GO Biological Processes	19	GO:0071396	cellular response to lipid	-5.3	1.6	4.8	22525	560	2229	89	4	0.41	19|25|109|358|558|672|678|890|891|1080|1408|1432|1499|1601|1789|1906|1956|2002|2101|2288|2309|2494|2649|3148|3297|3656|3779|4208|4734|4830|4846|5054|5166|5292|5581|5727|5754|5914|5915|7023|7025|7041|7067|7068|7128|7189|7421|7473|8202|8312|8644|8648|8725|8805|8856|9131|9282|9572|10013|10014|10270|10413|10417|11093|23019|23054|23097|23376|23462|25959|26508|51176|51366|54852|55818|55869|56937|57088|…	ABCA1|ABL1|ADCY3|AQP1|AXL|BRCA1|ZFP36L2|CCNA2|CCNB1|CFTR|CRY2|MAPK14|CTNNB1|DAB2|DNMT3B|EDN1|EGFR|ELK1|ESRRA|FKBP4|FOXO3|NR5A2|NR6A1|HMGB2|HSF1|IRAK2|KCNMB1|MEF2C|NEDD4|NME1|NOS3|SERPINE1|PDK4|PIM1|PRKCE|PTCH1|PTK7|RARA|RARB|TFAP4|NR2F1|TGFB1I1|THRA|THRB|TNFAIP3|TRAF6|VDR|WNT3|NCOA3|AXIN1|AKR1C3|NCOA1|URI1|TRIM24|NR1I2|AIFM1|MED14|NR1D1|HDAC6|HDAC5|AKAP8|YAP1|SPON2|ADAMTS13|CNOT1|NCOA6|CDK19|UFL1…	-3.2	Input ID	GO:0071396: cellular response to lipid
GO Biological Processes	19	GO:0010769	regulation of cell morphogenesis involved in differentiation	-5.3	1.9	5	22525	256	2229	49	2.2	0.31	25|81|659|1072|1523|1793|1942|2192|2316|2664|3397|3475|3984|4734|5362|5364|5728|5747|5800|6383|6498|6722|6845|7070|7422|7473|8851|8874|8997|9423|9706|9762|9798|9820|10276|10371|10439|10505|23189|23363|23394|25791|26039|29904|54961|56920|57580|80725|118813	ABL1|ACTN4|BMPR2|CFL1|CUX1|DOCK1|EFNA1|FBLN1|FLNA|GDI1|ID1|IFRD1|LIMK1|NEDD4|PLXNA2|PLXNB1|PTEN|PTK2|PTPRO|SDC2|SKIL|SRF|VAMP7|THY1|VEGFA|WNT3|CDK5R1|ARHGEF7|KALRN|NTN1|ULK2|LZTS3|IST1|CUL7|NET1|SEMA3A|OLFM1|SEMA4F|KANK1|OBSL1|ADNP|NGEF|SS18L1|EEF2K|SSH3|SEMA3G|PREX1|SRCIN1|ZFYVE27	-3.1	Input ID	GO:0010769: regulation of cell morphogenesis involved in differentiation
GO Biological Processes	19	GO:0030324	lung development	-5.3	2.2	5.1	22525	166	2229	36	1.6	0.27	538|657|659|1490|1499|1956|2260|2324|2735|3397|3488|4846|4851|5154|5159|5754|6431|6469|6678|6722|7067|7068|7422|7965|8817|9678|9963|10413|10454|57216|64759|79977|83931|91461|171023|342371	ATP7A|BMPR1A|BMPR2|CTGF|CTNNB1|EGFR|FGFR1|FLT4|GLI1|ID1|IGFBP5|NOS3|NOTCH1|PDGFA|PDGFRB|PTK7|SRSF6|SHH|SPARC|SRF|THRA|THRB|VEGFA|AIMP2|FGF18|PHF14|SLC23A1|YAP1|TAB1|VANGL2|TNS3|GRHL2|STK40|PKDCC|ASXL1|ATXN1L	-3.1	Input ID	GO:0030324: lung development
GO Biological Processes	19	GO:0032886	regulation of microtubule-based process	-5.3	2.1	5	22525	187	2229	39	1.7	0.28	25|636|672|1111|1499|1540|1639|2064|2242|2288|2932|3916|4233|4281|4926|8480|8851|9638|10013|10300|10735|11190|22919|22974|23187|23271|23332|26054|29105|29899|50861|51652|55288|55835|79929|79969|85458|89927|221150	ABL1|BICD1|BRCA1|CHEK1|CTNNB1|CYLD|DCTN1|ERBB2|FES|FKBP4|GSK3B|LAMP1|MET|MID1|NUMA1|RAE1|CDK5R1|FEZ1|HDAC6|KATNB1|STAG2|CEP250|MAPRE1|TPX2|PHLDB1|CAMSAP2|CLASP1|SENP6|CFAP20|GPSM2|STMN3|CHMP3|RHOT1|CENPJ|MAP6D1|ATAT1|DIXDC1|C16orf45|SKA3	-3.1	Input ID	GO:0032886: regulation of microtubule-based process
GO Biological Processes	19	GO:0070423	nucleotide-binding oligomerization domain containing signaling pathway	-5.3	3.8	5.7	22525	37	2229	14	0.63	0.17	331|1540|3656|6885|7128|7189|7316|7335|10392|10454|55765|83737|90268|257397	XIAP|CYLD|IRAK2|MAP3K7|TNFAIP3|TRAF6|UBC|UBE2V1|NOD1|TAB1|C1orf106|ITCH|OTULIN|TAB3	-3.1	Input ID	GO:0070423: nucleotide-binding oligomerization domain containing signaling pathway
GO Biological Processes	19	GO:0043550	regulation of lipid kinase activity	-5.2	3.3	5.5	22525	52	2229	17	0.76	0.18	1236|2261|2321|3667|5156|5159|5295|5587|5747|5933|5934|7010|7410|10451|113791|153090|388121	CCR7|FGFR3|FLT1|IRS1|PDGFRA|PDGFRB|PIK3R1|PRKD1|PTK2|RBL1|RBL2|TEK|VAV2|VAV3|PIK3IP1|DAB2IP|TNFAIP8L3	-3.1	Input ID	GO:0043550: regulation of lipid kinase activity
GO Biological Processes	19	GO:0010564	regulation of cell cycle process	-5.2	1.5	4.7	22525	733	2229	110	4.9	0.46	472|546|672|678|835|891|1111|1490|1499|1639|1654|1781|1820|1906|1911|1956|2069|2071|2237|2260|2273|2735|3364|4288|4436|4926|5087|5139|5159|5311|5325|5581|5728|5890|5931|5934|5962|6604|6659|7014|7023|7027|7029|7316|7532|7564|7756|7846|8313|8379|8451|8454|8480|8555|8558|8621|8851|8881|8945|9371|9700|9793|9814|9820|10106|10142|10735|11065|11073|11116|11190|22897|22919|22933|22974|22976|22981|23019|2…	ATM|ATRX|BRCA1|ZFP36L2|CASP2|CCNB1|CHEK1|CTGF|CTNNB1|DCTN1|DDX3X|DYNC1I2|ARID3A|EDN1|PHC1|EGFR|EREG|ERCC3|FEN1|FGFR1|FHL1|GLI1|HUS1|MKI67|MSH2|NUMA1|PBX1|PDE3A|PDGFRB|PKD2|PLAGL1|PRKCE|PTEN|RAD51B|RBBP7|RBL2|RDX|SMARCD3|SOX4|TERF2|TFAP4|TFDP1|TFDP2|UBC|YWHAG|ZNF16|ZNF207|TUBA1A|AXIN2|MAD1L1|CUL4A|CUL1|RAE1|CDC14B|CDK10|CDK13|CDK5R1|CDC16|BTRC|KIF3B|ESPL1|CKAP5|SFI1|CUL7|CTDSP2|AKAP9|STAG2|UBE2C|T…	-3.1	Input ID	GO:0010564: regulation of cell cycle process
GO Biological Processes	19	GO:0048015	phosphatidylinositol-mediated signaling	-5.2	2.2	5.1	22525	154	2229	34	1.5	0.26	634|867|1906|1956|2064|2065|2260|2321|3480|3667|4734|4763|5154|5156|5159|5270|5295|5305|5364|5728|5747|7010|8396|8473|9368|10617|22933|23413|26051|55615|56034|79899|113791|153090	CEACAM1|CBL|EDN1|EGFR|ERBB2|ERBB3|FGFR1|FLT1|IGF1R|IRS1|NEDD4|NF1|PDGFA|PDGFRA|PDGFRB|SERPINE2|PIK3R1|PIP4K2A|PLXNB1|PTEN|PTK2|TEK|PIP4K2B|OGT|SLC9A3R1|STAMBP|SIRT2|NCS1|PPP1R16B|PRR5|PDGFC|PRR5L|PIK3IP1|DAB2IP	-3.1	Input ID	GO:0048015: phosphatidylinositol-mediated signaling
GO Biological Processes	19	GO:0007017	microtubule-based process	-5.2	1.5	4.7	22525	685	2229	104	4.7	0.45	25|331|332|546|636|672|891|1111|1267|1499|1540|1639|1781|2009|2064|2242|2288|2316|2932|3315|3797|3801|3835|3916|4130|4139|4233|4281|4605|4926|5189|5311|5747|5870|6103|6845|7411|7516|7756|7846|8312|8480|8555|8851|9053|9371|9638|9700|9793|9820|10013|10142|10300|10426|10735|11116|11190|22919|22974|23046|23177|23187|23271|23332|23353|23363|25777|25809|25981|26054|27148|27175|29105|29899|29911|50861|5…	ABL1|XIAP|BIRC5|ATRX|BICD1|BRCA1|CCNB1|CHEK1|CNP|CTNNB1|CYLD|DCTN1|DYNC1I2|EML1|ERBB2|FES|FKBP4|FLNA|GSK3B|HSPB1|KIF3C|KIFC3|KIF22|LAMP1|MAP1A|MARK1|MET|MID1|MYBL2|NUMA1|PEX1|PKD2|PTK2|RAB6A|RPGR|VAMP7|VBP1|XRCC2|ZNF207|TUBA1A|AXIN1|RAE1|CDC14B|CDK5R1|MAP7|KIF3B|FEZ1|ESPL1|CKAP5|CUL7|HDAC6|AKAP9|KATNB1|TUBGCP3|STAG2|FGFR1OP|CEP250|MAPRE1|TPX2|KIF21B|CEP68|PHLDB1|CAMSAP2|CLASP1|SUN1|OBSL1|SUN2|TTL…	-3.1	Input ID	GO:0007017: microtubule-based process
GO Biological Processes	19	GO:0001558	regulation of cell growth	-5.2	1.7	4.8	22525	392	2229	67	3	0.36	25|91|322|634|659|734|1490|1654|1906|1956|2064|2273|2664|2786|3300|3475|3486|3488|3984|4088|4722|4881|5270|5362|5588|5931|6197|6586|6595|6722|7422|7473|7490|8725|8840|8851|9423|9706|9798|10276|10371|10439|10505|11054|11116|23394|27346|51176|51196|51232|51616|53335|54825|55506|56920|56994|57154|57446|64061|83737|84678|85004|94031|118813|131566|201163|203245	ABL1|ACVR1B|APBB1|CEACAM1|BMPR2|OSGIN2|CTGF|DDX3X|EDN1|EGFR|ERBB2|FHL1|GDI1|GNG4|DNAJB2|IFRD1|IGFBP3|IGFBP5|LIMK1|SMAD3|NDUFS3|NPR1|SERPINE2|PLXNA2|PRKCQ|RBBP7|RPS6KA3|SLIT3|SMARCA2|SRF|VEGFA|WNT3|WT1|URI1|WISP1|CDK5R1|NTN1|ULK2|IST1|NET1|SEMA3A|OLFM1|SEMA4F|OGFR|FGFR1OP|ADNP|TMEM97|LEF1|PLCE1|CRIM1|TAF9B|BCL11A|CDHR2|H2AFY2|SEMA3G|CHPT1|SMURF1|NDRG3|TSPYL2|ITCH|KDM2B|RERG|HTRA3|ZFYVE27|DCBLD2|FL…	-3.1	Input ID	GO:0001558: regulation of cell growth
GO Biological Processes	19	GO:0045859	regulation of protein kinase activity	-5.2	1.5	4.7	22525	792	2229	117	5.2	0.47	25|104|109|634|867|891|902|1236|1432|1636|1654|1845|1906|1942|1956|2064|2065|2069|2081|2260|2321|2771|3315|3480|3656|3735|3843|4215|4665|4763|4921|5154|5159|5170|5311|5335|5580|5585|5610|5618|5621|5728|5747|5770|6385|6464|6609|6788|6789|6850|6885|7023|7057|7070|7128|7189|7316|7335|7422|7532|7855|8312|8428|8491|8817|8851|9020|9043|9217|9261|9368|9448|9618|9647|9770|10392|10454|10808|11116|11329|22…	ABL1|ADARB1|ADCY3|CEACAM1|CBL|CCNB1|CCNH|CCR7|MAPK14|ACE|DDX3X|DUSP3|EDN1|EFNA1|EGFR|ERBB2|ERBB3|EREG|ERN1|FGFR1|FLT1|GNAI2|HSPB1|IGF1R|IRAK2|KARS|IPO5|MAP3K3|NAB2|NF1|DDR2|PDGFA|PDGFRB|PDPK1|PKD2|PLCG1|PRKCD|PKN1|EIF2AK2|PRLR|PRNP|PTEN|PTK2|PTPN1|SDC4|SHC1|SMPD1|STK3|STK4|SYK|MAP3K7|TFAP4|THBS1|THY1|TNFAIP3|TRAF6|UBC|UBE2V1|VEGFA|YWHAG|FZD5|AXIN1|STK24|MAP4K3|FGF18|CDK5R1|MAP3K14|SPAG9|VAPB|MAPK…	-3.1	Input ID	GO:0045859: regulation of protein kinase activity
GO Biological Processes	19	GO:0033044	regulation of chromosome organization	-5.2	1.8	4.9	22525	302	2229	55	2.5	0.33	472|546|672|891|1111|1499|1736|1786|1789|2237|3720|4288|4297|4609|4926|5253|5587|5588|6871|7014|7203|7422|7756|7874|8313|8379|8473|9700|9757|9810|9869|10014|10111|10270|11065|11143|22976|23081|23133|23741|25836|26054|26993|29117|51366|54552|55226|55795|55818|55869|57343|113130|116028|201163|286053	ATM|ATRX|BRCA1|CCNB1|CHEK1|CTNNB1|DKC1|DNMT1|DNMT3B|FEN1|JARID2|MKI67|KMT2A|MYC|NUMA1|PHF2|PRKD1|PRKCQ|TADA2A|TERF2|CCT3|VEGFA|ZNF207|USP7|AXIN2|MAD1L1|OGT|ESPL1|KMT2B|RNF40|SETDB1|HDAC5|RAD50|AKAP8|UBE2C|KAT7|PAXIP1|KDM4C|PHF8|EID1|NIPBL|SENP6|AKAP8L|BRD7|UBR5|GNL3L|NAT10|PCID2|KDM3A|HDAC8|ZNF304|CDCA5|RMI2|FLCN|NSMCE2	-3.1	Input ID	GO:0033044: regulation of chromosome organization
GO Biological Processes	19	GO:0008361	regulation of cell size	-5.2	2.3	5.1	22525	148	2229	33	1.5	0.26	25|358|538|659|1906|2664|3475|3984|5362|5728|5962|6560|6722|7409|7410|7422|7473|8851|9368|9423|9706|9798|9821|10371|10439|10451|10505|23394|51334|56920|118813|128239|196527	ABL1|AQP1|ATP7A|BMPR2|EDN1|GDI1|IFRD1|LIMK1|PLXNA2|PTEN|RDX|SLC12A4|SRF|VAV1|VAV2|VEGFA|WNT3|CDK5R1|SLC9A3R1|NTN1|ULK2|IST1|RB1CC1|SEMA3A|OLFM1|VAV3|SEMA4F|ADNP|PRR16|SEMA3G|ZFYVE27|IQGAP3|ANO6	-3.1	Input ID	GO:0008361: regulation of cell size
GO Biological Processes	19	GO:0045860	positive regulation of protein kinase activity	-5.2	1.6	4.7	22525	517	2229	83	3.7	0.4	25|109|891|902|1236|1432|1636|1654|1906|1942|1956|2064|2065|2069|2081|2260|2321|2771|3656|3735|4215|4665|4921|5154|5159|5170|5311|5335|5580|5585|5610|5618|5621|5747|5770|6385|6464|6788|6789|6850|6885|7057|7189|7316|7335|7422|7855|8312|8428|8491|8817|8851|9020|9043|9217|9261|9448|9618|9770|10392|10454|10808|22974|23162|23394|51196|51429|51704|54956|55437|55615|55765|56034|57018|57216|79109|80725|1…	ABL1|ADCY3|CCNB1|CCNH|CCR7|MAPK14|ACE|DDX3X|EDN1|EFNA1|EGFR|ERBB2|ERBB3|EREG|ERN1|FGFR1|FLT1|GNAI2|IRAK2|KARS|MAP3K3|NAB2|DDR2|PDGFA|PDGFRB|PDPK1|PKD2|PLCG1|PRKCD|PKN1|EIF2AK2|PRLR|PRNP|PTK2|PTPN1|SDC4|SHC1|STK3|STK4|SYK|MAP3K7|THBS1|TRAF6|UBC|UBE2V1|VEGFA|FZD5|AXIN1|STK24|MAP4K3|FGF18|CDK5R1|MAP3K14|SPAG9|VAPB|MAPKAPK2|MAP4K4|TRAF4|RASSF2|NOD1|TAB1|HSPH1|TPX2|MAPK8IP3|ADNP|PLCE1|SNX9|GPRC5B|PARP…	-3.1	Input ID	GO:0045860: positive regulation of protein kinase activity
GO Biological Processes	19	GO:0014066	regulation of phosphatidylinositol 3-kinase signaling	-5.2	2.6	5.2	22525	98	2229	25	1.1	0.22	634|867|1956|2065|2260|2321|4734|5154|5156|5159|5270|5305|5364|5728|5747|7010|8396|9368|10617|26051|55615|56034|79899|113791|153090	CEACAM1|CBL|EGFR|ERBB3|FGFR1|FLT1|NEDD4|PDGFA|PDGFRA|PDGFRB|SERPINE2|PIP4K2A|PLXNB1|PTEN|PTK2|TEK|PIP4K2B|SLC9A3R1|STAMBP|PPP1R16B|PRR5|PDGFC|PRR5L|PIK3IP1|DAB2IP	-3	Input ID	GO:0014066: regulation of phosphatidylinositol 3-kinase signaling
GO Biological Processes	19	GO:0031109	microtubule polymerization or depolymerization	-5.2	2.6	5.2	22525	98	2229	25	1.1	0.22	25|1639|2242|2288|4233|4281|4926|7756|8851|9793|10013|10142|10300|10426|22919|23271|23332|27175|50861|55835|79929|85378|89927|146909|221150	ABL1|DCTN1|FES|FKBP4|MET|MID1|NUMA1|ZNF207|CDK5R1|CKAP5|HDAC6|AKAP9|KATNB1|TUBGCP3|MAPRE1|CAMSAP2|CLASP1|TUBG2|STMN3|CENPJ|MAP6D1|TUBGCP6|C16orf45|KIF18B|SKA3	-3	Input ID	GO:0031109: microtubule polymerization or depolymerization
GO Biological Processes	19	GO:0048598	embryonic morphogenesis	-5.1	1.6	4.7	22525	582	2229	91	4.1	0.42	25|29|90|220|657|659|775|1072|1284|1295|1499|1906|1942|2139|2260|2321|2735|2768|2778|3142|3200|3236|3651|3693|3909|4088|4208|4313|4324|4647|4851|5087|5156|5311|5727|5754|5914|5915|6385|6468|6469|6659|6722|6788|6789|6932|7041|7189|7403|7473|7849|7855|8312|8321|8323|8434|8648|9368|9423|9645|9775|10049|10083|10194|10413|23187|23213|23242|23314|23332|23513|25836|26018|51098|51176|53405|55081|55578|55…	ABL1|ABR|ACVR1|ALDH1A3|BMPR1A|BMPR2|CACNA1C|CFL1|COL4A2|COL8A1|CTNNB1|EDN1|EFNA1|EYA2|FGFR1|FLT1|GLI1|GNA12|GNAS|HLX|HOXA3|HOXD10|PDX1|ITGB5|LAMA3|SMAD3|MEF2C|MMP2|MMP15|MYO7A|NOTCH1|PBX1|PDGFRA|PKD2|PTCH1|PTK7|RARA|RARB|SDC4|FBXW4|SHH|SOX4|SRF|STK3|STK4|TCF7|TGFB1I1|TRAF6|KDM6A|WNT3|PAX8|FZD5|AXIN1|FZD1|FZD6|RECK|NCOA1|SLC9A3R1|NTN1|MICAL2|EIF4A3|DNAJB6|USH1C|TSHZ1|YAP1|PHLDB1|SULF1|COBL|SATB2|C…	-3	Input ID	GO:0048598: embryonic morphogenesis
GO Biological Processes	19	GO:0071407	cellular response to organic cyclic compound	-5.1	1.6	4.7	22525	566	2229	89	4	0.41	19|25|109|249|358|672|678|890|891|999|1080|1408|1499|1601|1789|1906|1956|2002|2101|2288|2309|2494|2649|2729|3297|3397|3488|3709|3728|3779|4088|4208|4734|5139|5292|5311|5727|5914|5915|7023|7025|7041|7067|7068|7421|7490|8202|8312|8480|8644|8648|8725|8805|8856|8945|9131|9282|9400|9572|10013|10142|10413|10518|22933|23019|23054|23367|23369|23376|23462|23514|25959|26508|27161|29904|51176|51366|54852|55…	ABCA1|ABL1|ADCY3|ALPL|AQP1|BRCA1|ZFP36L2|CCNA2|CCNB1|CDH1|CFTR|CRY2|CTNNB1|DAB2|DNMT3B|EDN1|EGFR|ELK1|ESRRA|FKBP4|FOXO3|NR5A2|NR6A1|GCLC|HSF1|ID1|IGFBP5|ITPR2|JUP|KCNMB1|SMAD3|MEF2C|NEDD4|PDE3A|PIM1|PKD2|PTCH1|RARA|RARB|TFAP4|NR2F1|TGFB1I1|THRA|THRB|VDR|WT1|NCOA3|AXIN1|RAE1|AKR1C3|NCOA1|URI1|TRIM24|NR1I2|BTRC|AIFM1|MED14|RECQL5|NR1D1|HDAC6|AKAP9|YAP1|CIB2|SIRT2|CNOT1|NCOA6|LARP1|PUM2|UFL1|HEY1|SP…	-3	Input ID	GO:0071407: cellular response to organic cyclic compound
GO Biological Processes	19	GO:0035791	platelet-derived growth factor receptor-beta signaling pathway	-5.1	6.2	6.2	22525	13	2229	8	0.36	0.13	25|3092|4035|5154|5156|5159|5770|5782	ABL1|HIP1|LRP1|PDGFA|PDGFRA|PDGFRB|PTPN1|PTPN12	-3	Input ID	GO:0035791: platelet-derived growth factor receptor-beta signaling pathway
GO Biological Processes	19	GO:0035872	nucleotide-binding domain, leucine rich repeat containing receptor signaling pathway	-5.1	3.7	5.6	22525	38	2229	14	0.63	0.17	331|1540|3656|6885|7128|7189|7316|7335|10392|10454|55765|83737|90268|257397	XIAP|CYLD|IRAK2|MAP3K7|TNFAIP3|TRAF6|UBC|UBE2V1|NOD1|TAB1|C1orf106|ITCH|OTULIN|TAB3	-3	Input ID	GO:0035872: nucleotide-binding domain, leucine rich repeat containing receptor signaling pathway
GO Biological Processes	19	GO:0045926	negative regulation of growth	-5.1	2	4.9	22525	232	2229	45	2	0.3	91|322|659|734|1654|2261|2273|2786|3300|3475|3488|3720|4088|4722|4851|4881|5270|5727|5728|5747|5931|6586|6595|6788|6789|7473|7490|8851|9423|9706|10371|10505|23286|53335|54825|55841|56920|57446|64061|80014|84289|85004|131566|201163|203245	ACVR1B|APBB1|BMPR2|OSGIN2|DDX3X|FGFR3|FHL1|GNG4|DNAJB2|IFRD1|IGFBP5|JARID2|SMAD3|NDUFS3|NOTCH1|NPR1|SERPINE2|PTCH1|PTEN|PTK2|RBBP7|SLIT3|SMARCA2|STK3|STK4|WNT3|WT1|CDK5R1|NTN1|ULK2|SEMA3A|SEMA4F|WWC1|BCL11A|CDHR2|WWC3|SEMA3G|NDRG3|TSPYL2|WWC2|ING5|RERG|DCBLD2|FLCN|NAIF1	-3	Input ID	GO:0045926: negative regulation of growth
GO Biological Processes	19	GO:0043551	regulation of phosphatidylinositol 3-kinase activity	-5.1	3.5	5.5	22525	43	2229	15	0.67	0.17	1236|2261|2321|3667|5156|5159|5295|5587|5747|7010|7410|10451|113791|153090|388121	CCR7|FGFR3|FLT1|IRS1|PDGFRA|PDGFRB|PIK3R1|PRKD1|PTK2|TEK|VAV2|VAV3|PIK3IP1|DAB2IP|TNFAIP8L3	-3	Input ID	GO:0043551: regulation of phosphatidylinositol 3-kinase activity
GO Biological Processes	19	GO:0003183	mitral valve morphogenesis	-5.1	7.1	6.4	22525	10	2229	7	0.31	0.12	90|657|659|1942|4091|4851|6659	ACVR1|BMPR1A|BMPR2|EFNA1|SMAD6|NOTCH1|SOX4	-3	Input ID	GO:0003183: mitral valve morphogenesis
GO Biological Processes	19	GO:0010212	response to ionizing radiation	-5.1	2.2	5	22525	150	2229	33	1.5	0.26	472|598|672|867|1432|1788|1789|1936|2002|3297|3364|3735|4436|4609|5890|5892|7056|7158|7516|9025|10206|10276|10413|11073|22976|23514|25836|55159|64326|64859|79073|79184|90381	ATM|BCL2L1|BRCA1|CBL|MAPK14|DNMT3A|DNMT3B|EEF1D|ELK1|HSF1|HUS1|KARS|MSH2|MYC|RAD51B|RAD51D|THBD|TP53BP1|XRCC2|RNF8|TRIM13|NET1|YAP1|TOPBP1|PAXIP1|SPIDR|NIPBL|RFWD3|COP1|NABP1|TMEM109|BRCC3|TICRR	-3	Input ID	GO:0010212: response to ionizing radiation
GO Biological Processes	19	GO:0006397	mRNA processing	-5	1.6	4.6	22525	491	2229	79	3.5	0.39	104|891|902|1477|1478|1659|2071|2081|2962|2963|2968|3185|3189|3297|4841|5432|5436|5725|6431|6433|6631|6635|6732|6733|7737|8233|8570|8621|9129|9238|9444|9584|9775|9810|10150|10284|10421|10656|10978|11044|11100|11129|22794|22827|22927|22944|23020|23070|23144|23283|23450|24148|25888|25929|26986|26993|27339|29974|51691|51747|54960|55094|55285|55692|55783|56259|57187|57661|60625|64062|79665|79833|8375…	ADARB1|CCNB1|CCNH|CSTF1|CSTF2|DHX8|ERCC3|ERN1|GTF2F1|GTF2F2|GTF2H4|HNRNPF|HNRNPH3|HSF1|NONO|POLR2C|POLR2G|PTBP1|SRSF6|SFSWAP|SNRPC|SNRPE|SRPK1|SRPK2|RNF113A|ZRSR2|KHSRP|CDK13|PRPF3|TBRG4|QKI|RBM39|EIF4A3|RNF40|MBNL2|SAP18|CD2BP2|KHDRBS3|CLP1|PAPD7|HNRNPUL1|CLASRP|CASC3|PUF60|HABP4|KIN|SNRNP200|CMTR1|ZC3H3|CSTF2T|SF3B3|PRPF6|ZNF473|GEMIN5|PABPC1|AKAP8L|PRPF19|A1CF|LSM8|LUC7L3|GEMIN8|GPATCH1|RBM41|…	-2.9	Input ID	GO:0006397: mRNA processing
GO Biological Processes	19	GO:0006352	DNA-templated transcription, initiation	-5	1.9	4.8	22525	241	2229	46	2.1	0.3	891|902|1024|1490|1499|1871|2071|2101|2494|2649|2962|2963|2968|2969|4851|5432|5436|5442|5914|5915|6722|6873|6874|6908|6925|7025|7067|7068|7343|7421|8856|9282|9572|9794|10413|22976|23054|25885|25937|27297|51616|55729|79101|83860|84441|90390	CCNB1|CCNH|CDK8|CTGF|CTNNB1|E2F3|ERCC3|ESRRA|NR5A2|NR6A1|GTF2F1|GTF2F2|GTF2H4|GTF2I|NOTCH1|POLR2C|POLR2G|POLRMT|RARA|RARB|SRF|TAF2|TAF4|TBP|TCF4|NR2F1|THRA|THRB|UBTF|VDR|NR1I2|MED14|NR1D1|MAML1|YAP1|PAXIP1|NCOA6|POLR1A|WWTR1|CRCP|TAF9B|ATF7IP|TAF1D|TAF3|MAML2|MED30	-2.9	Input ID	GO:0006352: DNA-templated transcription, initiation
GO Biological Processes	19	GO:0000819	sister chromatid segregation	-5	1.9	4.8	22525	234	2229	45	2	0.3	332|472|546|891|1499|1781|2237|3619|3835|4926|7756|8313|8379|8555|9700|9793|10270|10735|11044|11065|22919|23126|23279|23310|23332|23383|23397|25836|26993|51652|55795|55869|57405|64946|79019|79075|79892|79902|79980|91272|113130|116028|146909|283489|286053	BIRC5|ATM|ATRX|CCNB1|CTNNB1|DYNC1I2|FEN1|INCENP|KIF22|NUMA1|ZNF207|AXIN2|MAD1L1|CDC14B|ESPL1|CKAP5|AKAP8|STAG2|PAPD7|UBE2C|MAPRE1|POGZ|NUP160|NCAPD3|CLASP1|MAU2|NCAPH|NIPBL|AKAP8L|CHMP3|PCID2|HDAC8|SPC25|CENPH|CENPM|DSCC1|MCMBP|NUP85|DSN1|BOD1|CDCA5|RMI2|KIF18B|CHAMP1|NSMCE2	-2.9	Input ID	GO:0000819: sister chromatid segregation
GO Biological Processes	19	GO:0003181	atrioventricular valve morphogenesis	-5	4.8	5.8	22525	21	2229	10	0.45	0.14	90|657|659|1942|4091|4851|6659|10439|23462|26508	ACVR1|BMPR1A|BMPR2|EFNA1|SMAD6|NOTCH1|SOX4|OLFM1|HEY1|HEYL	-2.9	Input ID	GO:0003181: atrioventricular valve morphogenesis
GO Biological Processes	19	GO:0140014	mitotic nuclear division	-4.9	1.9	4.7	22525	264	2229	49	2.2	0.31	331|332|472|546|891|1111|1906|2059|2069|2316|3835|4288|4605|4926|5159|7756|8379|8555|8621|8881|9371|9700|9820|10270|10426|10735|11044|11065|22933|22974|23126|23310|23332|23363|23383|23397|25836|26013|26993|51652|55795|79075|79980|85378|91272|113130|146909|283489|286053	XIAP|BIRC5|ATM|ATRX|CCNB1|CHEK1|EDN1|EPS8|EREG|FLNA|KIF22|MKI67|MYBL2|NUMA1|PDGFRB|ZNF207|MAD1L1|CDC14B|CDK13|CDC16|KIF3B|ESPL1|CUL7|AKAP8|TUBGCP3|STAG2|PAPD7|UBE2C|SIRT2|TPX2|POGZ|NCAPD3|CLASP1|OBSL1|MAU2|NCAPH|NIPBL|L3MBTL1|AKAP8L|CHMP3|PCID2|DSCC1|DSN1|TUBGCP6|BOD1|CDCA5|KIF18B|CHAMP1|NSMCE2	-2.9	Input ID	GO:0140014: mitotic nuclear division
GO Biological Processes	19	GO:0031329	regulation of cellular catabolic process	-4.9	1.5	4.5	22525	787	2229	115	5.2	0.47	25|32|405|472|528|535|678|891|1432|1601|1736|1942|2081|2729|2768|2932|3297|3315|3667|4035|4233|4734|4943|4983|5305|5436|5509|5580|5587|5728|5747|5770|5962|6009|6469|6885|7077|7078|7128|7316|7529|7855|8312|8313|8396|8454|8570|8607|8672|8851|8881|8945|9024|9100|9131|9238|9261|9444|9638|9810|9821|10013|10133|10134|10206|10325|10392|11065|11128|22933|23019|23265|23367|23369|23376|23604|26986|27074|27…	ABL1|ACACB|ARNT|ATM|ATP6V1C1|ATP6V0A1|ZFP36L2|CCNB1|MAPK14|DAB2|DKC1|EFNA1|ERN1|GCLC|GNA12|GSK3B|HSF1|HSPB1|IRS1|LRP1|MET|NEDD4|TBC1D25|OPHN1|PIP4K2A|POLR2G|PPP1R3D|PRKCD|PRKD1|PTEN|PTK2|PTPN1|RDX|RHEB|SHH|MAP3K7|TIMP2|TIMP3|TNFAIP3|UBC|YWHAB|FZD5|AXIN1|AXIN2|PIP4K2B|CUL1|KHSRP|RUVBL1|EIF4G3|CDK5R1|CDC16|BTRC|BRSK2|USP10|AIFM1|TBRG4|MAPKAPK2|QKI|FEZ1|RNF40|RB1CC1|HDAC6|OPTN|BCAP31|TRIM13|RRAGB|NO…	-2.9	Input ID	GO:0031329: regulation of cellular catabolic process
GO Biological Processes	19	GO:0031056	regulation of histone modification	-4.9	2.3	4.9	22525	133	2229	30	1.3	0.24	472|546|672|891|1111|1499|1786|1789|3720|4297|5587|6871|7422|8473|9757|9810|10014|10270|11143|22976|23081|23741|25836|26993|29117|51366|55818|55869|57343|201163	ATM|ATRX|BRCA1|CCNB1|CHEK1|CTNNB1|DNMT1|DNMT3B|JARID2|KMT2A|PRKD1|TADA2A|VEGFA|OGT|KMT2B|RNF40|HDAC5|AKAP8|KAT7|PAXIP1|KDM4C|EID1|NIPBL|AKAP8L|BRD7|UBR5|KDM3A|HDAC8|ZNF304|FLCN	-2.8	Input ID	GO:0031056: regulation of histone modification
GO Biological Processes	19	GO:1903829	positive regulation of cellular protein localization	-4.9	1.7	4.6	22525	393	2229	66	3	0.36	288|636|657|999|1432|1540|1601|1736|1956|2040|2064|2316|2932|3728|3843|4035|4088|4926|4947|5170|5295|5580|5581|5621|5962|6469|6711|6810|7027|7029|7203|7529|7532|7855|8607|8851|8934|9688|9747|9777|10075|10134|10580|10913|11128|11143|11190|22841|23189|29899|51366|54471|54552|54828|55733|55823|55959|57506|57602|79576|79899|80279|84662|85409|90427|245812	ANK3|BICD1|BMPR1A|CDH1|MAPK14|CYLD|DAB2|DKC1|EGFR|STOM|ERBB2|FLNA|GSK3B|JUP|IPO5|LRP1|SMAD3|NUMA1|OAZ2|PDPK1|PIK3R1|PRKCD|PRKCE|PRNP|RDX|SHH|SPTBN1|STX4|TFDP1|TFDP2|CCT3|YWHAB|YWHAG|FZD5|RUVBL1|CDK5R1|RAB29|NUP93|TCAF1|TM9SF4|HUWE1|BCAP31|SORBS1|EDAR|POLR3A|KAT7|CEP250|RAB11FIP2|KANK1|GPSM2|UBR5|MIEF1|GNL3L|BCAS3|HHAT|VPS11|SULF2|MAVS|USP36|NKAP|PRR5L|CDK5RAP3|GLIS2|NKD2|BMF|CNPY4	-2.8	Input ID	GO:1903829: positive regulation of cellular protein localization
GO Biological Processes	19	GO:0043552	positive regulation of phosphatidylinositol 3-kinase activity	-4.9	4	5.5	22525	30	2229	12	0.54	0.15	1236|2261|2321|3667|5156|5159|5587|5747|7010|7410|10451|388121	CCR7|FGFR3|FLT1|IRS1|PDGFRA|PDGFRB|PRKD1|PTK2|TEK|VAV2|VAV3|TNFAIP8L3	-2.8	Input ID	GO:0043552: positive regulation of phosphatidylinositol 3-kinase activity
GO Biological Processes	19	GO:1901699	cellular response to nitrogen compound	-4.9	1.5	4.5	22525	624	2229	95	4.3	0.43	25|109|358|528|535|538|546|598|634|672|890|999|1080|1282|1499|1644|1786|1788|1906|1956|1979|2101|2309|2549|2729|2771|2786|2932|3297|3397|3480|3488|3667|3709|3718|3728|3843|4035|4088|4208|4313|5139|5164|5166|5170|5295|5311|5580|5588|5618|5621|5728|5747|5770|5786|5791|6464|6778|7071|7490|7532|8473|8851|9131|9400|9882|10014|10135|10142|10325|10392|10518|10580|22933|23189|23367|23369|23514|27161|2990…	ABL1|ADCY3|AQP1|ATP6V1C1|ATP6V0A1|ATP7A|ATRX|BCL2L1|CEACAM1|BRCA1|CCNA2|CDH1|CFTR|COL4A1|CTNNB1|DDC|DNMT1|DNMT3A|EDN1|EGFR|EIF4EBP2|ESRRA|FOXO3|GAB1|GCLC|GNAI2|GNG4|GSK3B|HSF1|ID1|IGF1R|IGFBP5|IRS1|ITPR2|JAK3|JUP|IPO5|LRP1|SMAD3|MEF2C|MMP2|PDE3A|PDK2|PDK4|PDPK1|PIK3R1|PKD2|PRKCD|PRKCQ|PRLR|PRNP|PTEN|PTK2|PTPN1|PTPRA|PTPRE|SHC1|STAT6|KLF10|WT1|YWHAG|OGT|CDK5R1|AIFM1|RECQL5|TBC1D4|HDAC5|NAMPT|AKAP9…	-2.8	Input ID	GO:1901699: cellular response to nitrogen compound
GO Biological Processes	19	GO:0070507	regulation of microtubule cytoskeleton organization	-4.9	2.1	4.8	22525	160	2229	34	1.5	0.26	25|636|672|1111|1499|1540|1639|2242|2288|2932|4233|4281|4926|8480|8851|10013|10300|10735|11190|22919|22974|23187|23271|23332|26054|29899|50861|51652|55835|79929|79969|85458|89927|221150	ABL1|BICD1|BRCA1|CHEK1|CTNNB1|CYLD|DCTN1|FES|FKBP4|GSK3B|MET|MID1|NUMA1|RAE1|CDK5R1|HDAC6|KATNB1|STAG2|CEP250|MAPRE1|TPX2|PHLDB1|CAMSAP2|CLASP1|SENP6|GPSM2|STMN3|CHMP3|CENPJ|MAP6D1|ATAT1|DIXDC1|C16orf45|SKA3	-2.8	Input ID	GO:0070507: regulation of microtubule cytoskeleton organization
GO Biological Processes	19	GO:1902275	regulation of chromatin organization	-4.9	2.1	4.8	22525	160	2229	34	1.5	0.26	472|546|672|891|1111|1499|1786|1789|3720|4288|4297|5253|5587|6871|7422|8473|9757|9810|9869|10014|10270|11143|22976|23081|23133|23741|25836|26993|29117|51366|55818|55869|57343|201163	ATM|ATRX|BRCA1|CCNB1|CHEK1|CTNNB1|DNMT1|DNMT3B|JARID2|MKI67|KMT2A|PHF2|PRKD1|TADA2A|VEGFA|OGT|KMT2B|RNF40|SETDB1|HDAC5|AKAP8|KAT7|PAXIP1|KDM4C|PHF8|EID1|NIPBL|AKAP8L|BRD7|UBR5|KDM3A|HDAC8|ZNF304|FLCN	-2.8	Input ID	GO:1902275: regulation of chromatin organization
GO Biological Processes	19	GO:1901987	regulation of cell cycle phase transition	-4.9	1.6	4.6	22525	456	2229	74	3.3	0.38	472|672|678|835|891|1111|1639|1654|1781|1820|1956|2071|2273|2735|3364|5087|5311|5325|5728|5890|5934|5962|6604|6659|7023|7027|7029|7316|7532|7564|7756|7846|8379|8451|8454|8555|8558|8881|8945|9700|9793|9814|10106|10142|11065|11073|11116|11190|22897|22919|22933|22974|22976|22981|23019|23332|25959|29117|55159|55795|55835|79184|79447|79621|79733|80279|81610|90381|95681|113130|134353|219736|220064|2860…	ATM|BRCA1|ZFP36L2|CASP2|CCNB1|CHEK1|DCTN1|DDX3X|DYNC1I2|ARID3A|EGFR|ERCC3|FHL1|GLI1|HUS1|PBX1|PKD2|PLAGL1|PTEN|RAD51B|RBL2|RDX|SMARCD3|SOX4|TFAP4|TFDP1|TFDP2|UBC|YWHAG|ZNF16|ZNF207|TUBA1A|MAD1L1|CUL4A|CUL1|CDC14B|CDK10|CDC16|BTRC|ESPL1|CKAP5|SFI1|CTDSP2|AKAP9|UBE2C|TOPBP1|FGFR1OP|CEP250|CEP164|MAPRE1|SIRT2|TPX2|PAXIP1|NINL|CNOT1|CLASP1|KANK2|BRD7|RFWD3|PCID2|CENPJ|BRCC3|PAGR1|RNASEH2B|E2F8|CDK5RA…	-2.8	Input ID	GO:1901987: regulation of cell cycle phase transition
GO Biological Processes	19	GO:0006935	chemotaxis	-4.8	1.6	4.5	22525	576	2229	89	4	0.41	659|1012|1236|1432|1901|1906|1942|1947|1951|1959|1960|2047|2064|2242|2260|2321|2549|2817|3148|3315|3570|3603|3680|3735|4088|4233|4354|4851|4983|5054|5154|5156|5159|5168|5295|5335|5362|5580|5587|5588|5727|5747|5786|5800|6464|6469|6477|6586|6711|6810|6850|7057|7409|7422|7473|7857|8398|8609|8817|8851|9423|9638|9647|9732|10371|10417|10451|10500|10505|10512|23513|23604|30011|51176|51466|55715|55740|56…	BMPR2|CDH13|CCR7|MAPK14|S1PR1|EDN1|EFNA1|EFNB1|CELSR3|EGR2|EGR3|EPHB1|ERBB2|FES|FGFR1|FLT1|GAB1|GPC1|HMGB2|HSPB1|IL6R|IL16|ITGA9|KARS|SMAD3|MET|MPP1|NOTCH1|OPHN1|SERPINE1|PDGFA|PDGFRA|PDGFRB|ENPP2|PIK3R1|PLCG1|PLXNA2|PRKCD|PRKD1|PRKCQ|PTCH1|PTK2|PTPRA|PTPRO|SHC1|SHH|SIAH1|SLIT3|SPTBN1|STX4|SYK|THBS1|VAV1|VEGFA|WNT3|SCG2|PLA2G6|KLF7|FGF18|CDK5R1|NTN1|FEZ1|PPM1F|DOCK4|SEMA3A|SPON2|VAV3|SEMA6C|SEMA4…	-2.8	Input ID	GO:0006935: chemotaxis
GO Biological Processes	19	GO:0061045	negative regulation of wound healing	-4.8	2.8	5.1	22525	72	2229	20	0.9	0.2	18|634|1906|4088|4846|5054|5154|5156|5270|5327|5580|5592|5624|5627|5728|7056|7057|8573|23332|83481	ABAT|CEACAM1|EDN1|SMAD3|NOS3|SERPINE1|PDGFA|PDGFRA|SERPINE2|PLAT|PRKCD|PRKG1|PROC|PROS1|PTEN|THBD|THBS1|CASK|CLASP1|EPPK1	-2.8	Input ID	GO:0061045: negative regulation of wound healing
GO Biological Processes	19	GO:0090066	regulation of anatomical structure size	-4.8	1.6	4.6	22525	457	2229	74	3.3	0.38	25|358|538|659|1072|1236|1636|1906|1956|2059|2664|2729|3475|3779|3984|4846|4881|5362|5580|5581|5592|5728|5921|5962|6560|6711|6722|7409|7410|7422|7473|8398|8851|8864|8976|9368|9423|9706|9732|9798|9821|10083|10152|10371|10439|10451|10505|10552|10565|10602|10677|10787|23189|23394|29767|51334|51466|54825|54961|55971|56920|57180|57403|57539|57580|59272|59342|64857|80206|84501|89848|118813|128239|196527	ABL1|AQP1|ATP7A|BMPR2|CFL1|CCR7|ACE|EDN1|EGFR|EPS8|GDI1|GCLC|IFRD1|KCNMB1|LIMK1|NOS3|NPR1|PLXNA2|PRKCD|PRKCE|PRKG1|PTEN|RASA1|RDX|SLC12A4|SPTBN1|SRF|VAV1|VAV2|VEGFA|WNT3|PLA2G6|CDK5R1|PER2|WASL|SLC9A3R1|NTN1|ULK2|DOCK4|IST1|RB1CC1|USH1C|ABI2|SEMA3A|OLFM1|VAV3|SEMA4F|ARPC1A|ARFGEF1|CDC42EP3|AVIL|NCKAP1|KANK1|ADNP|TMOD2|PRR16|EVL|CDHR2|SSH3|BAIAP2L1|SEMA3G|ACTR3B|RAB22A|WDR35|PREX1|ACE2|SCPEP1|PLEK…	-2.8	Input ID	GO:0090066: regulation of anatomical structure size
GO Biological Processes	19	GO:0007062	sister chromatid cohesion	-4.8	2.3	4.9	22525	134	2229	30	1.3	0.24	332|546|1499|1781|2237|3619|3835|8313|8379|9700|9793|10735|11044|22919|23126|23279|23332|23383|25836|55869|57405|64946|79019|79075|79892|79902|79980|91272|113130|286053	BIRC5|ATRX|CTNNB1|DYNC1I2|FEN1|INCENP|KIF22|AXIN2|MAD1L1|ESPL1|CKAP5|STAG2|PAPD7|MAPRE1|POGZ|NUP160|CLASP1|MAU2|NIPBL|HDAC8|SPC25|CENPH|CENPM|DSCC1|MCMBP|NUP85|DSN1|BOD1|CDCA5|NSMCE2	-2.8	Input ID	GO:0007062: sister chromatid cohesion
GO Biological Processes	19	GO:0010810	regulation of cell-substrate adhesion	-4.8	2	4.8	22525	188	2229	38	1.7	0.27	25|81|1012|1236|1295|1793|2192|2316|2932|4088|4763|4851|5054|5295|5581|5728|5747|5800|5921|6251|6385|7010|7057|7070|7402|7422|8573|8874|9647|10085|10276|23189|23332|54828|55612|57580|57669|151887	ABL1|ACTN4|CDH13|CCR7|COL8A1|DOCK1|FBLN1|FLNA|GSK3B|SMAD3|NF1|NOTCH1|SERPINE1|PIK3R1|PRKCE|PTEN|PTK2|PTPRO|RASA1|RSU1|SDC4|TEK|THBS1|THY1|UTRN|VEGFA|CASK|ARHGEF7|PPM1F|EDIL3|NET1|KANK1|CLASP1|BCAS3|FERMT1|PREX1|EPB41L5|CCDC80	-2.8	Input ID	GO:0010810: regulation of cell-substrate adhesion
GO Biological Processes	19	GO:0042330	taxis	-4.8	1.6	4.5	22525	577	2229	89	4	0.41	659|1012|1236|1432|1901|1906|1942|1947|1951|1959|1960|2047|2064|2242|2260|2321|2549|2817|3148|3315|3570|3603|3680|3735|4088|4233|4354|4851|4983|5054|5154|5156|5159|5168|5295|5335|5362|5580|5587|5588|5727|5747|5786|5800|6464|6469|6477|6586|6711|6810|6850|7057|7409|7422|7473|7857|8398|8609|8817|8851|9423|9638|9647|9732|10371|10417|10451|10500|10505|10512|23513|23604|30011|51176|51466|55715|55740|56…	BMPR2|CDH13|CCR7|MAPK14|S1PR1|EDN1|EFNA1|EFNB1|CELSR3|EGR2|EGR3|EPHB1|ERBB2|FES|FGFR1|FLT1|GAB1|GPC1|HMGB2|HSPB1|IL6R|IL16|ITGA9|KARS|SMAD3|MET|MPP1|NOTCH1|OPHN1|SERPINE1|PDGFA|PDGFRA|PDGFRB|ENPP2|PIK3R1|PLCG1|PLXNA2|PRKCD|PRKD1|PRKCQ|PTCH1|PTK2|PTPRA|PTPRO|SHC1|SHH|SIAH1|SLIT3|SPTBN1|STX4|SYK|THBS1|VAV1|VEGFA|WNT3|SCG2|PLA2G6|KLF7|FGF18|CDK5R1|NTN1|FEZ1|PPM1F|DOCK4|SEMA3A|SPON2|VAV3|SEMA6C|SEMA4…	-2.8	Input ID	GO:0042330: taxis
GO Biological Processes	19	GO:0016049	cell growth	-4.8	1.6	4.5	22525	481	2229	77	3.5	0.39	25|91|322|634|659|734|1490|1499|1654|1906|1956|2064|2273|2664|2786|3300|3475|3486|3488|3984|4088|4722|4881|5270|5362|5364|5588|5931|6197|6520|6586|6595|6722|7422|7473|7490|8239|8527|8725|8840|8851|9423|9706|9798|10013|10276|10371|10439|10495|10505|11054|11116|23242|23394|27346|51176|51196|51232|51320|51616|53335|54825|55506|56920|56994|57154|57446|57669|64061|83737|84678|85004|94031|118813|131566…	ABL1|ACVR1B|APBB1|CEACAM1|BMPR2|OSGIN2|CTGF|CTNNB1|DDX3X|EDN1|EGFR|ERBB2|FHL1|GDI1|GNG4|DNAJB2|IFRD1|IGFBP3|IGFBP5|LIMK1|SMAD3|NDUFS3|NPR1|SERPINE2|PLXNA2|PLXNB1|PRKCQ|RBBP7|RPS6KA3|SLC3A2|SLIT3|SMARCA2|SRF|VEGFA|WNT3|WT1|USP9X|DGKD|URI1|WISP1|CDK5R1|NTN1|ULK2|IST1|HDAC6|NET1|SEMA3A|OLFM1|ENOX2|SEMA4F|OGFR|FGFR1OP|COBL|ADNP|TMEM97|LEF1|PLCE1|CRIM1|MEX3C|TAF9B|BCL11A|CDHR2|H2AFY2|SEMA3G|CHPT1|SMUR…	-2.8	Input ID	GO:0016049: cell growth
GO Biological Processes	19	GO:0048589	developmental growth	-4.8	1.5	4.5	22525	594	2229	91	4.1	0.42	25|32|104|472|546|607|657|659|891|1432|1499|1901|1906|2069|2121|2260|2261|2307|2309|2664|2735|2778|3142|3297|3475|3720|3984|4088|4208|4851|4921|5159|5292|5362|5364|5618|5727|5728|5747|5754|5782|5914|5915|6469|6586|6722|6788|6789|7403|7422|7458|7473|7490|7516|8239|8851|9423|9706|9798|10013|10371|10404|10413|10439|10505|23242|23286|23394|25836|25937|27339|51320|53335|55083|55224|55636|55841|56920|5…	ABL1|ACACB|ADARB1|ATM|ATRX|BCL9|BMPR1A|BMPR2|CCNB1|MAPK14|CTNNB1|S1PR1|EDN1|EREG|EVC|FGFR1|FGFR3|FOXS1|FOXO3|GDI1|GLI1|GNAS|HLX|HSF1|IFRD1|JARID2|LIMK1|SMAD3|MEF2C|NOTCH1|DDR2|PDGFRB|PIM1|PLXNA2|PLXNB1|PRLR|PTCH1|PTEN|PTK2|PTK7|PTPN12|RARA|RARB|SHH|SLIT3|SRF|STK3|STK4|KDM6A|VEGFA|EIF4H|WNT3|WT1|XRCC2|USP9X|CDK5R1|NTN1|ULK2|IST1|HDAC6|SEMA3A|CPQ|YAP1|OLFM1|SEMA4F|COBL|WWC1|ADNP|NIPBL|WWTR1|PRPF19|…	-2.8	Input ID	GO:0048589: developmental growth
GO Biological Processes	19	GO:0010638	positive regulation of organelle organization	-4.8	1.5	4.5	22525	627	2229	95	4.3	0.43	25|472|546|672|891|1072|1236|1490|1499|1639|1736|1786|1789|1906|2069|2237|2242|2932|3397|3720|3984|4088|4233|4297|4926|5159|5305|5581|5587|5588|5601|6385|6871|7010|7027|7029|7203|7422|7529|7532|7755|7855|8396|8398|8473|8607|8851|8976|9647|9700|9810|9869|10013|10075|10111|10133|10152|10270|10300|10552|10602|10787|11065|11128|11143|22933|22976|23019|23300|23332|25836|26993|29117|29899|50807|51466|5…	ABL1|ATM|ATRX|BRCA1|CCNB1|CFL1|CCR7|CTGF|CTNNB1|DCTN1|DKC1|DNMT1|DNMT3B|EDN1|EREG|FEN1|FES|GSK3B|ID1|JARID2|LIMK1|SMAD3|MET|KMT2A|NUMA1|PDGFRB|PIP4K2A|PRKCE|PRKD1|PRKCQ|MAPK9|SDC4|TADA2A|TEK|TFDP1|TFDP2|CCT3|VEGFA|YWHAB|YWHAG|ZNF205|FZD5|PIP4K2B|PLA2G6|OGT|RUVBL1|CDK5R1|WASL|PPM1F|ESPL1|RNF40|SETDB1|HDAC6|HUWE1|RAD50|OPTN|ABI2|AKAP8|KATNB1|ARPC1A|CDC42EP3|NCKAP1|UBE2C|POLR3A|KAT7|SIRT2|PAXIP1|CNO…	-2.8	Input ID	GO:0010638: positive regulation of organelle organization
GO Biological Processes	19	GO:0051129	negative regulation of cellular component organization	-4.8	1.5	4.5	22525	619	2229	94	4.2	0.43	81|472|546|598|672|753|891|1111|1636|1654|1786|1789|1809|1901|1942|2059|2192|2288|2664|2932|3297|3300|3397|3475|3720|3980|4035|4091|4233|4281|4436|5253|5580|5587|5621|5728|5747|5800|5962|6711|7014|7025|7057|7067|7070|7473|7756|8379|8558|8851|8934|8976|9139|9423|9448|9638|9700|9706|9882|10013|10049|10111|10300|10371|10505|10565|10677|22919|22933|23081|23133|23189|23332|25791|29767|51366|51466|5333…	ACTN4|ATM|ATRX|BCL2L1|BRCA1|LDLRAD4|CCNB1|CHEK1|ACE|DDX3X|DNMT1|DNMT3B|DPYSL3|S1PR1|EFNA1|EPS8|FBLN1|FKBP4|GDI1|GSK3B|HSF1|DNAJB2|ID1|IFRD1|JARID2|LIG3|LRP1|SMAD6|MET|MID1|MSH2|PHF2|PRKCD|PRKD1|PRNP|PTEN|PTK2|PTPRO|RDX|SPTBN1|TERF2|NR2F1|THBS1|THRA|THY1|WNT3|ZNF207|MAD1L1|CDK10|CDK5R1|RAB29|WASL|CBFA2T2|NTN1|MAP4K4|FEZ1|ESPL1|ULK2|TBC1D4|HDAC6|DNAJB6|RAD50|KATNB1|SEMA3A|SEMA4F|ARFGEF1|AVIL|MAPRE1…	-2.8	Input ID	GO:0051129: negative regulation of cellular component organization
GO Biological Processes	19	GO:0035690	cellular response to drug	-4.8	1.7	4.6	22525	335	2229	58	2.6	0.34	25|109|358|546|558|672|678|890|999|1080|1499|1644|1788|1789|1906|1956|2309|2729|2771|3297|3397|3709|3728|3757|3779|4208|4233|4297|4609|4830|5141|5151|5580|5581|5621|5728|6778|7023|7128|7372|8648|8851|8893|9131|9400|9647|9688|10013|10276|10392|10518|10808|23367|23514|53335|55869|57332|57539	ABL1|ADCY3|AQP1|ATRX|AXL|BRCA1|ZFP36L2|CCNA2|CDH1|CFTR|CTNNB1|DDC|DNMT3A|DNMT3B|EDN1|EGFR|FOXO3|GCLC|GNAI2|HSF1|ID1|ITPR2|JUP|KCNH2|KCNMB1|MEF2C|MET|KMT2A|MYC|NME1|PDE4A|PDE8A|PRKCD|PRKCE|PRNP|PTEN|STAT6|TFAP4|TNFAIP3|UMPS|NCOA1|CDK5R1|EIF2B5|AIFM1|RECQL5|PPM1F|NUP93|HDAC6|NET1|NOD1|CIB2|HSPH1|LARP1|SPIDR|BCL11A|HDAC8|CBX8|WDR35	-2.8	Input ID	GO:0035690: cellular response to drug
GO Biological Processes	19	GO:0001501	skeletal system development	-4.7	1.6	4.5	22525	491	2229	78	3.5	0.39	176|249|538|656|657|659|864|1432|1462|1490|1499|1906|2101|2121|2260|2261|2778|3200|3236|4017|4088|4094|4208|4313|4665|5087|5125|5156|5305|5364|5914|5915|6197|6399|6468|6469|6659|6678|6722|6949|7010|7067|7071|7421|8312|8313|8817|9414|9770|9775|10682|23169|23213|23314|25836|25884|51222|51320|51741|54799|55636|55790|55959|56034|56243|56975|79705|79977|81029|81792|85301|91461|133522|139285|158326|171…	ACAN|ALPL|ATP7A|BMP8B|BMPR1A|BMPR2|RUNX3|MAPK14|VCAN|CTGF|CTNNB1|EDN1|ESRRA|EVC|FGFR1|FGFR3|GNAS|HOXA3|HOXD10|LOXL2|SMAD3|MAF|MEF2C|MMP2|NAB2|PBX1|PCSK5|PDGFRA|PIP4K2A|PLXNB1|RARA|RARB|RPS6KA3|TRAPPC2|FBXW4|SHH|SOX4|SPARC|SRF|TCOF1|TEK|THRA|KLF10|VDR|AXIN1|AXIN2|FGF18|TJP2|RASSF2|EIF4A3|EBP|SLC35D1|SULF1|SATB2|NIPBL|CHRDL2|ZNF219|MEX3C|WWOX|MBTD1|CHD7|CSGALNACT1|SULF2|PDGFC|KIAA1217|FAM20C|LRRK1|…	-2.7	Input ID	GO:0001501: skeletal system development
GO Biological Processes	19	GO:0010544	negative regulation of platelet activation	-4.7	5.1	5.7	22525	18	2229	9	0.4	0.13	18|634|4846|5154|5156|5270|5580|5592|7056	ABAT|CEACAM1|NOS3|PDGFA|PDGFRA|SERPINE2|PRKCD|PRKG1|THBD	-2.7	Input ID	GO:0010544: negative regulation of platelet activation
GO Biological Processes	19	GO:0034329	cell junction assembly	-4.7	2	4.7	22525	204	2229	40	1.8	0.28	25|81|1499|1636|2316|3728|3909|4088|4983|5170|5339|5728|5747|5796|5800|6385|6722|7010|7057|7070|7145|7422|7855|8874|9647|10580|10979|23332|50848|54828|57669|59272|79977|80139|84552|84612|143098|153562|201163|100506658	ABL1|ACTN4|CTNNB1|ACE|FLNA|JUP|LAMA3|SMAD3|OPHN1|PDPK1|PLEC|PTEN|PTK2|PTPRK|PTPRO|SDC4|SRF|TEK|THBS1|THY1|TNS1|VEGFA|FZD5|ARHGEF7|PPM1F|SORBS1|FERMT2|CLASP1|F11R|BCAS3|EPB41L5|ACE2|GRHL2|ZNF703|PARD6G|PARD6B|MPP7|MARVELD2|FLCN|OCLN	-2.7	Input ID	GO:0034329: cell junction assembly
GO Biological Processes	19	GO:0043542	endothelial cell migration	-4.7	2	4.7	22525	204	2229	40	1.8	0.28	25|634|659|1012|1432|1906|1942|1960|2260|2324|3315|3397|4017|4233|4763|4846|4851|5170|5335|5587|5646|5728|5747|6672|6678|6722|7010|7057|7422|7857|8817|10014|22976|54828|57449|79812|90627|153090|154796|154810	ABL1|CEACAM1|BMPR2|CDH13|MAPK14|EDN1|EFNA1|EGR3|FGFR1|FLT4|HSPB1|ID1|LOXL2|MET|NF1|NOS3|NOTCH1|PDPK1|PLCG1|PRKD1|PRSS3|PTEN|PTK2|SP100|SPARC|SRF|TEK|THBS1|VEGFA|SCG2|FGF18|HDAC5|PAXIP1|BCAS3|PLEKHG5|MMRN2|STARD13|DAB2IP|AMOT|AMOTL1	-2.7	Input ID	GO:0043542: endothelial cell migration
GO Biological Processes	19	GO:0051258	protein polymerization	-4.7	1.9	4.6	22525	255	2229	47	2.1	0.3	25|1236|1639|2059|2242|2288|4233|4926|5580|5581|5921|5962|6711|7756|8851|8976|9793|10142|10152|10426|10552|10565|10602|10677|10787|10810|11065|22837|22919|23189|23242|23271|23332|27175|29767|51466|51652|55761|55835|55971|57180|57580|64857|80206|84501|85378|89848	ABL1|CCR7|DCTN1|EPS8|FES|FKBP4|MET|NUMA1|PRKCD|PRKCE|RASA1|RDX|SPTBN1|ZNF207|CDK5R1|WASL|CKAP5|AKAP9|ABI2|TUBGCP3|ARPC1A|ARFGEF1|CDC42EP3|AVIL|NCKAP1|WASF3|UBE2C|COBLL1|MAPRE1|KANK1|COBL|CAMSAP2|CLASP1|TUBG2|TMOD2|EVL|CHMP3|TTC17|CENPJ|BAIAP2L1|ACTR3B|PREX1|PLEKHG2|FHOD3|SPIRE2|TUBGCP6|FCHSD1	-2.7	Input ID	GO:0051258: protein polymerization
GO Biological Processes	19	GO:0035414	negative regulation of catenin import into nucleus	-4.7	6.4	6	22525	11	2229	7	0.31	0.12	2010|8313|8321|9368|25937|55612|153090	EMD|AXIN2|FZD1|SLC9A3R1|WWTR1|FERMT1|DAB2IP	-2.7	Input ID	GO:0035414: negative regulation of catenin import into nucleus
GO Biological Processes	19	GO:0003174	mitral valve development	-4.7	6.4	6	22525	11	2229	7	0.31	0.12	90|657|659|1942|4091|4851|6659	ACVR1|BMPR1A|BMPR2|EFNA1|SMAD6|NOTCH1|SOX4	-2.7	Input ID	GO:0003174: mitral valve development
GO Biological Processes	19	GO:0070925	organelle assembly	-4.7	1.5	4.4	22525	797	2229	115	5.2	0.47	331|332|636|672|1540|1639|1654|1781|1906|1951|2316|3692|3797|4208|4605|4629|4647|4851|4926|5156|5159|5305|5601|5728|5962|5990|6103|6134|6385|6722|7532|7756|7846|8396|8555|8558|9371|9638|9712|9779|9793|9798|9814|9821|10013|10142|10257|10426|10529|10677|10735|11116|11152|11190|22897|22919|22974|22981|23019|23102|23126|23300|23332|23363|23369|23386|23710|25809|25937|25981|26054|26065|26100|27148|272…	XIAP|BIRC5|BICD1|BRCA1|CYLD|DCTN1|DDX3X|DYNC1I2|EDN1|CELSR3|FLNA|EIF6|KIF3C|MEF2C|MYBL2|MYH11|MYO7A|NOTCH1|NUMA1|PDGFRA|PDGFRB|PIP4K2A|MAPK9|PTEN|RDX|RFX2|RPGR|RPL10|SDC4|SRF|YWHAG|ZNF207|TUBA1A|PIP4K2B|CDC14B|CDK10|KIF3B|FEZ1|USP6NL|TBC1D5|CKAP5|IST1|SFI1|RB1CC1|HDAC6|AKAP9|ABCC4|TUBGCP3|NEBL|AVIL|STAG2|FGFR1OP|WDR45|CEP250|CEP164|MAPRE1|TPX2|NINL|CNOT1|TBC1D2B|POGZ|ATMIN|CLASP1|OBSL1|PUM2|NUDCD…	-2.7	Input ID	GO:0070925: organelle assembly
GO Biological Processes	19	GO:0051216	cartilage development	-4.7	2	4.7	22525	184	2229	37	1.7	0.27	538|656|657|659|864|1432|1490|1499|1906|2101|2121|2260|2261|2778|3200|4017|4088|4094|4208|5914|5915|6468|6722|7067|8313|8817|23213|23314|25884|51222|51320|55790|55959|81029|81792|85301|91461	ATP7A|BMP8B|BMPR1A|BMPR2|RUNX3|MAPK14|CTGF|CTNNB1|EDN1|ESRRA|EVC|FGFR1|FGFR3|GNAS|HOXA3|LOXL2|SMAD3|MAF|MEF2C|RARA|RARB|FBXW4|SRF|THRA|AXIN2|FGF18|SULF1|SATB2|CHRDL2|ZNF219|MEX3C|CSGALNACT1|SULF2|WNT5B|ADAMTS12|COL27A1|PKDCC	-2.7	Input ID	GO:0051216: cartilage development
GO Biological Processes	19	GO:0000226	microtubule cytoskeleton organization	-4.6	1.6	4.4	22525	486	2229	77	3.5	0.39	25|331|332|546|636|672|891|1111|1267|1499|1540|1639|2009|2242|2288|2316|2932|4130|4139|4233|4281|4605|4926|5311|5747|7516|7756|8312|8480|8555|8851|9053|9371|9700|9793|9820|10013|10142|10300|10426|10735|11116|11190|22919|22974|23177|23187|23271|23332|23353|23363|25777|25809|25981|26054|27175|29899|29911|50861|51652|54828|55835|55857|57405|57545|57787|79929|79969|84056|84501|85378|85458|89927|11432…	ABL1|XIAP|BIRC5|ATRX|BICD1|BRCA1|CCNB1|CHEK1|CNP|CTNNB1|CYLD|DCTN1|EML1|FES|FKBP4|FLNA|GSK3B|MAP1A|MARK1|MET|MID1|MYBL2|NUMA1|PKD2|PTK2|XRCC2|ZNF207|AXIN1|RAE1|CDC14B|CDK5R1|MAP7|KIF3B|ESPL1|CKAP5|CUL7|HDAC6|AKAP9|KATNB1|TUBGCP3|STAG2|FGFR1OP|CEP250|MAPRE1|TPX2|CEP68|PHLDB1|CAMSAP2|CLASP1|SUN1|OBSL1|SUN2|TTLL1|DNAH1|SENP6|TUBG2|GPSM2|HOOK2|STMN3|CHMP3|BCAS3|CENPJ|KIZ|SPC25|CC2D2A|MARK4|MAP6D1|ATA…	-2.7	Input ID	GO:0000226: microtubule cytoskeleton organization
GO Biological Processes	19	GO:0044257	cellular protein catabolic process	-4.6	1.5	4.4	22525	714	2229	105	4.7	0.45	867|891|1499|1515|1540|1601|1942|2729|2768|2932|3920|4035|4734|4983|5728|5747|5962|6468|6469|6477|6907|7041|7128|7267|7316|7319|7329|7874|8237|8239|8312|8451|8454|8881|8945|9024|9025|9100|9572|9810|9820|10013|10075|10134|10206|11065|22838|22898|22933|23376|25841|25937|26133|26224|26232|26235|27074|27339|28952|51028|51132|51366|51608|51667|51676|54476|54850|54894|55175|55230|55353|55757|55823|5590…	CBL|CCNB1|CTNNB1|CTSV|CYLD|DAB2|EFNA1|GCLC|GNA12|GSK3B|LAMP2|LRP1|NEDD4|OPHN1|PTEN|PTK2|RDX|FBXW4|SHH|SIAH1|TBL1X|TGFB1I1|TNFAIP3|TTC3|UBC|UBE2A|UBE2I|USP7|USP11|USP9X|AXIN1|CUL4A|CUL1|CDC16|BTRC|BRSK2|RNF8|USP10|NR1D1|RNF40|CUL7|HDAC6|HUWE1|BCAP31|TRIM13|UBE2C|RNF44|DENND3|SIRT2|UFL1|ABTB2|WWTR1|TRPC4AP|FBXL3|FBXO2|FBXL4|LAMP3|PRPF19|CCDC22|VPS36|RLIM|UBR5|GET4|NUB1|ASB2|RNF216|FBXL12|RNF43|KLHL…	-2.7	Input ID	GO:0044257: cellular protein catabolic process
GO Biological Processes	19	GO:0032874	positive regulation of stress-activated MAPK cascade	-4.6	2.2	4.7	22525	150	2229	32	1.4	0.25	1236|1490|1906|2081|2324|3735|4215|4281|5585|5610|5770|6788|6850|6885|7189|7422|7855|8312|9043|9618|9770|9821|9965|10371|10392|10913|23162|55765|57216|128853|153090|222643	CCR7|CTGF|EDN1|ERN1|FLT4|KARS|MAP3K3|MID1|PKN1|EIF2AK2|PTPN1|STK3|SYK|MAP3K7|TRAF6|VEGFA|FZD5|AXIN1|SPAG9|TRAF4|RASSF2|RB1CC1|FGF19|SEMA3A|NOD1|EDAR|MAPK8IP3|C1orf106|VANGL2|DUSP15|DAB2IP|UNC5CL	-2.7	Input ID	GO:0032874: positive regulation of stress-activated MAPK cascade
GO Biological Processes	19	GO:0050673	epithelial cell proliferation	-4.6	1.7	4.5	22525	385	2229	64	2.9	0.35	405|538|634|657|659|864|1012|1295|1296|1386|1499|1515|1956|1960|2064|2069|2081|2324|2735|3148|3397|3486|3488|4017|4088|4208|4609|4763|4830|4851|5170|5587|5727|5728|5796|6431|6469|6678|6778|7010|7057|7128|7421|7422|7857|8573|8817|8945|9572|10413|23213|26051|51098|54566|55081|55612|55959|57343|64919|80139|83481|128239|153090|219736	ARNT|ATP7A|CEACAM1|BMPR1A|BMPR2|RUNX3|CDH13|COL8A1|COL8A2|ATF2|CTNNB1|CTSV|EGFR|EGR3|ERBB2|EREG|ERN1|FLT4|GLI1|HMGB2|ID1|IGFBP3|IGFBP5|LOXL2|SMAD3|MEF2C|MYC|NF1|NME1|NOTCH1|PDPK1|PRKD1|PTCH1|PTEN|PTPRK|SRSF6|SHH|SPARC|STAT6|TEK|THBS1|TNFAIP3|VDR|VEGFA|SCG2|CASK|FGF18|BTRC|NR1D1|YAP1|SULF1|PPP1R16B|IFT52|EPB41L4B|IFT57|FERMT1|SULF2|ZNF304|BCL11B|ZNF703|EPPK1|IQGAP3|DAB2IP|STOX1	-2.7	Input ID	GO:0050673: epithelial cell proliferation
GO Biological Processes	19	GO:0001649	osteoblast differentiation	-4.6	2	4.6	22525	206	2229	40	1.8	0.28	90|249|657|659|1462|1499|2101|2735|2778|3397|3486|3488|3570|4088|4208|4763|4851|4921|5587|5727|5747|6238|6469|7473|8313|8321|9770|23020|23051|23314|23376|25937|27044|51176|51741|55869|56975|58476|64093|285590	ACVR1|ALPL|BMPR1A|BMPR2|VCAN|CTNNB1|ESRRA|GLI1|GNAS|ID1|IGFBP3|IGFBP5|IL6R|SMAD3|MEF2C|NF1|NOTCH1|DDR2|PRKD1|PTCH1|PTK2|RRBP1|SHH|WNT3|AXIN2|FZD1|RASSF2|SNRNP200|ZHX3|SATB2|UFL1|WWTR1|SND1|LEF1|WWOX|HDAC8|FAM20C|TP53INP2|SMOC1|SH3PXD2B	-2.7	Input ID	GO:0001649: osteoblast differentiation
GO Biological Processes	19	GO:0048762	mesenchymal cell differentiation	-4.6	2	4.6	22525	192	2229	38	1.7	0.27	90|657|753|1072|1499|1601|1906|1942|1947|2260|2932|4017|4088|4208|4851|5728|6469|6949|7041|8313|9820|10371|10439|10512|23187|23332|23462|25937|26508|51176|57669|59349|80139|80326|81610|114990|139285|153090	ACVR1|BMPR1A|LDLRAD4|CFL1|CTNNB1|DAB2|EDN1|EFNA1|EFNB1|FGFR1|GSK3B|LOXL2|SMAD3|MEF2C|NOTCH1|PTEN|SHH|TCOF1|TGFB1I1|AXIN2|CUL7|SEMA3A|OLFM1|SEMA3C|PHLDB1|CLASP1|HEY1|WWTR1|HEYL|LEF1|EPB41L5|KLHL12|ZNF703|WNT10A|FAM83D|VASN|AMER1|DAB2IP	-2.7	Input ID	GO:0048762: mesenchymal cell differentiation
GO Biological Processes	19	GO:0070304	positive regulation of stress-activated protein kinase signaling cascade	-4.6	2.1	4.7	22525	151	2229	32	1.4	0.25	1236|1490|1906|2081|2324|3735|4215|4281|5585|5610|5770|6788|6850|6885|7189|7422|7855|8312|9043|9618|9770|9821|9965|10371|10392|10913|23162|55765|57216|128853|153090|222643	CCR7|CTGF|EDN1|ERN1|FLT4|KARS|MAP3K3|MID1|PKN1|EIF2AK2|PTPN1|STK3|SYK|MAP3K7|TRAF6|VEGFA|FZD5|AXIN1|SPAG9|TRAF4|RASSF2|RB1CC1|FGF19|SEMA3A|NOD1|EDAR|MAPK8IP3|C1orf106|VANGL2|DUSP15|DAB2IP|UNC5CL	-2.6	Input ID	GO:0070304: positive regulation of stress-activated protein kinase signaling cascade
GO Biological Processes	19	GO:0051054	positive regulation of DNA metabolic process	-4.6	1.9	4.6	22525	214	2229	41	1.8	0.28	322|472|546|672|1499|1736|1786|1956|2069|2139|2260|2735|3297|3480|4436|4609|4862|5154|5156|5159|5580|5588|5982|5983|5984|6464|6778|7158|7203|9025|9869|10111|22976|23514|56034|57332|57343|79075|79184|79733|79977	APBB1|ATM|ATRX|BRCA1|CTNNB1|DKC1|DNMT1|EGFR|EREG|EYA2|FGFR1|GLI1|HSF1|IGF1R|MSH2|MYC|NPAS2|PDGFA|PDGFRA|PDGFRB|PRKCD|PRKCQ|RFC2|RFC3|RFC4|SHC1|STAT6|TP53BP1|CCT3|RNF8|SETDB1|RAD50|PAXIP1|SPIDR|PDGFC|CBX8|ZNF304|DSCC1|BRCC3|E2F8|GRHL2	-2.6	Input ID	GO:0051054: positive regulation of DNA metabolic process
GO Biological Processes	19	GO:0007160	cell-matrix adhesion	-4.6	2	4.6	22525	207	2229	40	1.8	0.28	25|1012|1236|1490|1499|2932|3693|4059|4088|4763|5054|5170|5295|5728|5747|5796|5921|6385|6722|7010|7057|7070|7402|7422|8573|8874|9647|10580|10979|11093|11117|23332|54749|54828|55612|57669|64098|81792|83700|158326	ABL1|CDH13|CCR7|CTGF|CTNNB1|GSK3B|ITGB5|BCAM|SMAD3|NF1|SERPINE1|PDPK1|PIK3R1|PTEN|PTK2|PTPRK|RASA1|SDC4|SRF|TEK|THBS1|THY1|UTRN|VEGFA|CASK|ARHGEF7|PPM1F|SORBS1|FERMT2|ADAMTS13|EMILIN1|CLASP1|EPDR1|BCAS3|FERMT1|EPB41L5|PARVG|ADAMTS12|JAM3|FREM1	-2.6	Input ID	GO:0007160: cell-matrix adhesion
GO Biological Processes	19	GO:1902903	regulation of supramolecular fiber organization	-4.6	1.8	4.5	22525	310	2229	54	2.4	0.33	25|1072|1236|1490|1639|1901|1906|2059|2242|2288|3397|3984|4088|4208|4233|4281|4926|5295|5580|5581|5921|5962|6385|6711|8851|8976|9647|10013|10152|10300|10552|10565|10602|10677|10787|22919|23189|23271|23332|29767|51466|54961|55971|57180|57580|64857|79929|80206|84501|89848|89927|116985|171024|285590	ABL1|CFL1|CCR7|CTGF|DCTN1|S1PR1|EDN1|EPS8|FES|FKBP4|ID1|LIMK1|SMAD3|MEF2C|MET|MID1|NUMA1|PIK3R1|PRKCD|PRKCE|RASA1|RDX|SDC4|SPTBN1|CDK5R1|WASL|PPM1F|HDAC6|ABI2|KATNB1|ARPC1A|ARFGEF1|CDC42EP3|AVIL|NCKAP1|MAPRE1|KANK1|CAMSAP2|CLASP1|TMOD2|EVL|SSH3|BAIAP2L1|ACTR3B|PREX1|PLEKHG2|MAP6D1|FHOD3|SPIRE2|FCHSD1|C16orf45|ARAP1|SYNPO2|SH3PXD2B	-2.6	Input ID	GO:1902903: regulation of supramolecular fiber organization
GO Biological Processes	19	GO:0043616	keratinocyte proliferation	-4.5	3.4	5.1	22525	42	2229	14	0.63	0.17	1012|1515|2069|5587|5727|5796|6431|7421|8573|10413|54566|55612|64919|83481	CDH13|CTSV|EREG|PRKD1|PTCH1|PTPRK|SRSF6|VDR|CASK|YAP1|EPB41L4B|FERMT1|BCL11B|EPPK1	-2.6	Input ID	GO:0043616: keratinocyte proliferation
GO Biological Processes	19	GO:0034330	cell junction organization	-4.5	1.8	4.5	22525	266	2229	48	2.2	0.31	25|81|999|1012|1015|1499|1636|2316|3728|3801|3909|4088|4983|5170|5339|5728|5747|5796|5800|5817|5962|6385|6722|7010|7057|7070|7145|7422|7855|8874|9080|9647|10580|10979|23332|50848|54828|57669|59272|79977|80139|84552|84612|143098|144100|153562|201163|100506658	ABL1|ACTN4|CDH1|CDH13|CDH17|CTNNB1|ACE|FLNA|JUP|KIFC3|LAMA3|SMAD3|OPHN1|PDPK1|PLEC|PTEN|PTK2|PTPRK|PTPRO|PVR|RDX|SDC4|SRF|TEK|THBS1|THY1|TNS1|VEGFA|FZD5|ARHGEF7|CLDN9|PPM1F|SORBS1|FERMT2|CLASP1|F11R|BCAS3|EPB41L5|ACE2|GRHL2|ZNF703|PARD6G|PARD6B|MPP7|PLEKHA7|MARVELD2|FLCN|OCLN	-2.6	Input ID	GO:0034330: cell junction organization
GO Biological Processes	19	GO:0032872	regulation of stress-activated MAPK cascade	-4.5	1.9	4.5	22525	215	2229	41	1.8	0.28	1236|1490|1845|1906|1956|2047|2081|2324|3480|3735|4215|4281|4609|5585|5610|5770|6788|6850|6885|7189|7422|7855|8312|9043|9448|9618|9770|9821|9965|10371|10392|10808|10913|23162|55765|57216|83737|128853|153090|171392|222643	CCR7|CTGF|DUSP3|EDN1|EGFR|EPHB1|ERN1|FLT4|IGF1R|KARS|MAP3K3|MID1|MYC|PKN1|EIF2AK2|PTPN1|STK3|SYK|MAP3K7|TRAF6|VEGFA|FZD5|AXIN1|SPAG9|MAP4K4|TRAF4|RASSF2|RB1CC1|FGF19|SEMA3A|NOD1|HSPH1|EDAR|MAPK8IP3|C1orf106|VANGL2|ITCH|DUSP15|DAB2IP|ZNF675|UNC5CL	-2.6	Input ID	GO:0032872: regulation of stress-activated MAPK cascade
GO Biological Processes	19	GO:0097190	apoptotic signaling pathway	-4.5	1.5	4.3	22525	588	2229	89	4	0.41	25|90|91|309|472|598|672|835|921|1499|1540|1654|2065|2081|2139|2260|2261|2309|2729|2932|3092|3148|3315|3570|3651|3916|4088|4436|4722|4763|4841|4846|5054|5164|5170|5295|5580|5601|5728|5740|5770|5977|6272|6469|6477|6498|6672|6788|6789|6810|7023|7027|7029|7057|7078|7128|7529|7532|7755|7857|8398|8428|8451|8454|8725|9024|9131|9368|9647|9821|10017|10134|10413|10808|10955|11083|23604|29965|51616|51741|5…	ABL1|ACVR1|ACVR1B|ANXA6|ATM|BCL2L1|BRCA1|CASP2|CD5|CTNNB1|CYLD|DDX3X|ERBB3|ERN1|EYA2|FGFR1|FGFR3|FOXO3|GCLC|GSK3B|HIP1|HMGB2|HSPB1|IL6R|PDX1|LAMP1|SMAD3|MSH2|NDUFS3|NF1|NONO|NOS3|SERPINE1|PDK2|PDPK1|PIK3R1|PRKCD|MAPK9|PTEN|PTGIS|PTPN1|DPF2|SORT1|SHH|SIAH1|SKIL|SP100|STK3|STK4|STX4|TFAP4|TFDP1|TFDP2|THBS1|TIMP3|TNFAIP3|YWHAB|YWHAG|ZNF205|SCG2|PLA2G6|STK24|CUL4A|CUL1|URI1|BRSK2|AIFM1|SLC9A3R1|PPM1F…	-2.6	Input ID	GO:0097190: apoptotic signaling pathway
GO Biological Processes	19	GO:0016925	protein sumoylation	-4.5	2.5	4.7	22525	94	2229	23	1	0.21	332|405|1499|1959|3619|7150|7158|7329|8480|9189|9631|9688|9883|11097|23279|25950|26054|53335|54552|79902|84901|286053|100101267	BIRC5|ARNT|CTNNB1|EGR2|INCENP|TOP1|TP53BP1|UBE2I|RAE1|ZBED1|NUP155|NUP93|POM121|NUPL2|NUP160|RWDD3|SENP6|BCL11A|GNL3L|NUP85|NFATC2IP|NSMCE2|POM121C	-2.6	Input ID	GO:0016925: protein sumoylation
GO Biological Processes	19	GO:0048545	response to steroid hormone	-4.5	1.7	4.4	22525	389	2229	64	2.9	0.35	249|358|672|678|1364|1408|1490|1499|1515|1601|1789|1906|1956|2101|2288|2309|2494|2649|3148|3291|4734|4851|5066|5914|5915|5931|6586|6678|7023|7025|7041|7057|7067|7068|7421|8202|8312|8644|8648|8725|8856|9131|9282|9572|10013|10076|10413|23019|23054|23376|23462|25959|26508|51176|51366|54852|55818|56937|57658|79447|90390|133522|153222|200845	ALPL|AQP1|BRCA1|ZFP36L2|CLDN4|CRY2|CTGF|CTNNB1|CTSV|DAB2|DNMT3B|EDN1|EGFR|ESRRA|FKBP4|FOXO3|NR5A2|NR6A1|HMGB2|HSD11B2|NEDD4|NOTCH1|PAM|RARA|RARB|RBBP7|SLIT3|SPARC|TFAP4|NR2F1|TGFB1I1|THBS1|THRA|THRB|VDR|NCOA3|AXIN1|AKR1C3|NCOA1|URI1|NR1I2|AIFM1|MED14|NR1D1|HDAC6|PTPRU|YAP1|CNOT1|NCOA6|UFL1|HEY1|KANK2|HEYL|LEF1|UBR5|PAQR5|KDM3A|PMEPA1|CALCOCO1|PAGR1|MED30|PPARGC1B|CREBRF|KCTD6	-2.6	Input ID	GO:0048545: response to steroid hormone
GO Biological Processes	19	GO:0051052	regulation of DNA metabolic process	-4.5	1.7	4.4	22525	389	2229	64	2.9	0.35	143|322|472|546|659|672|1111|1499|1736|1786|1956|2069|2139|2260|2735|3297|3364|3480|3980|4436|4609|4862|5154|5156|5159|5580|5588|5982|5983|5984|6464|6778|7014|7158|7203|7335|7644|7874|8313|8451|9025|9131|9400|9869|10111|10735|22976|23514|27000|51366|54552|55226|55869|56034|57332|57343|64061|79075|79184|79733|79977|90381|219736|253461	PARP4|APBB1|ATM|ATRX|BMPR2|BRCA1|CHEK1|CTNNB1|DKC1|DNMT1|EGFR|EREG|EYA2|FGFR1|GLI1|HSF1|HUS1|IGF1R|LIG3|MSH2|MYC|NPAS2|PDGFA|PDGFRA|PDGFRB|PRKCD|PRKCQ|RFC2|RFC3|RFC4|SHC1|STAT6|TERF2|TP53BP1|CCT3|UBE2V1|ZNF91|USP7|AXIN2|CUL4A|RNF8|AIFM1|RECQL5|SETDB1|RAD50|STAG2|PAXIP1|SPIDR|DNAJC2|UBR5|GNL3L|NAT10|HDAC8|PDGFC|CBX8|ZNF304|TSPYL2|DSCC1|BRCC3|E2F8|GRHL2|TICRR|STOX1|ZBTB38	-2.6	Input ID	GO:0051052: regulation of DNA metabolic process
GO Biological Processes	19	GO:0070302	regulation of stress-activated protein kinase signaling cascade	-4.5	1.9	4.5	22525	216	2229	41	1.8	0.28	1236|1490|1845|1906|1956|2047|2081|2324|3480|3735|4215|4281|4609|5585|5610|5770|6788|6850|6885|7189|7422|7855|8312|9043|9448|9618|9770|9821|9965|10371|10392|10808|10913|23162|55765|57216|83737|128853|153090|171392|222643	CCR7|CTGF|DUSP3|EDN1|EGFR|EPHB1|ERN1|FLT4|IGF1R|KARS|MAP3K3|MID1|MYC|PKN1|EIF2AK2|PTPN1|STK3|SYK|MAP3K7|TRAF6|VEGFA|FZD5|AXIN1|SPAG9|MAP4K4|TRAF4|RASSF2|RB1CC1|FGF19|SEMA3A|NOD1|HSPH1|EDAR|MAPK8IP3|C1orf106|VANGL2|ITCH|DUSP15|DAB2IP|ZNF675|UNC5CL	-2.6	Input ID	GO:0070302: regulation of stress-activated protein kinase signaling cascade
GO Biological Processes	19	GO:0008285	negative regulation of cell proliferation	-4.5	1.5	4.3	22525	705	2229	103	4.6	0.44	104|472|634|659|864|1012|1264|1386|1499|1515|1871|2010|2047|2064|2069|2192|2615|3297|3300|3486|3488|3635|3651|3720|3735|4088|4091|4208|4297|4609|4763|4830|4846|4851|4881|5270|5311|5364|5585|5610|5621|5727|5728|5796|5914|5915|6385|6469|6586|6595|6659|6678|6722|6788|6789|7023|7027|7041|7057|7071|7077|7128|7421|7490|7855|7857|7965|8313|8379|8451|8454|8558|8573|8805|8864|9368|9678|10076|10385|22933|2…	ADARB1|ATM|CEACAM1|BMPR2|RUNX3|CDH13|CNN1|ATF2|CTNNB1|CTSV|E2F3|EMD|EPHB1|ERBB2|EREG|FBLN1|LRRC32|HSF1|DNAJB2|IGFBP3|IGFBP5|INPP5D|PDX1|JARID2|KARS|SMAD3|SMAD6|MEF2C|KMT2A|MYC|NF1|NME1|NOS3|NOTCH1|NPR1|SERPINE2|PKD2|PLXNB1|PKN1|EIF2AK2|PRNP|PTCH1|PTEN|PTPRK|RARA|RARB|SDC4|SHH|SLIT3|SMARCA2|SOX4|SPARC|SRF|STK3|STK4|TFAP4|TFDP1|TGFB1I1|THBS1|KLF10|TIMP2|TNFAIP3|VDR|WT1|FZD5|SCG2|AIMP2|AXIN2|MAD1L1|…	-2.5	Input ID	GO:0008285: negative regulation of cell proliferation
GO Biological Processes	19	GO:0035924	cellular response to vascular endothelial growth factor stimulus	-4.4	3.2	5	22525	48	2229	15	0.67	0.17	1432|1960|2081|2321|2324|2549|3315|4851|5156|5159|5587|7422|9261|81792|153090	MAPK14|EGR3|ERN1|FLT1|FLT4|GAB1|HSPB1|NOTCH1|PDGFRA|PDGFRB|PRKD1|VEGFA|MAPKAPK2|ADAMTS12|DAB2IP	-2.5	Input ID	GO:0035924: cellular response to vascular endothelial growth factor stimulus
GO Biological Processes	19	GO:0048732	gland development	-4.4	1.6	4.3	22525	422	2229	68	3.1	0.36	25|220|472|538|540|634|657|999|1499|1956|2260|2288|2735|3142|3200|3482|3488|3651|3720|4088|4763|4830|4851|5066|5087|5154|5253|5270|5311|5618|5624|5727|5728|5914|6469|6722|6778|7067|7128|7372|7421|7422|7473|7490|7849|8379|8945|8997|9368|9423|9821|10371|10512|10913|23213|23242|23513|27122|51176|55959|57539|64919|79733|80139|80326|128239|139596|171023	ABL1|ALDH1A3|ATM|ATP7A|ATP7B|CEACAM1|BMPR1A|CDH1|CTNNB1|EGFR|FGFR1|FKBP4|GLI1|HLX|HOXA3|IGF2R|IGFBP5|PDX1|JARID2|SMAD3|NF1|NME1|NOTCH1|PAM|PBX1|PDGFA|PHF2|SERPINE2|PKD2|PRLR|PROC|PTCH1|PTEN|RARA|SHH|SRF|STAT6|THRA|TNFAIP3|UMPS|VDR|VEGFA|WNT3|WT1|PAX8|MAD1L1|BTRC|KALRN|SLC9A3R1|NTN1|RB1CC1|SEMA3A|SEMA3C|EDAR|SULF1|COBL|SCRIB|DKK3|LEF1|SULF2|WDR35|BCL11B|E2F8|ZNF703|WNT10A|IQGAP3|UPRT|ASXL1	-2.5	Input ID	GO:0048732: gland development
GO Biological Processes	19	GO:0061041	regulation of wound healing	-4.4	2.2	4.6	22525	134	2229	29	1.3	0.24	18|634|1906|4088|4638|4846|5054|5154|5156|5270|5327|5580|5581|5588|5592|5624|5627|5728|6431|6850|7056|7057|7128|8573|10565|23189|23332|83481|196527	ABAT|CEACAM1|EDN1|SMAD3|MYLK|NOS3|SERPINE1|PDGFA|PDGFRA|SERPINE2|PLAT|PRKCD|PRKCE|PRKCQ|PRKG1|PROC|PROS1|PTEN|SRSF6|SYK|THBD|THBS1|TNFAIP3|CASK|ARFGEF1|KANK1|CLASP1|EPPK1|ANO6	-2.5	Input ID	GO:0061041: regulation of wound healing
GO Biological Processes	19	GO:0090218	positive regulation of lipid kinase activity	-4.4	3.7	5.1	22525	33	2229	12	0.54	0.15	1236|2261|2321|3667|5156|5159|5587|5747|7010|7410|10451|388121	CCR7|FGFR3|FLT1|IRS1|PDGFRA|PDGFRB|PRKD1|PTK2|TEK|VAV2|VAV3|TNFAIP8L3	-2.5	Input ID	GO:0090218: positive regulation of lipid kinase activity
GO Biological Processes	19	GO:0061458	reproductive system development	-4.4	1.6	4.3	22525	431	2229	69	3.1	0.37	405|472|546|558|598|659|835|867|1045|1299|1432|1499|1515|1956|2069|2175|2288|2309|2735|3148|3297|3955|4436|4846|4851|5156|5159|5270|5311|5618|5727|5728|5740|5747|5914|6469|6586|6788|6789|6874|6932|7421|7422|7490|7855|8644|8648|8893|8894|9757|9820|10049|10371|10461|23213|23462|25836|51176|51665|54477|55224|55636|79733|79977|83943|84870|128637|131118|152006	ARNT|ATM|ATRX|AXL|BCL2L1|BMPR2|CASP2|CBL|CDX2|COL9A3|MAPK14|CTNNB1|CTSV|EGFR|EREG|FANCA|FKBP4|FOXO3|GLI1|HMGB2|HSF1|LFNG|MSH2|NOS3|NOTCH1|PDGFRA|PDGFRB|SERPINE2|PKD2|PRLR|PTCH1|PTEN|PTGIS|PTK2|RARA|SHH|SLIT3|STK3|STK4|TAF4|TCF7|VDR|VEGFA|WT1|FZD5|AKR1C3|NCOA1|EIF2B5|EIF2S2|KMT2B|CUL7|DNAJB6|SEMA3A|MERTK|SULF1|HEY1|NIPBL|LEF1|ASB1|PLEKHA5|ETNK2|CHD7|E2F8|GRHL2|IMMP2L|RSPO3|TBC1D20|DNAJC19|RNF38	-2.5	Input ID	GO:0061458: reproductive system development
GO Biological Processes	19	GO:0034333	adherens junction assembly	-4.4	2.6	4.7	22525	83	2229	21	0.94	0.2	25|1499|3728|4088|5170|5728|5747|5796|6385|7010|7057|7070|7422|8874|9647|10580|10979|23332|54828|57669|80139	ABL1|CTNNB1|JUP|SMAD3|PDPK1|PTEN|PTK2|PTPRK|SDC4|TEK|THBS1|THY1|VEGFA|ARHGEF7|PPM1F|SORBS1|FERMT2|CLASP1|BCAS3|EPB41L5|ZNF703	-2.5	Input ID	GO:0034333: adherens junction assembly
GO Biological Processes	19	GO:0043433	negative regulation of DNA binding transcription factor activity	-4.4	2.2	4.5	22525	141	2229	30	1.3	0.24	307|1540|2307|2316|3397|3656|5292|5621|5727|5740|6672|7128|7874|8323|8887|8945|9684|23376|25950|26508|51132|79918|80279|83737|83860|84662|90268|153090|170622|171392	ANXA4|CYLD|FOXS1|FLNA|ID1|IRAK2|PIM1|PRNP|PTCH1|PTGIS|SP100|TNFAIP3|USP7|FZD6|TAX1BP1|BTRC|LRRC14|UFL1|RWDD3|HEYL|RLIM|SETD6|CDK5RAP3|ITCH|TAF3|GLIS2|OTULIN|DAB2IP|COMMD6|ZNF675	-2.5	Input ID	GO:0043433: negative regulation of DNA binding transcription factor activity
GO Biological Processes	19	GO:0035239	tube morphogenesis	-4.4	1.7	4.3	22525	353	2229	59	2.6	0.34	25|90|1072|1282|1499|1906|1956|2735|3142|4088|4208|4233|4609|4851|5087|5156|5311|5727|5754|5914|6385|6469|6659|6722|6788|6789|6932|7189|7403|7421|7422|7490|7849|8321|8323|8945|9423|9645|10413|10913|23242|23513|25836|51098|51176|54828|55081|55083|55636|57216|57545|57669|79600|79977|81792|84678|90627|153090|219736	ABL1|ACVR1|CFL1|COL4A1|CTNNB1|EDN1|EGFR|GLI1|HLX|SMAD3|MEF2C|MET|MYC|NOTCH1|PBX1|PDGFRA|PKD2|PTCH1|PTK7|RARA|SDC4|SHH|SOX4|SRF|STK3|STK4|TCF7|TRAF6|KDM6A|VDR|VEGFA|WT1|PAX8|FZD1|FZD6|BTRC|NTN1|MICAL2|YAP1|EDAR|COBL|SCRIB|NIPBL|IFT52|LEF1|BCAS3|IFT57|KIF26B|CHD7|VANGL2|CC2D2A|EPB41L5|TCTN1|GRHL2|ADAMTS12|KDM2B|STARD13|DAB2IP|STOX1	-2.5	Input ID	GO:0035239: tube morphogenesis
GO Biological Processes	19	GO:0051603	proteolysis involved in cellular protein catabolic process	-4.4	1.5	4.2	22525	667	2229	98	4.4	0.43	867|891|1499|1515|1540|1601|1942|2729|2768|2932|4734|4983|5728|5747|6468|6469|6477|6907|7041|7128|7267|7316|7319|7329|7874|8237|8239|8312|8451|8454|8881|8945|9024|9025|9100|9572|9810|9820|10013|10075|10134|10206|11065|22838|22933|23376|25841|25937|26133|26224|26232|26235|27074|27339|28952|51028|51132|51366|51608|51667|51676|54476|54850|54894|55175|55230|55757|55905|57154|57563|57602|58476|59342|6…	CBL|CCNB1|CTNNB1|CTSV|CYLD|DAB2|EFNA1|GCLC|GNA12|GSK3B|NEDD4|OPHN1|PTEN|PTK2|FBXW4|SHH|SIAH1|TBL1X|TGFB1I1|TNFAIP3|TTC3|UBC|UBE2A|UBE2I|USP7|USP11|USP9X|AXIN1|CUL4A|CUL1|CDC16|BTRC|BRSK2|RNF8|USP10|NR1D1|RNF40|CUL7|HDAC6|HUWE1|BCAP31|TRIM13|UBE2C|RNF44|SIRT2|UFL1|ABTB2|WWTR1|TRPC4AP|FBXL3|FBXO2|FBXL4|LAMP3|PRPF19|CCDC22|VPS36|RLIM|UBR5|GET4|NUB1|ASB2|RNF216|FBXL12|RNF43|KLHL11|USP40|UGGT2|RNF114|…	-2.5	Input ID	GO:0051603: proteolysis involved in cellular protein catabolic process
GO Biological Processes	19	GO:0030198	extracellular matrix organization	-4.4	1.7	4.3	22525	338	2229	57	2.6	0.33	25|176|538|999|1282|1284|1295|1296|1299|1462|1490|1515|2192|3384|3680|3693|3909|3910|4017|4035|4088|4313|4324|4629|4763|4851|4921|5054|5154|5175|5747|6678|7057|7077|7373|7450|7490|8434|8728|10049|23187|23213|23332|30008|50848|54507|55612|55790|55959|83700|84168|85301|151887|169611|196264|285590|342371	ABL1|ACAN|ATP7A|CDH1|COL4A1|COL4A2|COL8A1|COL8A2|COL9A3|VCAN|CTGF|CTSV|FBLN1|ICAM2|ITGA9|ITGB5|LAMA3|LAMA4|LOXL2|LRP1|SMAD3|MMP2|MMP15|MYH11|NF1|NOTCH1|DDR2|SERPINE1|PDGFA|PECAM1|PTK2|SPARC|THBS1|TIMP2|COL14A1|VWF|WT1|RECK|ADAM19|DNAJB6|PHLDB1|SULF1|CLASP1|EFEMP2|F11R|ADAMTSL4|FERMT1|CSGALNACT1|SULF2|JAM3|ANTXR1|COL27A1|CCDC80|OLFML2A|MPZL3|SH3PXD2B|ATXN1L	-2.5	Input ID	GO:0030198: extracellular matrix organization
GO Biological Processes	19	GO:0003171	atrioventricular valve development	-4.3	4.2	5.2	22525	24	2229	10	0.45	0.14	90|657|659|1942|4091|4851|6659|10439|23462|26508	ACVR1|BMPR1A|BMPR2|EFNA1|SMAD6|NOTCH1|SOX4|OLFM1|HEY1|HEYL	-2.4	Input ID	GO:0003171: atrioventricular valve development
GO Biological Processes	19	GO:0009611	response to wounding	-4.3	1.5	4.2	22525	652	2229	96	4.3	0.43	18|538|558|607|634|678|891|1432|1490|1793|1809|1906|1956|2064|2065|2069|2159|2162|2192|2316|2677|2735|2768|2778|3315|3475|3680|3709|4088|4638|4763|4846|4851|5054|5154|5156|5159|5170|5270|5295|5327|5580|5581|5588|5592|5624|5627|5728|5754|5782|5890|6385|6431|6469|6678|6722|6850|7056|7057|7128|7409|7410|7450|7975|8165|8323|8428|8525|8527|8573|10398|10404|10451|10461|10544|10565|11093|23189|23332|233…	ABAT|ATP7A|AXL|BCL9|CEACAM1|ZFP36L2|CCNB1|MAPK14|CTGF|DOCK1|DPYSL3|EDN1|EGFR|ERBB2|ERBB3|EREG|F10|F13A1|FBLN1|FLNA|GGCX|GLI1|GNA12|GNAS|HSPB1|IFRD1|ITGA9|ITPR2|SMAD3|MYLK|NF1|NOS3|NOTCH1|SERPINE1|PDGFA|PDGFRA|PDGFRB|PDPK1|SERPINE2|PIK3R1|PLAT|PRKCD|PRKCE|PRKCQ|PRKG1|PROC|PROS1|PTEN|PTK7|PTPN12|RAD51B|SDC4|SRSF6|SHH|SPARC|SRF|SYK|THBD|THBS1|TNFAIP3|VAV1|VAV2|VWF|MAFK|AKAP1|FZD6|STK24|DGKZ|DGKD|CAS…	-2.4	Input ID	GO:0009611: response to wounding
GO Biological Processes	19	GO:0002753	cytoplasmic pattern recognition receptor signaling pathway	-4.3	2.9	4.8	22525	60	2229	17	0.76	0.18	331|1540|3656|6885|7105|7128|7189|7316|7335|10392|10454|23369|26065|55765|83737|90268|257397	XIAP|CYLD|IRAK2|MAP3K7|TSPAN6|TNFAIP3|TRAF6|UBC|UBE2V1|NOD1|TAB1|PUM2|LSM14A|C1orf106|ITCH|OTULIN|TAB3	-2.4	Input ID	GO:0002753: cytoplasmic pattern recognition receptor signaling pathway
GO Biological Processes	19	GO:0043062	extracellular structure organization	-4.3	1.7	4.3	22525	339	2229	57	2.6	0.33	25|176|538|999|1282|1284|1295|1296|1299|1462|1490|1515|2192|3384|3680|3693|3909|3910|4017|4035|4088|4313|4324|4629|4763|4851|4921|5054|5154|5175|5747|6678|7057|7077|7373|7450|7490|8434|8728|10049|23187|23213|23332|30008|50848|54507|55612|55790|55959|83700|84168|85301|151887|169611|196264|285590|342371	ABL1|ACAN|ATP7A|CDH1|COL4A1|COL4A2|COL8A1|COL8A2|COL9A3|VCAN|CTGF|CTSV|FBLN1|ICAM2|ITGA9|ITGB5|LAMA3|LAMA4|LOXL2|LRP1|SMAD3|MMP2|MMP15|MYH11|NF1|NOTCH1|DDR2|SERPINE1|PDGFA|PECAM1|PTK2|SPARC|THBS1|TIMP2|COL14A1|VWF|WT1|RECK|ADAM19|DNAJB6|PHLDB1|SULF1|CLASP1|EFEMP2|F11R|ADAMTSL4|FERMT1|CSGALNACT1|SULF2|JAM3|ANTXR1|COL27A1|CCDC80|OLFML2A|MPZL3|SH3PXD2B|ATXN1L	-2.4	Input ID	GO:0043062: extracellular structure organization
GO Biological Processes	19	GO:0090287	regulation of cellular response to growth factor stimulus	-4.3	1.8	4.4	22525	256	2229	46	2.1	0.3	25|331|405|607|659|753|1499|1601|2260|2321|2817|4052|4088|4091|4734|4851|4926|5170|5770|6498|7041|7057|7316|7422|8321|8573|8817|23090|23213|23592|27122|54829|55612|55959|56937|56975|57154|64750|79812|80139|81792|83891|94031|114990|153090|201163	ABL1|XIAP|ARNT|BCL9|BMPR2|LDLRAD4|CTNNB1|DAB2|FGFR1|FLT1|GPC1|LTBP1|SMAD3|SMAD6|NEDD4|NOTCH1|NUMA1|PDPK1|PTPN1|SKIL|TGFB1I1|THBS1|UBC|VEGFA|FZD1|CASK|FGF18|ZNF423|SULF1|LEMD3|DKK3|ASPN|FERMT1|SULF2|PMEPA1|FAM20C|SMURF1|SMURF2|MMRN2|ZNF703|ADAMTS12|SNX25|HTRA3|VASN|DAB2IP|FLCN	-2.4	Input ID	GO:0090287: regulation of cellular response to growth factor stimulus
GO Biological Processes	19	GO:0045216	cell-cell junction organization	-4.3	1.9	4.4	22525	234	2229	43	1.9	0.29	25|81|999|1012|1015|1499|1636|3728|3801|4088|5170|5728|5747|5796|5800|5817|5962|6385|6722|7010|7057|7070|7422|7855|8874|9080|9647|10580|10979|23332|50848|54828|57669|59272|79977|80139|84552|84612|143098|144100|153562|201163|100506658	ABL1|ACTN4|CDH1|CDH13|CDH17|CTNNB1|ACE|JUP|KIFC3|SMAD3|PDPK1|PTEN|PTK2|PTPRK|PTPRO|PVR|RDX|SDC4|SRF|TEK|THBS1|THY1|VEGFA|FZD5|ARHGEF7|CLDN9|PPM1F|SORBS1|FERMT2|CLASP1|F11R|BCAS3|EPB41L5|ACE2|GRHL2|ZNF703|PARD6G|PARD6B|MPP7|PLEKHA7|MARVELD2|FLCN|OCLN	-2.4	Input ID	GO:0045216: cell-cell junction organization
GO Biological Processes	19	GO:0006261	DNA-dependent DNA replication	-4.3	2.1	4.5	22525	149	2229	31	1.4	0.25	546|2237|2260|3980|4172|4173|4176|4796|4999|5422|5557|5982|5983|5984|6119|7014|10735|11073|11232|23594|23595|23649|50485|51507|51659|55159|79075|79733|79892|90381|146956	ATRX|FEN1|FGFR1|LIG3|MCM3|MCM4|MCM7|TONSL|ORC2|POLA1|PRIM1|RFC2|RFC3|RFC4|RPA3|TERF2|STAG2|TOPBP1|POLG2|ORC6|ORC3|POLA2|SMARCAL1|RTFDC1|GINS2|RFWD3|DSCC1|E2F8|MCMBP|TICRR|EME1	-2.4	Input ID	GO:0006261: DNA-dependent DNA replication
GO Biological Processes	19	GO:0008380	RNA splicing	-4.3	1.6	4.2	22525	426	2229	68	3.1	0.36	1477|1478|1659|2081|2962|2963|3185|3189|4841|5295|5432|5436|5725|6100|6431|6433|6631|6635|6732|6733|7490|7737|8233|8570|8621|9129|9444|9584|9775|10150|10284|10421|10656|10978|11100|11129|11269|22794|22827|22927|23005|23020|23283|23450|24148|25929|26094|26986|26993|27339|51691|51747|54960|55094|55285|55692|56259|57187|60625|79074|79665|79833|83759|125950|130916|144983|153527|283989	CSTF1|CSTF2|DHX8|ERN1|GTF2F1|GTF2F2|HNRNPF|HNRNPH3|NONO|PIK3R1|POLR2C|POLR2G|PTBP1|RP9|SRSF6|SFSWAP|SNRPC|SNRPE|SRPK1|SRPK2|WT1|RNF113A|ZRSR2|KHSRP|CDK13|PRPF3|QKI|RBM39|EIF4A3|MBNL2|SAP18|CD2BP2|KHDRBS3|CLP1|HNRNPUL1|CLASRP|DDX19B|CASC3|PUF60|HABP4|MAPKBP1|SNRNP200|CSTF2T|SF3B3|PRPF6|GEMIN5|DCAF4|PABPC1|AKAP8L|PRPF19|LSM8|LUC7L3|GEMIN8|GPATCH1|RBM41|LUC7L|CTNNBL1|THOC2|DHX35|C2orf49|DHX40|GEMIN6…	-2.4	Input ID	GO:0008380: RNA splicing
GO Biological Processes	19	GO:0007409	axonogenesis	-4.3	1.6	4.2	22525	442	2229	70	3.1	0.37	25|104|288|322|659|1267|1942|1947|1951|1959|2047|2064|2549|2664|2817|3475|3984|4851|4983|5295|5335|5362|5364|5588|5727|5728|5747|5786|5800|6464|6469|6477|6498|6586|6711|6722|7070|7422|7473|8239|8609|8851|9024|9423|9638|9706|9798|10013|10371|10417|10439|10500|10505|10512|23242|23394|30011|51062|51466|54961|55715|55740|56920|57216|57633|64919|78999|79600|84612|118813	ABL1|ADARB1|ANK3|APBB1|BMPR2|CNP|EFNA1|EFNB1|CELSR3|EGR2|EPHB1|ERBB2|GAB1|GDI1|GPC1|IFRD1|LIMK1|NOTCH1|OPHN1|PIK3R1|PLCG1|PLXNA2|PLXNB1|PRKCQ|PTCH1|PTEN|PTK2|PTPRA|PTPRO|SHC1|SHH|SIAH1|SKIL|SLIT3|SPTBN1|SRF|THY1|VEGFA|WNT3|USP9X|KLF7|CDK5R1|BRSK2|NTN1|FEZ1|ULK2|IST1|HDAC6|SEMA3A|SPON2|OLFM1|SEMA6C|SEMA4F|SEMA3C|COBL|ADNP|SH3KBP1|ATL1|EVL|SSH3|DOK4|ENAH|SEMA3G|VANGL2|LRRN1|BCL11B|LRFN4|TCTN1|PARD6…	-2.4	Input ID	GO:0007409: axonogenesis
GO Biological Processes	19	GO:0048524	positive regulation of viral process	-4.3	2.4	4.6	22525	103	2229	24	1.1	0.22	104|1072|1654|2040|2494|2962|2963|4851|5432|5436|6732|6733|6780|7023|7469|9217|23367|26986|51176|51497|51652|89853|91392|128637	ADARB1|CFL1|DDX3X|STOM|NR5A2|GTF2F1|GTF2F2|NOTCH1|POLR2C|POLR2G|SRPK1|SRPK2|STAU1|TFAP4|NELFA|VAPB|LARP1|PABPC1|LEF1|NELFCD|CHMP3|MVB12B|ZNF502|TBC1D20	-2.4	Input ID	GO:0048524: positive regulation of viral process
GO Biological Processes	19	GO:0098813	nuclear chromosome segregation	-4.3	1.7	4.3	22525	302	2229	52	2.3	0.32	332|472|546|891|1499|1781|2237|2669|3619|3835|4926|7756|8313|8379|8555|9700|9793|10270|10735|11044|11065|22919|22933|23126|23279|23310|23332|23353|23383|23397|23592|25836|26993|27030|51652|55795|55869|57405|64946|79019|79075|79892|79902|79980|81610|91272|113130|116028|146909|146956|283489|286053	BIRC5|ATM|ATRX|CCNB1|CTNNB1|DYNC1I2|FEN1|GEM|INCENP|KIF22|NUMA1|ZNF207|AXIN2|MAD1L1|CDC14B|ESPL1|CKAP5|AKAP8|STAG2|PAPD7|UBE2C|MAPRE1|SIRT2|POGZ|NUP160|NCAPD3|CLASP1|SUN1|MAU2|NCAPH|LEMD3|NIPBL|AKAP8L|MLH3|CHMP3|PCID2|HDAC8|SPC25|CENPH|CENPM|DSCC1|MCMBP|NUP85|DSN1|FAM83D|BOD1|CDCA5|RMI2|KIF18B|EME1|CHAMP1|NSMCE2	-2.4	Input ID	GO:0098813: nuclear chromosome segregation
GO Biological Processes	19	GO:0045070	positive regulation of viral genome replication	-4.2	3.6	5	22525	34	2229	12	0.54	0.15	104|1654|2040|2494|4851|6732|6733|6780|9217|23367|26986|128637	ADARB1|DDX3X|STOM|NR5A2|NOTCH1|SRPK1|SRPK2|STAU1|VAPB|LARP1|PABPC1|TBC1D20	-2.4	Input ID	GO:0045070: positive regulation of viral genome replication
GO Biological Processes	19	GO:0048608	reproductive structure development	-4.2	1.6	4.2	22525	428	2229	68	3.1	0.36	405|472|546|558|598|659|835|867|1045|1299|1432|1499|1515|1956|2069|2175|2288|2309|2735|3148|3297|3955|4436|4846|4851|5156|5159|5270|5311|5618|5727|5728|5740|5747|5914|6469|6586|6788|6789|6874|6932|7421|7422|7490|7855|8644|8648|8893|8894|9757|9820|10049|10371|10461|23213|23462|25836|51176|51665|55224|55636|79733|79977|83943|84870|128637|131118|152006	ARNT|ATM|ATRX|AXL|BCL2L1|BMPR2|CASP2|CBL|CDX2|COL9A3|MAPK14|CTNNB1|CTSV|EGFR|EREG|FANCA|FKBP4|FOXO3|GLI1|HMGB2|HSF1|LFNG|MSH2|NOS3|NOTCH1|PDGFRA|PDGFRB|SERPINE2|PKD2|PRLR|PTCH1|PTEN|PTGIS|PTK2|RARA|SHH|SLIT3|STK3|STK4|TAF4|TCF7|VDR|VEGFA|WT1|FZD5|AKR1C3|NCOA1|EIF2B5|EIF2S2|KMT2B|CUL7|DNAJB6|SEMA3A|MERTK|SULF1|HEY1|NIPBL|LEF1|ASB1|ETNK2|CHD7|E2F8|GRHL2|IMMP2L|RSPO3|TBC1D20|DNAJC19|RNF38	-2.4	Input ID	GO:0048608: reproductive structure development
GO Biological Processes	19	GO:0035148	tube formation	-4.2	2.1	4.4	22525	144	2229	30	1.3	0.24	25|1072|1499|4851|5727|5754|5914|6385|6469|6659|6788|6789|7189|7403|7422|7849|8321|8323|10913|23242|23513|51098|54828|55081|57216|57545|79600|79977|84678|153090	ABL1|CFL1|CTNNB1|NOTCH1|PTCH1|PTK7|RARA|SDC4|SHH|SOX4|STK3|STK4|TRAF6|KDM6A|VEGFA|PAX8|FZD1|FZD6|EDAR|COBL|SCRIB|IFT52|BCAS3|IFT57|VANGL2|CC2D2A|TCTN1|GRHL2|KDM2B|DAB2IP	-2.3	Input ID	GO:0035148: tube formation
GO Biological Processes	19	GO:1901990	regulation of mitotic cell cycle phase transition	-4.2	1.6	4.2	22525	421	2229	67	3	0.36	472|672|678|835|891|1639|1654|1781|1820|1956|2071|2273|3364|5087|5311|5325|5728|5890|5934|5962|6604|6659|7023|7027|7029|7316|7532|7756|7846|8379|8451|8454|8555|8558|8881|8945|9700|9793|9814|10106|10142|11065|11073|11116|11190|22897|22919|22933|22974|22981|23019|23332|25959|29117|55159|55795|55835|79621|79733|80279|90381|95681|113130|134353|219736|220064|286053	ATM|BRCA1|ZFP36L2|CASP2|CCNB1|DCTN1|DDX3X|DYNC1I2|ARID3A|EGFR|ERCC3|FHL1|HUS1|PBX1|PKD2|PLAGL1|PTEN|RAD51B|RBL2|RDX|SMARCD3|SOX4|TFAP4|TFDP1|TFDP2|UBC|YWHAG|ZNF207|TUBA1A|MAD1L1|CUL4A|CUL1|CDC14B|CDK10|CDC16|BTRC|ESPL1|CKAP5|SFI1|CTDSP2|AKAP9|UBE2C|TOPBP1|FGFR1OP|CEP250|CEP164|MAPRE1|SIRT2|TPX2|NINL|CNOT1|CLASP1|KANK2|BRD7|RFWD3|PCID2|CENPJ|RNASEH2B|E2F8|CDK5RAP3|TICRR|CEP41|CDCA5|LSM11|STOX1|ORA…	-2.3	Input ID	GO:1901990: regulation of mitotic cell cycle phase transition
GO Biological Processes	19	GO:0002062	chondrocyte differentiation	-4.2	2.4	4.5	22525	98	2229	23	1	0.21	657|659|864|1432|1490|1499|2260|2261|4017|4088|4094|4208|5915|8313|8817|23213|51222|51320|55959|81029|81792|85301|91461	BMPR1A|BMPR2|RUNX3|MAPK14|CTGF|CTNNB1|FGFR1|FGFR3|LOXL2|SMAD3|MAF|MEF2C|RARB|AXIN2|FGF18|SULF1|ZNF219|MEX3C|SULF2|WNT5B|ADAMTS12|COL27A1|PKDCC	-2.3	Input ID	GO:0002062: chondrocyte differentiation
GO Biological Processes	19	GO:0046834	lipid phosphorylation	-4.2	2.3	4.5	22525	111	2229	25	1.1	0.22	1956|2064|2065|2069|2260|2261|2549|3667|4233|5154|5156|5159|5295|5305|7409|8396|8525|8527|8817|9965|23167|55361|55750|56848|64781	EGFR|ERBB2|ERBB3|EREG|FGFR1|FGFR3|GAB1|IRS1|MET|PDGFA|PDGFRA|PDGFRB|PIK3R1|PIP4K2A|VAV1|PIP4K2B|DGKZ|DGKD|FGF18|FGF19|EFR3A|PI4K2A|AGK|SPHK2|CERK	-2.3	Input ID	GO:0046834: lipid phosphorylation
GO Biological Processes	19	GO:0050819	negative regulation of coagulation	-4.1	2.9	4.7	22525	56	2229	16	0.72	0.18	18|634|1906|4846|5054|5154|5156|5270|5327|5580|5592|5624|5627|7056|7057|10544	ABAT|CEACAM1|EDN1|NOS3|SERPINE1|PDGFA|PDGFRA|SERPINE2|PLAT|PRKCD|PRKG1|PROC|PROS1|THBD|THBS1|PROCR	-2.3	Input ID	GO:0050819: negative regulation of coagulation
GO Biological Processes	19	GO:0043984	histone H4-K16 acetylation	-4.1	4	5	22525	25	2229	10	0.45	0.14	672|4297|8473|9767|11143|51230|55167|55683|284058|339287	BRCA1|KMT2A|OGT|JADE3|KAT7|PHF20|MSL2|KANSL3|KANSL1|MSL1	-2.3	Input ID	GO:0043984: histone H4-K16 acetylation
GO Biological Processes	19	GO:0034110	regulation of homotypic cell-cell adhesion	-4.1	4	5	22525	25	2229	10	0.45	0.14	18|288|634|5270|5580|5588|5592|5962|6850|80139	ABAT|ANK3|CEACAM1|SERPINE2|PRKCD|PRKCQ|PRKG1|RDX|SYK|ZNF703	-2.3	Input ID	GO:0034110: regulation of homotypic cell-cell adhesion
GO Biological Processes	19	GO:0010632	regulation of epithelial cell migration	-4.1	1.9	4.3	22525	223	2229	41	1.8	0.28	25|634|659|1432|1793|1906|1942|2260|2324|3315|4233|4763|4846|4851|5168|5170|5335|5581|5587|5728|5747|6672|6678|7010|7057|7422|8817|9647|10013|10014|10371|23332|51466|54566|54828|57669|79812|83481|90627|153090|154810	ABL1|CEACAM1|BMPR2|MAPK14|DOCK1|EDN1|EFNA1|FGFR1|FLT4|HSPB1|MET|NF1|NOS3|NOTCH1|ENPP2|PDPK1|PLCG1|PRKCE|PRKD1|PTEN|PTK2|SP100|SPARC|TEK|THBS1|VEGFA|FGF18|PPM1F|HDAC6|HDAC5|SEMA3A|CLASP1|EVL|EPB41L4B|BCAS3|EPB41L5|MMRN2|EPPK1|STARD13|DAB2IP|AMOTL1	-2.3	Input ID	GO:0010632: regulation of epithelial cell migration
GO Biological Processes	19	GO:0030168	platelet activation	-4.1	2	4.3	22525	159	2229	32	1.4	0.25	18|558|634|2316|2768|2778|3315|3709|4846|5154|5156|5170|5270|5295|5580|5581|5588|5592|6722|6850|7056|7409|7410|7450|8323|8525|8527|10398|10451|10461|11093|29071	ABAT|AXL|CEACAM1|FLNA|GNA12|GNAS|HSPB1|ITPR2|NOS3|PDGFA|PDGFRA|PDPK1|SERPINE2|PIK3R1|PRKCD|PRKCE|PRKCQ|PRKG1|SRF|SYK|THBD|VAV1|VAV2|VWF|FZD6|DGKZ|DGKD|MYL9|VAV3|MERTK|ADAMTS13|C1GALT1C1	-2.3	Input ID	GO:0030168: platelet activation
GO Biological Processes	19	GO:0030308	negative regulation of cell growth	-4.1	2	4.3	22525	159	2229	32	1.4	0.25	91|322|659|734|1654|2273|2786|3300|3475|4088|4722|4881|5270|5931|6586|6595|7473|7490|8851|9423|9706|10371|10505|53335|54825|56920|57446|64061|85004|131566|201163|203245	ACVR1B|APBB1|BMPR2|OSGIN2|DDX3X|FHL1|GNG4|DNAJB2|IFRD1|SMAD3|NDUFS3|NPR1|SERPINE2|RBBP7|SLIT3|SMARCA2|WNT3|WT1|CDK5R1|NTN1|ULK2|SEMA3A|SEMA4F|BCL11A|CDHR2|SEMA3G|NDRG3|TSPYL2|RERG|DCBLD2|FLCN|NAIF1	-2.3	Input ID	GO:0030308: negative regulation of cell growth
GO Biological Processes	19	GO:0072659	protein localization to plasma membrane	-4.1	1.8	4.2	22525	231	2229	42	1.9	0.29	288|483|598|999|1601|1956|2316|3728|4035|5170|5295|5581|5621|5727|5962|6711|6810|6845|8997|9053|9368|10133|10580|10966|22841|23167|23513|30846|50848|55667|55690|56850|57154|57799|85409|91461|92162|118813|245812|326624|340348|401647	ANK3|ATP1B3|BCL2L1|CDH1|DAB2|EGFR|FLNA|JUP|LRP1|PDPK1|PIK3R1|PRKCE|PRNP|PTCH1|RDX|SPTBN1|STX4|VAMP7|KALRN|MAP7|SLC9A3R1|OPTN|SORBS1|RAB40B|RAB11FIP2|EFR3A|SCRIB|EHD2|F11R|DENND4C|PACS1|GRIPAP1|SMURF1|RAB40C|NKD2|PKDCC|TMEM88|ZFYVE27|CNPY4|RAB37|TSPAN33|GOLGA7B	-2.3	Input ID	GO:0072659: protein localization to plasma membrane
GO Biological Processes	19	GO:1900047	negative regulation of hemostasis	-4.1	3	4.7	22525	51	2229	15	0.67	0.17	18|634|1906|4846|5054|5154|5156|5270|5327|5580|5592|5624|5627|7056|7057	ABAT|CEACAM1|EDN1|NOS3|SERPINE1|PDGFA|PDGFRA|SERPINE2|PLAT|PRKCD|PRKG1|PROC|PROS1|THBD|THBS1	-2.3	Input ID	GO:1900047: negative regulation of hemostasis
GO Biological Processes	19	GO:0030195	negative regulation of blood coagulation	-4.1	3	4.7	22525	51	2229	15	0.67	0.17	18|634|1906|4846|5054|5154|5156|5270|5327|5580|5592|5624|5627|7056|7057	ABAT|CEACAM1|EDN1|NOS3|SERPINE1|PDGFA|PDGFRA|SERPINE2|PLAT|PRKCD|PRKG1|PROC|PROS1|THBD|THBS1	-2.3	Input ID	GO:0030195: negative regulation of blood coagulation
GO Biological Processes	19	GO:0050678	regulation of epithelial cell proliferation	-4.1	1.7	4.1	22525	330	2229	55	2.5	0.33	405|538|634|657|659|864|1012|1386|1499|1515|1956|1960|2064|2069|2324|2735|3148|3397|4088|4208|4609|4763|4830|4851|5170|5587|5727|5728|5796|6431|6469|6678|7010|7057|7128|7421|7422|7857|8573|8817|9572|10413|23213|26051|51098|54566|55081|55959|57343|64919|80139|83481|128239|153090|219736	ARNT|ATP7A|CEACAM1|BMPR1A|BMPR2|RUNX3|CDH13|ATF2|CTNNB1|CTSV|EGFR|EGR3|ERBB2|EREG|FLT4|GLI1|HMGB2|ID1|SMAD3|MEF2C|MYC|NF1|NME1|NOTCH1|PDPK1|PRKD1|PTCH1|PTEN|PTPRK|SRSF6|SHH|SPARC|TEK|THBS1|TNFAIP3|VDR|VEGFA|SCG2|CASK|FGF18|NR1D1|YAP1|SULF1|PPP1R16B|IFT52|EPB41L4B|IFT57|SULF2|ZNF304|BCL11B|ZNF703|EPPK1|IQGAP3|DAB2IP|STOX1	-2.3	Input ID	GO:0050678: regulation of epithelial cell proliferation
GO Biological Processes	19	GO:0061564	axon development	-4	1.6	4.1	22525	482	2229	74	3.3	0.38	25|104|288|322|659|1267|1942|1947|1951|1959|2047|2064|2549|2664|2817|3475|3984|4851|4983|5295|5335|5362|5364|5588|5727|5728|5747|5786|5800|6464|6469|6477|6498|6586|6711|6722|7070|7422|7473|8239|8428|8609|8851|9024|9423|9638|9706|9798|10013|10100|10371|10417|10439|10500|10505|10512|23242|23271|23394|30011|51062|51466|54961|55715|55740|56920|57216|57633|64919|78999|79600|83700|84612|118813	ABL1|ADARB1|ANK3|APBB1|BMPR2|CNP|EFNA1|EFNB1|CELSR3|EGR2|EPHB1|ERBB2|GAB1|GDI1|GPC1|IFRD1|LIMK1|NOTCH1|OPHN1|PIK3R1|PLCG1|PLXNA2|PLXNB1|PRKCQ|PTCH1|PTEN|PTK2|PTPRA|PTPRO|SHC1|SHH|SIAH1|SKIL|SLIT3|SPTBN1|SRF|THY1|VEGFA|WNT3|USP9X|STK24|KLF7|CDK5R1|BRSK2|NTN1|FEZ1|ULK2|IST1|HDAC6|TSPAN2|SEMA3A|SPON2|OLFM1|SEMA6C|SEMA4F|SEMA3C|COBL|CAMSAP2|ADNP|SH3KBP1|ATL1|EVL|SSH3|DOK4|ENAH|SEMA3G|VANGL2|LRRN1|BCL…	-2.2	Input ID	GO:0061564: axon development
GO Biological Processes	19	GO:0051345	positive regulation of hydrolase activity	-4	1.4	4	22525	739	2229	105	4.7	0.45	29|483|835|1121|1124|1236|1432|1490|1654|1781|1793|1901|1942|1956|2064|2081|2192|2260|2261|2321|2664|2932|3092|3148|3297|3300|3329|3735|4088|4208|4436|4609|4763|4943|4983|5156|5159|5170|5364|5580|5587|5770|5921|6251|7023|7070|7409|7422|8312|8313|8874|8997|9131|9217|9459|9647|9712|9732|9779|9815|9882|10017|10049|10134|10276|10392|10451|10598|10602|22821|22861|23102|23151|23158|23268|23348|23397|23…	ABR|ATP1B3|CASP2|CHM|CHN2|CCR7|MAPK14|CTGF|DDX3X|DYNC1I2|DOCK1|S1PR1|EFNA1|EGFR|ERBB2|ERN1|FBLN1|FGFR1|FGFR3|FLT1|GDI1|GSK3B|HIP1|HMGB2|HSF1|DNAJB2|HSPD1|KARS|SMAD3|MEF2C|MSH2|MYC|NF1|TBC1D25|OPHN1|PDGFRA|PDGFRB|PDPK1|PLXNB1|PRKCD|PRKD1|PTPN1|RASA1|RSU1|TFAP4|THY1|VAV1|VEGFA|AXIN1|AXIN2|ARHGEF7|KALRN|AIFM1|VAPB|ARHGEF6|PPM1F|USP6NL|DOCK4|TBC1D5|GIT2|TBC1D4|BCL2L10|DNAJB6|BCAP31|NET1|NOD1|VAV3|AHS…	-2.2	Input ID	GO:0051345: positive regulation of hydrolase activity
GO Biological Processes	19	GO:0097191	extrinsic apoptotic signaling pathway	-4	1.9	4.2	22525	218	2229	40	1.8	0.28	90|91|598|672|835|1540|1654|2065|2139|2260|2261|2309|2729|2932|3148|3570|4088|4763|4846|5054|5170|5295|5728|6272|6498|6672|6788|6789|6810|7057|7078|7128|7857|9821|10017|10413|51741|55437|117584|153090	ACVR1|ACVR1B|BCL2L1|BRCA1|CASP2|CYLD|DDX3X|ERBB3|EYA2|FGFR1|FGFR3|FOXO3|GCLC|GSK3B|HMGB2|IL6R|SMAD3|NF1|NOS3|SERPINE1|PDPK1|PIK3R1|PTEN|SORT1|SKIL|SP100|STK3|STK4|STX4|THBS1|TIMP3|TNFAIP3|SCG2|RB1CC1|BCL2L10|YAP1|WWOX|STRADB|RFFL|DAB2IP	-2.2	Input ID	GO:0097191: extrinsic apoptotic signaling pathway
GO Biological Processes	19	GO:0043966	histone H3 acetylation	-4	2.7	4.5	22525	63	2229	17	0.76	0.18	672|1111|4297|6871|6885|7862|7994|8464|9767|10014|11143|27097|27154|51176|51616|55869|84289	BRCA1|CHEK1|KMT2A|TADA2A|MAP3K7|BRPF1|KAT6A|SUPT3H|JADE3|HDAC5|KAT7|TAF5L|BRPF3|LEF1|TAF9B|HDAC8|ING5	-2.2	Input ID	GO:0043966: histone H3 acetylation
GO Biological Processes	19	GO:0043967	histone H4 acetylation	-4	2.7	4.5	22525	63	2229	17	0.76	0.18	322|672|4297|8295|8473|8607|8648|9767|11143|51176|51230|55167|55683|79829|80314|284058|339287	APBB1|BRCA1|KMT2A|TRRAP|OGT|RUVBL1|NCOA1|JADE3|KAT7|LEF1|PHF20|MSL2|KANSL3|NAA40|EPC1|KANSL1|MSL1	-2.2	Input ID	GO:0043967: histone H4 acetylation
GO Biological Processes	19	GO:0090288	negative regulation of cellular response to growth factor stimulus	-4	2.1	4.3	22525	140	2229	29	1.3	0.24	25|753|2817|4052|4088|4091|4734|4851|5170|5770|6498|7041|7057|7316|8321|8573|23213|23592|54829|55959|56937|57154|64750|79812|81792|83891|94031|114990|153090	ABL1|LDLRAD4|GPC1|LTBP1|SMAD3|SMAD6|NEDD4|NOTCH1|PDPK1|PTPN1|SKIL|TGFB1I1|THBS1|UBC|FZD1|CASK|SULF1|LEMD3|ASPN|SULF2|PMEPA1|SMURF1|SMURF2|MMRN2|ADAMTS12|SNX25|HTRA3|VASN|DAB2IP	-2.2	Input ID	GO:0090288: negative regulation of cellular response to growth factor stimulus
GO Biological Processes	19	GO:0007420	brain development	-4	1.5	4	22525	689	2229	99	4.4	0.44	18|25|29|220|358|471|472|538|546|558|657|659|835|999|1267|1282|1499|1901|1956|1959|2009|2145|2260|2309|2316|2735|2932|3397|4035|4642|4722|4763|4830|4851|4967|4983|5270|5362|5592|5727|5728|5914|5915|6343|6469|6586|6722|7473|8312|8321|8323|8851|8893|9600|9638|9963|10058|10100|10371|10978|22933|23035|23054|23133|23314|23353|23513|25777|25836|26047|27148|30837|51176|51654|55506|55636|56006|56848|5747…	ABAT|ABL1|ABR|ALDH1A3|AQP1|ATIC|ATM|ATP7A|ATRX|AXL|BMPR1A|BMPR2|CASP2|CDH1|CNP|COL4A1|CTNNB1|S1PR1|EGFR|EGR2|EML1|EZH1|FGFR1|FOXO3|FLNA|GLI1|GSK3B|ID1|LRP1|MYO1D|NDUFS3|NF1|NME1|NOTCH1|OGDH|OPHN1|SERPINE2|PLXNA2|PRKG1|PTCH1|PTEN|RARA|RARB|SCT|SHH|SLIT3|SRF|WNT3|AXIN1|FZD1|FZD6|CDK5R1|EIF2B5|PITPNM1|FEZ1|SLC23A1|ABCB6|TSPAN2|SEMA3A|CLP1|SIRT2|PHLPP2|NCOA6|PHF8|SATB2|SUN1|SCRIB|SUN2|NIPBL|CNTNAP2|S…	-2.2	Input ID	GO:0007420: brain development
GO Biological Processes	19	GO:0045787	positive regulation of cell cycle	-4	1.6	4.1	22525	371	2229	60	2.7	0.34	25|472|546|672|835|891|902|1111|1490|1654|1820|1845|1906|1956|2069|2237|2260|2735|3297|3955|4926|5087|5159|5311|5325|5581|5890|5914|5934|5962|6604|6659|6733|7023|7027|7029|7316|7564|8451|8558|8851|9371|9700|11065|22933|23019|29899|51085|55795|55835|57018|79447|79733|81544|81610|113130|134353|153090|219736|286053	ABL1|ATM|ATRX|BRCA1|CASP2|CCNB1|CCNH|CHEK1|CTGF|DDX3X|ARID3A|DUSP3|EDN1|EGFR|EREG|FEN1|FGFR1|GLI1|HSF1|LFNG|NUMA1|PBX1|PDGFRB|PKD2|PLAGL1|PRKCE|RAD51B|RARA|RBL2|RDX|SMARCD3|SOX4|SRPK2|TFAP4|TFDP1|TFDP2|UBC|ZNF16|CUL4A|CDK10|CDK5R1|KIF3B|ESPL1|UBE2C|SIRT2|CNOT1|GPSM2|MLXIPL|PCID2|CENPJ|CCNL1|PAGR1|E2F8|GDPD5|FAM83D|CDCA5|LSM11|DAB2IP|STOX1|NSMCE2	-2.2	Input ID	GO:0045787: positive regulation of cell cycle
GO Biological Processes	19	GO:0000077	DNA damage checkpoint	-4	2	4.3	22525	154	2229	31	1.4	0.25	472|672|835|891|1111|1386|1432|1820|3364|4436|5325|5934|6659|7027|7029|7158|7316|8451|8555|9656|11073|23019|27339|55159|55835|79184|79621|79733|80279|146956|220064	ATM|BRCA1|CASP2|CCNB1|CHEK1|ATF2|MAPK14|ARID3A|HUS1|MSH2|PLAGL1|RBL2|SOX4|TFDP1|TFDP2|TP53BP1|UBC|CUL4A|CDC14B|MDC1|TOPBP1|CNOT1|PRPF19|RFWD3|CENPJ|BRCC3|RNASEH2B|E2F8|CDK5RAP3|EME1|ORAOV1	-2.2	Input ID	GO:0000077: DNA damage checkpoint
GO Biological Processes	19	GO:0050878	regulation of body fluid levels	-4	1.5	4	22525	500	2229	76	3.4	0.38	18|109|358|538|540|558|634|1080|1364|1793|1906|2159|2162|2192|2316|2677|2768|2778|3291|3315|3709|4233|4830|4846|4881|5054|5066|5154|5156|5170|5270|5295|5327|5580|5581|5588|5592|5618|5624|5627|5800|5890|6343|6469|6583|6722|6850|7056|7057|7372|7409|7410|7421|7422|7450|7975|8165|8323|8525|8527|8997|10398|10451|10461|10544|11093|22841|23348|29071|30846|50808|56034|66002|139596|196527|196883	ABAT|ADCY3|AQP1|ATP7A|ATP7B|AXL|CEACAM1|CFTR|CLDN4|DOCK1|EDN1|F10|F13A1|FBLN1|FLNA|GGCX|GNA12|GNAS|HSD11B2|HSPB1|ITPR2|MET|NME1|NOS3|NPR1|SERPINE1|PAM|PDGFA|PDGFRA|PDPK1|SERPINE2|PIK3R1|PLAT|PRKCD|PRKCE|PRKCQ|PRKG1|PRLR|PROC|PROS1|PTPRO|RAD51B|SCT|SHH|SLC22A4|SRF|SYK|THBD|THBS1|UMPS|VAV1|VAV2|VDR|VEGFA|VWF|MAFK|AKAP1|FZD6|DGKZ|DGKD|KALRN|MYL9|VAV3|MERTK|PROCR|ADAMTS13|RAB11FIP2|DOCK9|C1GALT1C1|EH…	-2.2	Input ID	GO:0050878: regulation of body fluid levels
GO Biological Processes	19	GO:0042770	signal transduction in response to DNA damage	-4	2.1	4.3	22525	134	2229	28	1.3	0.24	25|472|546|672|835|891|1111|1432|1820|2309|4646|5325|5934|6659|6672|7023|7027|7029|7316|8555|9100|22925|22976|23019|27339|55835|79184|79733	ABL1|ATM|ATRX|BRCA1|CASP2|CCNB1|CHEK1|MAPK14|ARID3A|FOXO3|MYO6|PLAGL1|RBL2|SOX4|SP100|TFAP4|TFDP1|TFDP2|UBC|CDC14B|USP10|PLA2R1|PAXIP1|CNOT1|PRPF19|CENPJ|BRCC3|E2F8	-2.2	Input ID	GO:0042770: signal transduction in response to DNA damage
GO Biological Processes	19	GO:0060322	head development	-4	1.4	4	22525	725	2229	103	4.6	0.44	18|25|29|220|358|471|472|538|546|558|657|659|835|999|1267|1282|1499|1901|1956|1959|2009|2145|2260|2309|2316|2735|2932|3397|3590|4035|4313|4642|4722|4763|4830|4851|4967|4983|5270|5362|5592|5727|5728|5914|5915|6343|6469|6586|6722|7473|8312|8321|8323|8851|8893|9600|9638|9963|10058|10100|10159|10371|10978|22933|23035|23054|23133|23314|23353|23513|25777|25836|26047|27148|30837|51176|51654|55506|55636|…	ABAT|ABL1|ABR|ALDH1A3|AQP1|ATIC|ATM|ATP7A|ATRX|AXL|BMPR1A|BMPR2|CASP2|CDH1|CNP|COL4A1|CTNNB1|S1PR1|EGFR|EGR2|EML1|EZH1|FGFR1|FOXO3|FLNA|GLI1|GSK3B|ID1|IL11RA|LRP1|MMP2|MYO1D|NDUFS3|NF1|NME1|NOTCH1|OGDH|OPHN1|SERPINE2|PLXNA2|PRKG1|PTCH1|PTEN|RARA|RARB|SCT|SHH|SLIT3|SRF|WNT3|AXIN1|FZD1|FZD6|CDK5R1|EIF2B5|PITPNM1|FEZ1|SLC23A1|ABCB6|TSPAN2|ATP6AP2|SEMA3A|CLP1|SIRT2|PHLPP2|NCOA6|PHF8|SATB2|SUN1|SCRIB|…	-2.2	Input ID	GO:0060322: head development
GO Biological Processes	19	GO:0046328	regulation of JNK cascade	-4	2	4.2	22525	169	2229	33	1.5	0.26	1236|1490|1845|1906|1956|2047|2081|2324|3480|5585|5770|6788|6850|6885|7189|7855|8312|9043|9448|9618|9770|9821|9965|10371|10392|10913|23162|57216|83737|128853|153090|171392|222643	CCR7|CTGF|DUSP3|EDN1|EGFR|EPHB1|ERN1|FLT4|IGF1R|PKN1|PTPN1|STK3|SYK|MAP3K7|TRAF6|FZD5|AXIN1|SPAG9|MAP4K4|TRAF4|RASSF2|RB1CC1|FGF19|SEMA3A|NOD1|EDAR|MAPK8IP3|VANGL2|ITCH|DUSP15|DAB2IP|ZNF675|UNC5CL	-2.2	Input ID	GO:0046328: regulation of JNK cascade
GO Biological Processes	19	GO:0016331	morphogenesis of embryonic epithelium	-4	2	4.2	22525	148	2229	30	1.3	0.24	25|220|1072|1499|3651|5727|5754|5914|6385|6469|6659|6788|6789|7041|7189|7403|7849|8321|8323|23213|23242|23513|51098|55081|57216|57545|57669|79600|79977|84678	ABL1|ALDH1A3|CFL1|CTNNB1|PDX1|PTCH1|PTK7|RARA|SDC4|SHH|SOX4|STK3|STK4|TGFB1I1|TRAF6|KDM6A|PAX8|FZD1|FZD6|SULF1|COBL|SCRIB|IFT52|IFT57|VANGL2|CC2D2A|EPB41L5|TCTN1|GRHL2|KDM2B	-2.2	Input ID	GO:0016331: morphogenesis of embryonic epithelium
GO Biological Processes	19	GO:1990778	protein localization to cell periphery	-4	1.8	4.1	22525	257	2229	45	2	0.3	288|483|598|999|1601|1956|2316|3728|4035|4926|5170|5295|5581|5621|5727|5962|6711|6810|6845|8934|8997|9053|9368|10133|10580|10966|22841|23167|23513|29899|30846|50848|55667|55690|56850|57154|57799|85409|91461|92162|118813|245812|326624|340348|401647	ANK3|ATP1B3|BCL2L1|CDH1|DAB2|EGFR|FLNA|JUP|LRP1|NUMA1|PDPK1|PIK3R1|PRKCE|PRNP|PTCH1|RDX|SPTBN1|STX4|VAMP7|RAB29|KALRN|MAP7|SLC9A3R1|OPTN|SORBS1|RAB40B|RAB11FIP2|EFR3A|SCRIB|GPSM2|EHD2|F11R|DENND4C|PACS1|GRIPAP1|SMURF1|RAB40C|NKD2|PKDCC|TMEM88|ZFYVE27|CNPY4|RAB37|TSPAN33|GOLGA7B	-2.2	Input ID	GO:1990778: protein localization to cell periphery
GO Biological Processes	19	GO:0031058	positive regulation of histone modification	-4	2.5	4.4	22525	82	2229	20	0.9	0.2	472|672|891|1499|1786|1789|3720|4297|5587|6871|7422|8473|9810|10270|11143|22976|25836|26993|29117|57343	ATM|BRCA1|CCNB1|CTNNB1|DNMT1|DNMT3B|JARID2|KMT2A|PRKD1|TADA2A|VEGFA|OGT|RNF40|AKAP8|KAT7|PAXIP1|NIPBL|AKAP8L|BRD7|ZNF304	-2.2	Input ID	GO:0031058: positive regulation of histone modification
GO Biological Processes	19	GO:0001816	cytokine production	-3.9	1.4	3.9	22525	684	2229	98	4.4	0.43	19|25|307|405|558|634|672|1236|1386|1432|1499|1540|1654|1997|2069|2260|2324|2615|3140|3148|3297|3315|3329|3570|3635|3718|3735|4054|4088|4094|4773|4851|5054|5125|5295|5580|5588|5610|5621|5914|6711|6778|6850|6885|7057|7105|7128|7189|7316|7528|7855|8887|9261|9308|10159|10270|10385|10392|10417|10461|10554|10564|10623|11128|11148|22861|22925|23005|23213|23220|23369|26065|27297|29923|50848|51135|51176|…	ABCA1|ABL1|ANXA4|ARNT|AXL|CEACAM1|BRCA1|CCR7|ATF2|MAPK14|CTNNB1|CYLD|DDX3X|ELF1|EREG|FGFR1|FLT4|LRRC32|MR1|HMGB2|HSF1|HSPB1|HSPD1|IL6R|INPP5D|JAK3|KARS|LTBP3|SMAD3|MAF|NFATC2|NOTCH1|SERPINE1|PCSK5|PIK3R1|PRKCD|PRKCQ|EIF2AK2|PRNP|RARA|SPTBN1|STAT6|SYK|MAP3K7|THBS1|TSPAN6|TNFAIP3|TRAF6|UBC|YY1|FZD5|TAX1BP1|MAPKAPK2|CD83|ATP6AP2|AKAP8|BTN2A2|NOD1|SPON2|MERTK|AGPAT1|ARFGEF2|POLR3C|POLR3A|HHLA2|NLRP1|…	-2.1	Input ID	GO:0001816: cytokine production
GO Biological Processes	19	GO:0031110	regulation of microtubule polymerization or depolymerization	-3.9	2.7	4.5	22525	64	2229	17	0.76	0.18	25|1639|2242|2288|4233|4281|4926|8851|10013|10300|22919|23271|23332|50861|79929|89927|221150	ABL1|DCTN1|FES|FKBP4|MET|MID1|NUMA1|CDK5R1|HDAC6|KATNB1|MAPRE1|CAMSAP2|CLASP1|STMN3|MAP6D1|C16orf45|SKA3	-2.1	Input ID	GO:0031110: regulation of microtubule polymerization or depolymerization
GO Biological Processes	19	GO:0009880	embryonic pattern specification	-3.9	2.7	4.5	22525	64	2229	17	0.76	0.18	1499|1947|4088|4091|4222|5727|6469|7403|7490|7855|10371|23242|23314|53820|57669|80319|201164	CTNNB1|EFNB1|SMAD3|SMAD6|MEOX1|PTCH1|SHH|KDM6A|WT1|FZD5|SEMA3A|COBL|SATB2|RIPPLY3|EPB41L5|CXXC4|PLD6	-2.1	Input ID	GO:0009880: embryonic pattern specification
GO Biological Processes	19	GO:0045637	regulation of myeloid cell differentiation	-3.9	1.8	4.1	22525	243	2229	43	1.9	0.29	91|405|634|1432|1499|2101|2242|2309|2778|3148|3635|3692|3707|4208|4297|4609|4763|4830|5295|5588|5814|5914|7030|7057|7071|7189|7564|8451|9414|9757|9770|10398|26013|27327|51176|55904|57690|58508|133522|140685|146433|171392|338382	ACVR1B|ARNT|CEACAM1|MAPK14|CTNNB1|ESRRA|FES|FOXO3|GNAS|HMGB2|INPP5D|EIF6|ITPKB|MEF2C|KMT2A|MYC|NF1|NME1|PIK3R1|PRKCQ|PURB|RARA|TFE3|THBS1|KLF10|TRAF6|ZNF16|CUL4A|TJP2|KMT2B|RASSF2|MYL9|L3MBTL1|TNRC6A|LEF1|KMT2E|TNRC6C|KMT2C|PPARGC1B|ZBTB46|IL34|ZNF675|RAB7B	-2.1	Input ID	GO:0045637: regulation of myeloid cell differentiation
GO Biological Processes	19	GO:0043408	regulation of MAPK cascade	-3.9	1.4	3.9	22525	719	2229	102	4.6	0.44	25|634|656|1236|1432|1490|1499|1845|1906|1942|1956|2047|2064|2081|2192|2260|2261|2321|2324|2771|3397|3480|3486|3656|3735|4215|4281|4609|4763|4851|5151|5154|5156|5159|5335|5580|5581|5585|5610|5728|5770|6464|6609|6788|6850|6885|7010|7057|7077|7078|7189|7316|7335|7422|7855|8312|8428|8491|8558|8817|8844|9020|9043|9261|9368|9448|9618|9770|9821|9965|10159|10371|10392|10454|10808|10913|11329|23162|23286…	ABL1|CEACAM1|BMP8B|CCR7|MAPK14|CTGF|CTNNB1|DUSP3|EDN1|EFNA1|EGFR|EPHB1|ERBB2|ERN1|FBLN1|FGFR1|FGFR3|FLT1|FLT4|GNAI2|ID1|IGF1R|IGFBP3|IRAK2|KARS|MAP3K3|MID1|MYC|NF1|NOTCH1|PDE8A|PDGFA|PDGFRA|PDGFRB|PLCG1|PRKCD|PRKCE|PKN1|EIF2AK2|PTEN|PTPN1|SHC1|SMPD1|STK3|SYK|MAP3K7|TEK|THBS1|TIMP2|TIMP3|TRAF6|UBC|UBE2V1|VEGFA|FZD5|AXIN1|STK24|MAP4K3|CDK10|FGF18|KSR1|MAP3K14|SPAG9|MAPKAPK2|SLC9A3R1|MAP4K4|TRAF4|RA…	-2.1	Input ID	GO:0043408: regulation of MAPK cascade
GO Biological Processes	19	GO:0031570	DNA integrity checkpoint	-3.9	2	4.2	22525	163	2229	32	1.4	0.25	472|672|835|891|1111|1386|1432|1820|3364|4436|5325|5934|6659|7027|7029|7158|7316|8451|8555|9656|11073|23019|27339|55159|55835|79184|79621|79733|80279|90381|146956|220064	ATM|BRCA1|CASP2|CCNB1|CHEK1|ATF2|MAPK14|ARID3A|HUS1|MSH2|PLAGL1|RBL2|SOX4|TFDP1|TFDP2|TP53BP1|UBC|CUL4A|CDC14B|MDC1|TOPBP1|CNOT1|PRPF19|RFWD3|CENPJ|BRCC3|RNASEH2B|E2F8|CDK5RAP3|TICRR|EME1|ORAOV1	-2.1	Input ID	GO:0031570: DNA integrity checkpoint
GO Biological Processes	19	GO:0071900	regulation of protein serine/threonine kinase activity	-3.9	1.5	4	22525	503	2229	76	3.4	0.38	25|891|902|1432|1654|1845|1906|1956|2064|2081|2260|2321|2771|3315|3480|3656|3735|3843|4215|4763|5154|5159|5311|5335|5580|5585|5610|5728|5770|6464|6609|6788|6789|6850|6885|7023|7057|7070|7128|7189|7316|7335|7422|7532|7855|8312|8428|8491|8817|8851|9020|9043|9261|9448|9618|10392|10454|11329|23162|51191|51196|51654|54956|55765|56034|57018|57216|80279|80824|124790|128239|150290|153090|171392|200958|25…	ABL1|CCNB1|CCNH|MAPK14|DDX3X|DUSP3|EDN1|EGFR|ERBB2|ERN1|FGFR1|FLT1|GNAI2|HSPB1|IGF1R|IRAK2|KARS|IPO5|MAP3K3|NF1|PDGFA|PDGFRB|PKD2|PLCG1|PRKCD|PKN1|EIF2AK2|PTEN|PTPN1|SHC1|SMPD1|STK3|STK4|SYK|MAP3K7|TFAP4|THBS1|THY1|TNFAIP3|TRAF6|UBC|UBE2V1|VEGFA|YWHAG|FZD5|AXIN1|STK24|MAP4K3|FGF18|CDK5R1|MAP3K14|SPAG9|MAPKAPK2|MAP4K4|TRAF4|NOD1|TAB1|STK38|MAPK8IP3|HERC5|PLCE1|CDK5RAP1|PARP16|C1orf106|PDGFC|CCNL1|…	-2.1	Input ID	GO:0071900: regulation of protein serine/threonine kinase activity
GO Biological Processes	19	GO:1905269	positive regulation of chromatin organization	-3.9	2.4	4.3	22525	89	2229	21	0.94	0.2	472|672|891|1499|1786|1789|3720|4297|5587|6871|7422|8473|9810|9869|10270|11143|22976|25836|26993|29117|57343	ATM|BRCA1|CCNB1|CTNNB1|DNMT1|DNMT3B|JARID2|KMT2A|PRKD1|TADA2A|VEGFA|OGT|RNF40|SETDB1|AKAP8|KAT7|PAXIP1|NIPBL|AKAP8L|BRD7|ZNF304	-2.1	Input ID	GO:1905269: positive regulation of chromatin organization
GO Biological Processes	19	GO:0007044	cell-substrate junction assembly	-3.9	2.4	4.3	22525	89	2229	21	0.94	0.2	25|3909|4088|5170|5339|5728|5747|5796|6385|7010|7057|7070|7145|7422|8874|9647|10580|10979|23332|54828|57669	ABL1|LAMA3|SMAD3|PDPK1|PLEC|PTEN|PTK2|PTPRK|SDC4|TEK|THBS1|THY1|TNS1|VEGFA|ARHGEF7|PPM1F|SORBS1|FERMT2|CLASP1|BCAS3|EPB41L5	-2.1	Input ID	GO:0007044: cell-substrate junction assembly
GO Biological Processes	19	GO:0010720	positive regulation of cell development	-3.9	1.5	4	22525	463	2229	71	3.2	0.37	25|322|659|950|1499|1523|1789|1793|1809|1906|2242|2260|2316|2664|3984|4208|4830|4851|5139|5270|5364|5587|5624|5728|5754|5914|5915|6009|6469|6498|6604|6722|6845|6925|7077|7422|7473|7516|8648|8874|8997|9043|9139|9423|9638|9798|9820|10276|10300|10371|10512|10677|22933|23081|23363|23376|23394|25836|26039|26508|27339|29904|51704|54606|55906|57118|57154|57580|81544|118813|153090	ABL1|APBB1|BMPR2|SCARB2|CTNNB1|CUX1|DNMT3B|DOCK1|DPYSL3|EDN1|FES|FGFR1|FLNA|GDI1|LIMK1|MEF2C|NME1|NOTCH1|PDE3A|SERPINE2|PLXNB1|PRKD1|PROC|PTEN|PTK7|RARA|RARB|RHEB|SHH|SKIL|SMARCD3|SRF|VAMP7|TCF4|TIMP2|VEGFA|WNT3|XRCC2|NCOA1|ARHGEF7|KALRN|SPAG9|CBFA2T2|NTN1|FEZ1|IST1|CUL7|NET1|KATNB1|SEMA3A|SEMA3C|AVIL|SIRT2|KDM4C|OBSL1|UFL1|ADNP|NIPBL|SS18L1|HEYL|PRPF19|EEF2K|GPRC5B|DDX56|ZC4H2|CAMK1D|SMURF1|PREX…	-2.1	Input ID	GO:0010720: positive regulation of cell development
GO Biological Processes	19	GO:0008286	insulin receptor signaling pathway	-3.9	2.2	4.2	22525	122	2229	26	1.2	0.23	528|535|1979|2549|3480|3667|5164|5166|5295|5580|5588|5770|5786|5791|6464|8473|10135|10580|23189|30837|51606|55971|57727|90423|140710|245973	ATP6V1C1|ATP6V0A1|EIF4EBP2|GAB1|IGF1R|IRS1|PDK2|PDK4|PIK3R1|PRKCD|PRKCQ|PTPN1|PTPRA|PTPRE|SHC1|OGT|NAMPT|SORBS1|KANK1|SOCS7|ATP6V1H|BAIAP2L1|NCOA5|ATP6V1E2|SOGA1|ATP6V1C2	-2.1	Input ID	GO:0008286: insulin receptor signaling pathway
GO Biological Processes	19	GO:0090068	positive regulation of cell cycle process	-3.9	1.7	4	22525	274	2229	47	2.1	0.3	472|546|672|835|891|1490|1654|1820|1906|2069|2237|2260|2735|4926|5087|5159|5311|5325|5581|5890|5934|5962|6604|6659|7027|7029|7316|7564|8451|8558|8851|9371|9700|11065|22933|23019|29899|55795|55835|79447|79733|81610|113130|134353|153090|219736|286053	ATM|ATRX|BRCA1|CASP2|CCNB1|CTGF|DDX3X|ARID3A|EDN1|EREG|FEN1|FGFR1|GLI1|NUMA1|PBX1|PDGFRB|PKD2|PLAGL1|PRKCE|RAD51B|RBL2|RDX|SMARCD3|SOX4|TFDP1|TFDP2|UBC|ZNF16|CUL4A|CDK10|CDK5R1|KIF3B|ESPL1|UBE2C|SIRT2|CNOT1|GPSM2|PCID2|CENPJ|PAGR1|E2F8|FAM83D|CDCA5|LSM11|DAB2IP|STOX1|NSMCE2	-2.1	Input ID	GO:0090068: positive regulation of cell cycle process
GO Biological Processes	19	GO:0008625	extrinsic apoptotic signaling pathway via death domain receptors	-3.9	2.4	4.3	22525	83	2229	20	0.9	0.2	598|672|1654|3148|4763|4846|5054|5295|5728|6272|6498|6672|6788|6789|6810|7057|7078|7128|117584|153090	BCL2L1|BRCA1|DDX3X|HMGB2|NF1|NOS3|SERPINE1|PIK3R1|PTEN|SORT1|SKIL|SP100|STK3|STK4|STX4|THBS1|TIMP3|TNFAIP3|RFFL|DAB2IP	-2.1	Input ID	GO:0008625: extrinsic apoptotic signaling pathway via death domain receptors
GO Biological Processes	19	GO:0000280	nuclear division	-3.9	1.6	4	22525	407	2229	64	2.9	0.35	331|332|472|546|891|1111|1906|2059|2069|2175|2316|3297|3835|4288|4436|4605|4926|5139|5159|5890|5892|7516|7756|8379|8555|8621|8881|9371|9700|9820|10111|10270|10426|10735|11022|11044|11065|22933|22974|23126|23310|23332|23353|23363|23383|23397|23592|25836|26013|26993|27030|51652|55795|79075|79980|84057|84501|85378|91272|113130|146909|146956|283489|286053	XIAP|BIRC5|ATM|ATRX|CCNB1|CHEK1|EDN1|EPS8|EREG|FANCA|FLNA|HSF1|KIF22|MKI67|MSH2|MYBL2|NUMA1|PDE3A|PDGFRB|RAD51B|RAD51D|XRCC2|ZNF207|MAD1L1|CDC14B|CDK13|CDC16|KIF3B|ESPL1|CUL7|RAD50|AKAP8|TUBGCP3|STAG2|TDRKH|PAPD7|UBE2C|SIRT2|TPX2|POGZ|NCAPD3|CLASP1|SUN1|OBSL1|MAU2|NCAPH|LEMD3|NIPBL|L3MBTL1|AKAP8L|MLH3|CHMP3|PCID2|DSCC1|DSN1|MND1|SPIRE2|TUBGCP6|BOD1|CDCA5|KIF18B|EME1|CHAMP1|NSMCE2	-2.1	Input ID	GO:0000280: nuclear division
GO Biological Processes	19	GO:0030155	regulation of cell adhesion	-3.9	1.4	3.9	22525	670	2229	96	4.3	0.43	18|25|81|288|634|921|999|1012|1236|1295|1499|1540|1793|1845|1901|1942|1947|2064|2065|2175|2192|2242|2316|2615|2932|3142|3329|3707|3718|3909|3910|4008|4072|4088|4763|4773|4851|5054|5170|5270|5295|5364|5580|5581|5588|5592|5618|5621|5728|5747|5800|5914|5921|5962|6251|6385|6469|6722|6810|6850|7010|7030|7057|7070|7189|7402|7409|7422|8379|8573|8874|9020|9265|9308|9647|10085|10276|10385|10451|10808|1114…	ABAT|ABL1|ACTN4|ANK3|CEACAM1|CD5|CDH1|CDH13|CCR7|COL8A1|CTNNB1|CYLD|DOCK1|DUSP3|S1PR1|EFNA1|EFNB1|ERBB2|ERBB3|FANCA|FBLN1|FES|FLNA|LRRC32|GSK3B|HLX|HSPD1|ITPKB|JAK3|LAMA3|LAMA4|LMO7|EPCAM|SMAD3|NF1|NFATC2|NOTCH1|SERPINE1|PDPK1|SERPINE2|PIK3R1|PLXNB1|PRKCD|PRKCE|PRKCQ|PRKG1|PRLR|PRNP|PTEN|PTK2|PTPRO|RARA|RASA1|RDX|RSU1|SDC4|SHH|SRF|STX4|SYK|TEK|TFE3|THBS1|THY1|TRAF6|UTRN|VAV1|VEGFA|MAD1L1|CASK|ARH…	-2.1	Input ID	GO:0030155: regulation of cell adhesion
GO Biological Processes	19	GO:0010634	positive regulation of epithelial cell migration	-3.9	2.1	4.2	22525	129	2229	27	1.2	0.23	25|659|1432|1793|1906|2260|2324|3315|4233|4846|5168|5170|5335|5581|5587|6678|7010|7057|7422|8817|9647|10013|23332|54566|54828|57669|154810	ABL1|BMPR2|MAPK14|DOCK1|EDN1|FGFR1|FLT4|HSPB1|MET|NOS3|ENPP2|PDPK1|PLCG1|PRKCE|PRKD1|SPARC|TEK|THBS1|VEGFA|FGF18|PPM1F|HDAC6|CLASP1|EPB41L4B|BCAS3|EPB41L5|AMOTL1	-2.1	Input ID	GO:0010634: positive regulation of epithelial cell migration
GO Biological Processes	19	GO:2000586	regulation of platelet-derived growth factor receptor-beta signaling pathway	-3.9	6.1	5.3	22525	10	2229	6	0.27	0.11	3092|4035|5154|5156|5159|5782	HIP1|LRP1|PDGFA|PDGFRA|PDGFRB|PTPN12	-2.1	Input ID	GO:2000586: regulation of platelet-derived growth factor receptor-beta signaling pathway
GO Biological Processes	19	GO:0001701	in utero embryonic development	-3.9	1.7	4	22525	313	2229	52	2.3	0.32	90|91|405|538|598|657|891|1045|1499|1845|1906|1956|2260|2768|3297|4088|4436|4846|4851|5311|5335|5727|6498|6722|6788|6789|7319|7403|7422|7516|7855|8451|8648|8894|10049|10454|11232|23081|23462|27339|51176|55224|55636|57669|79600|79621|79733|79977|84870|129685|154796|201163	ACVR1|ACVR1B|ARNT|ATP7A|BCL2L1|BMPR1A|CCNB1|CDX2|CTNNB1|DUSP3|EDN1|EGFR|FGFR1|GNA12|HSF1|SMAD3|MSH2|NOS3|NOTCH1|PKD2|PLCG1|PTCH1|SKIL|SRF|STK3|STK4|UBE2A|KDM6A|VEGFA|XRCC2|FZD5|CUL4A|NCOA1|EIF2S2|DNAJB6|TAB1|POLG2|KDM4C|HEY1|PRPF19|LEF1|ETNK2|CHD7|EPB41L5|TCTN1|RNASEH2B|E2F8|GRHL2|RSPO3|TAF8|AMOT|FLCN	-2.1	Input ID	GO:0001701: in utero embryonic development
GO Biological Processes	19	GO:0044839	cell cycle G2/M phase transition	-3.9	1.7	4	22525	267	2229	46	2.1	0.3	472|672|890|891|902|1111|1639|1781|2273|3364|5087|5243|5890|6604|6873|7316|7532|7846|8454|8555|8945|9024|9793|9814|10083|10133|10142|10270|11073|11116|11190|22897|22919|22974|22976|22981|23332|26993|55835|79184|79621|80279|90381|95681|219736|220064	ATM|BRCA1|CCNA2|CCNB1|CCNH|CHEK1|DCTN1|DYNC1I2|FHL1|HUS1|PBX1|ABCB1|RAD51B|SMARCD3|TAF2|UBC|YWHAG|TUBA1A|CUL1|CDC14B|BTRC|BRSK2|CKAP5|SFI1|USH1C|OPTN|AKAP9|AKAP8|TOPBP1|FGFR1OP|CEP250|CEP164|MAPRE1|TPX2|PAXIP1|NINL|CLASP1|AKAP8L|CENPJ|BRCC3|RNASEH2B|CDK5RAP3|TICRR|CEP41|STOX1|ORAOV1	-2.1	Input ID	GO:0044839: cell cycle G2/M phase transition
GO Biological Processes	19	GO:0140056	organelle localization by membrane tethering	-3.9	2	4.1	22525	164	2229	32	1.4	0.25	1080|1639|1781|2054|6804|6810|7532|7846|9793|9814|10142|10966|11116|11190|22897|22919|22981|23233|23332|55823|55835|57488|57545|57787|57799|60412|79600|95681|152579|203062|326624|376267	CFTR|DCTN1|DYNC1I2|STX2|STX1A|STX4|YWHAG|TUBA1A|CKAP5|SFI1|AKAP9|RAB40B|FGFR1OP|CEP250|CEP164|MAPRE1|NINL|EXOC6B|CLASP1|VPS11|CENPJ|ESYT2|CC2D2A|MARK4|RAB40C|EXOC4|TCTN1|CEP41|SCFD2|TSNARE1|RAB37|RAB15	-2.1	Input ID	GO:0140056: organelle localization by membrane tethering
GO Biological Processes	19	GO:1902041	regulation of extrinsic apoptotic signaling pathway via death domain receptors	-3.9	2.7	4.4	22525	59	2229	16	0.72	0.18	598|672|3148|4763|4846|5054|5728|6498|6672|6788|6789|6810|7057|7078|7128|117584	BCL2L1|BRCA1|HMGB2|NF1|NOS3|SERPINE1|PTEN|SKIL|SP100|STK3|STK4|STX4|THBS1|TIMP3|TNFAIP3|RFFL	-2.1	Input ID	GO:1902041: regulation of extrinsic apoptotic signaling pathway via death domain receptors
GO Biological Processes	19	GO:0021915	neural tube development	-3.9	2	4.1	22525	157	2229	31	1.4	0.25	25|1072|4763|4851|5311|5362|5727|5754|5914|6385|6469|6659|6788|6789|6932|7189|7403|8321|8323|10159|10512|23242|23432|23513|51098|55081|57216|57545|79600|79977|84678	ABL1|CFL1|NF1|NOTCH1|PKD2|PLXNA2|PTCH1|PTK7|RARA|SDC4|SHH|SOX4|STK3|STK4|TCF7|TRAF6|KDM6A|FZD1|FZD6|ATP6AP2|SEMA3C|COBL|GPR161|SCRIB|IFT52|IFT57|VANGL2|CC2D2A|TCTN1|GRHL2|KDM2B	-2.1	Input ID	GO:0021915: neural tube development
GO Biological Processes	19	GO:0035329	hippo signaling	-3.8	3.3	4.6	22525	37	2229	12	0.54	0.15	6788|6789|7529|9414|10413|23286|25937|51421|55841|80014|154796|154810	STK3|STK4|YWHAB|TJP2|YAP1|WWC1|WWTR1|AMOTL2|WWC3|WWC2|AMOT|AMOTL1	-2.1	Input ID	GO:0035329: hippo signaling
GO Biological Processes	19	GO:0001952	regulation of cell-matrix adhesion	-3.8	2.3	4.2	22525	103	2229	23	1	0.21	25|1012|1236|2932|4088|4763|5054|5295|5728|5747|5921|6385|7010|7057|7070|7402|7422|8573|9647|23332|54828|55612|57669	ABL1|CDH13|CCR7|GSK3B|SMAD3|NF1|SERPINE1|PIK3R1|PTEN|PTK2|RASA1|SDC4|TEK|THBS1|THY1|UTRN|VEGFA|CASK|PPM1F|CLASP1|BCAS3|FERMT1|EPB41L5	-2.1	Input ID	GO:0001952: regulation of cell-matrix adhesion
GO Biological Processes	19	GO:0034332	adherens junction organization	-3.8	2.1	4.2	22525	123	2229	26	1.2	0.23	25|999|1012|1015|1499|3728|4088|5170|5728|5747|5796|5817|5962|6385|7010|7057|7070|7422|8874|9647|10580|10979|23332|54828|57669|80139	ABL1|CDH1|CDH13|CDH17|CTNNB1|JUP|SMAD3|PDPK1|PTEN|PTK2|PTPRK|PVR|RDX|SDC4|TEK|THBS1|THY1|VEGFA|ARHGEF7|PPM1F|SORBS1|FERMT2|CLASP1|BCAS3|EPB41L5|ZNF703	-2.1	Input ID	GO:0034332: adherens junction organization
GO Biological Processes	19	GO:0046330	positive regulation of JNK cascade	-3.8	2.1	4.2	22525	123	2229	26	1.2	0.23	1236|1490|1906|2081|2324|5585|5770|6788|6850|6885|7189|7855|8312|9043|9618|9770|9821|9965|10371|10392|10913|23162|57216|128853|153090|222643	CCR7|CTGF|EDN1|ERN1|FLT4|PKN1|PTPN1|STK3|SYK|MAP3K7|TRAF6|FZD5|AXIN1|SPAG9|TRAF4|RASSF2|RB1CC1|FGF19|SEMA3A|NOD1|EDAR|MAPK8IP3|VANGL2|DUSP15|DAB2IP|UNC5CL	-2.1	Input ID	GO:0046330: positive regulation of JNK cascade
GO Biological Processes	19	GO:0010543	regulation of platelet activation	-3.8	3.5	4.6	22525	32	2229	11	0.49	0.15	18|634|4846|5154|5156|5270|5580|5588|5592|6850|7056	ABAT|CEACAM1|NOS3|PDGFA|PDGFRA|SERPINE2|PRKCD|PRKCQ|PRKG1|SYK|THBD	-2.1	Input ID	GO:0010543: regulation of platelet activation
GO Biological Processes	19	GO:1903035	negative regulation of response to wounding	-3.8	2.4	4.3	22525	84	2229	20	0.9	0.2	18|634|1906|4088|4846|5054|5154|5156|5270|5327|5580|5592|5624|5627|5728|7056|7057|8573|23332|83481	ABAT|CEACAM1|EDN1|SMAD3|NOS3|SERPINE1|PDGFA|PDGFRA|SERPINE2|PLAT|PRKCD|PRKG1|PROC|PROS1|PTEN|THBD|THBS1|CASK|CLASP1|EPPK1	-2.1	Input ID	GO:1903035: negative regulation of response to wounding
GO Biological Processes	19	GO:0051170	nuclear import	-3.8	1.7	4	22525	292	2229	49	2.2	0.31	657|999|1432|1499|1540|1601|1956|2010|2316|2932|3718|3728|3839|3843|4088|4763|4796|5295|5311|5580|6469|6635|6711|6850|7067|8313|8321|8480|8644|9368|9631|9688|9883|10913|23189|23534|23649|25929|25937|28952|51366|54960|55612|55959|57506|79833|79902|153090|100101267	BMPR1A|CDH1|MAPK14|CTNNB1|CYLD|DAB2|EGFR|EMD|FLNA|GSK3B|JAK3|JUP|KPNA3|IPO5|SMAD3|NF1|TONSL|PIK3R1|PKD2|PRKCD|SHH|SNRPE|SPTBN1|SYK|THRA|AXIN2|FZD1|RAE1|AKR1C3|SLC9A3R1|NUP155|NUP93|POM121|EDAR|KANK1|TNPO3|POLA2|GEMIN5|WWTR1|CCDC22|UBR5|GEMIN8|FERMT1|SULF2|MAVS|GEMIN6|NUP85|DAB2IP|POM121C	-2	Input ID	GO:0051170: nuclear import
GO Biological Processes	19	GO:1901652	response to peptide	-3.8	1.5	3.9	22525	483	2229	73	3.3	0.38	109|528|535|634|890|1432|1490|1906|1959|1979|2069|2101|2309|2549|2729|2786|2932|3291|3297|3397|3480|3488|3667|3692|3718|4035|4851|5164|5166|5170|5295|5580|5588|5618|5621|5728|5747|5770|5786|5791|6272|6431|6464|6678|7010|7071|7128|7532|8473|8893|9810|9882|10014|10135|10392|10580|11143|22861|22937|23189|29904|30837|51606|55667|55765|55971|57492|57727|90423|139596|140710|196883|245973	ADCY3|ATP6V1C1|ATP6V0A1|CEACAM1|CCNA2|MAPK14|CTGF|EDN1|EGR2|EIF4EBP2|EREG|ESRRA|FOXO3|GAB1|GCLC|GNG4|GSK3B|HSD11B2|HSF1|ID1|IGF1R|IGFBP5|IRS1|EIF6|JAK3|LRP1|NOTCH1|PDK2|PDK4|PDPK1|PIK3R1|PRKCD|PRKCQ|PRLR|PRNP|PTEN|PTK2|PTPN1|PTPRA|PTPRE|SORT1|SRSF6|SHC1|SPARC|TEK|KLF10|TNFAIP3|YWHAG|OGT|EIF2B5|RNF40|TBC1D4|HDAC5|NAMPT|NOD1|SORBS1|KAT7|NLRP1|SCAP|KANK1|EEF2K|SOCS7|ATP6V1H|DENND4C|C1orf106|BAIAP2L1…	-2	Input ID	GO:1901652: response to peptide
GO Biological Processes	19	GO:0010771	negative regulation of cell morphogenesis involved in differentiation	-3.8	2.5	4.3	22525	78	2229	19	0.85	0.19	81|1942|2192|2664|3397|3475|5728|5747|5800|7070|7473|8851|9423|9706|10371|10505|23189|25791|56920	ACTN4|EFNA1|FBLN1|GDI1|ID1|IFRD1|PTEN|PTK2|PTPRO|THY1|WNT3|CDK5R1|NTN1|ULK2|SEMA3A|SEMA4F|KANK1|NGEF|SEMA3G	-2	Input ID	GO:0010771: negative regulation of cell morphogenesis involved in differentiation
GO Biological Processes	19	GO:0006511	ubiquitin-dependent protein catabolic process	-3.8	1.5	3.9	22525	582	2229	85	3.8	0.41	867|891|1499|1540|1601|2729|2768|2932|4734|5728|5747|6468|6469|6477|6907|7041|7128|7267|7316|7319|7329|7874|8237|8239|8312|8451|8454|8881|8945|9025|9100|9810|9820|10013|10075|10134|10206|11065|22838|22933|23376|25841|25937|26133|26224|26232|26235|28952|51028|51132|51366|51667|51676|54476|54850|54894|55175|55230|55905|57154|57563|57602|58476|64326|64750|64795|80279|81847|81858|83737|83892|84132|84…	CBL|CCNB1|CTNNB1|CYLD|DAB2|GCLC|GNA12|GSK3B|NEDD4|PTEN|PTK2|FBXW4|SHH|SIAH1|TBL1X|TGFB1I1|TNFAIP3|TTC3|UBC|UBE2A|UBE2I|USP7|USP11|USP9X|AXIN1|CUL4A|CUL1|CDC16|BTRC|RNF8|USP10|RNF40|CUL7|HDAC6|HUWE1|BCAP31|TRIM13|UBE2C|RNF44|SIRT2|UFL1|ABTB2|WWTR1|TRPC4AP|FBXL3|FBXO2|FBXL4|CCDC22|VPS36|RLIM|UBR5|NUB1|ASB2|RNF216|FBXL12|RNF43|KLHL11|USP40|RNF114|SMURF1|KLHL8|USP36|TP53INP2|COP1|SMURF2|RMND5A|CDK5RA…	-2	Input ID	GO:0006511: ubiquitin-dependent protein catabolic process
GO Biological Processes	19	GO:0034111	negative regulation of homotypic cell-cell adhesion	-3.8	5.1	5	22525	14	2229	7	0.31	0.12	18|634|5270|5580|5592|5962|80139	ABAT|CEACAM1|SERPINE2|PRKCD|PRKG1|RDX|ZNF703	-2	Input ID	GO:0034111: negative regulation of homotypic cell-cell adhesion
GO Biological Processes	19	GO:0003007	heart morphogenesis	-3.8	1.8	4	22525	239	2229	42	1.9	0.29	90|657|659|1363|1386|1499|1901|1942|4088|4091|4208|4734|4851|5292|5311|5727|5747|5914|5915|6469|6604|6659|6722|7010|7403|7422|8313|8321|9645|10413|10439|10454|10512|23462|25836|26508|51098|55081|55636|57216|79977|171023	ACVR1|BMPR1A|BMPR2|CPE|ATF2|CTNNB1|S1PR1|EFNA1|SMAD3|SMAD6|MEF2C|NEDD4|NOTCH1|PIM1|PKD2|PTCH1|PTK2|RARA|RARB|SHH|SMARCD3|SOX4|SRF|TEK|KDM6A|VEGFA|AXIN2|FZD1|MICAL2|YAP1|OLFM1|TAB1|SEMA3C|HEY1|NIPBL|HEYL|IFT52|IFT57|CHD7|VANGL2|GRHL2|ASXL1	-2	Input ID	GO:0003007: heart morphogenesis
GO Biological Processes	19	GO:0060173	limb development	-3.8	1.9	4.1	22525	173	2229	33	1.5	0.26	546|657|659|775|1499|2260|2768|2778|3236|4851|5066|5087|5125|5362|5727|5914|5915|6468|6469|6659|7473|8323|8434|10512|25836|51098|51176|51222|55636|64093|64327|79977|91461	ATRX|BMPR1A|BMPR2|CACNA1C|CTNNB1|FGFR1|GNA12|GNAS|HOXD10|NOTCH1|PAM|PBX1|PCSK5|PLXNA2|PTCH1|RARA|RARB|FBXW4|SHH|SOX4|WNT3|FZD6|RECK|SEMA3C|NIPBL|IFT52|LEF1|ZNF219|CHD7|SMOC1|LMBR1|GRHL2|PKDCC	-2	Input ID	GO:0060173: limb development
GO Biological Processes	19	GO:0022406	membrane docking	-3.8	1.9	4.1	22525	173	2229	33	1.5	0.26	1080|1639|1781|2054|6804|6810|7532|7846|9409|9793|9814|10142|10966|11116|11190|22897|22919|22981|23233|23332|55823|55835|57488|57545|57787|57799|60412|79600|95681|152579|203062|326624|376267	CFTR|DCTN1|DYNC1I2|STX2|STX1A|STX4|YWHAG|TUBA1A|PEX16|CKAP5|SFI1|AKAP9|RAB40B|FGFR1OP|CEP250|CEP164|MAPRE1|NINL|EXOC6B|CLASP1|VPS11|CENPJ|ESYT2|CC2D2A|MARK4|RAB40C|EXOC4|TCTN1|CEP41|SCFD2|TSNARE1|RAB37|RAB15	-2	Input ID	GO:0022406: membrane docking
GO Biological Processes	19	GO:0048736	appendage development	-3.8	1.9	4.1	22525	173	2229	33	1.5	0.26	546|657|659|775|1499|2260|2768|2778|3236|4851|5066|5087|5125|5362|5727|5914|5915|6468|6469|6659|7473|8323|8434|10512|25836|51098|51176|51222|55636|64093|64327|79977|91461	ATRX|BMPR1A|BMPR2|CACNA1C|CTNNB1|FGFR1|GNA12|GNAS|HOXD10|NOTCH1|PAM|PBX1|PCSK5|PLXNA2|PTCH1|RARA|RARB|FBXW4|SHH|SOX4|WNT3|FZD6|RECK|SEMA3C|NIPBL|IFT52|LEF1|ZNF219|CHD7|SMOC1|LMBR1|GRHL2|PKDCC	-2	Input ID	GO:0048736: appendage development
GO Biological Processes	19	GO:0044786	cell cycle DNA replication	-3.8	2.7	4.4	22525	60	2229	16	0.72	0.18	546|2237|2260|5422|5557|5982|5983|5984|6119|7014|10735|23595|23649|51507|51659|79733	ATRX|FEN1|FGFR1|POLA1|PRIM1|RFC2|RFC3|RFC4|RPA3|TERF2|STAG2|ORC3|POLA2|RTFDC1|GINS2|E2F8	-2	Input ID	GO:0044786: cell cycle DNA replication
GO Biological Processes	19	GO:0044843	cell cycle G1/S phase transition	-3.8	1.7	4	22525	285	2229	48	2.2	0.31	90|91|472|818|835|890|891|902|1654|1820|1956|2273|2735|4172|4173|4176|4609|4999|5311|5325|5422|5557|5728|5934|5962|6119|6659|7027|7029|7316|8451|8454|8558|10106|23019|23133|23594|23595|23649|25959|29117|55159|55835|79447|79733|81610|128239|134353	ACVR1|ACVR1B|ATM|CAMK2G|CASP2|CCNA2|CCNB1|CCNH|DDX3X|ARID3A|EGFR|FHL1|GLI1|MCM3|MCM4|MCM7|MYC|ORC2|PKD2|PLAGL1|POLA1|PRIM1|PTEN|RBL2|RDX|RPA3|SOX4|TFDP1|TFDP2|UBC|CUL4A|CUL1|CDK10|CTDSP2|CNOT1|PHF8|ORC6|ORC3|POLA2|KANK2|BRD7|RFWD3|CENPJ|PAGR1|E2F8|FAM83D|IQGAP3|LSM11	-2	Input ID	GO:0044843: cell cycle G1/S phase transition
GO Biological Processes	19	GO:0050773	regulation of dendrite development	-3.8	2.1	4.1	22525	131	2229	27	1.2	0.23	1072|1523|1942|3397|4208|4734|5728|6383|6845|8851|8997|9762|9820|23242|23271|23363|23613|25791|26039|29904|50807|53335|57118|57580|64284|80725|153090	CFL1|CUX1|EFNA1|ID1|MEF2C|NEDD4|PTEN|SDC2|VAMP7|CDK5R1|KALRN|LZTS3|CUL7|COBL|CAMSAP2|OBSL1|ZMYND8|NGEF|SS18L1|EEF2K|ASAP1|BCL11A|CAMK1D|PREX1|RAB17|SRCIN1|DAB2IP	-2	Input ID	GO:0050773: regulation of dendrite development
GO Biological Processes	19	GO:0009755	hormone-mediated signaling pathway	-3.7	1.8	4	22525	232	2229	41	1.8	0.28	672|1408|1499|1601|2101|2288|2494|2649|4734|5618|5914|5915|7025|7041|7067|7068|7421|8202|8312|8648|8856|9282|9572|10013|10413|23019|23054|23376|25959|26508|51176|51366|54852|55818|56937|57658|79447|90390|133522|153222|200845	BRCA1|CRY2|CTNNB1|DAB2|ESRRA|FKBP4|NR5A2|NR6A1|NEDD4|PRLR|RARA|RARB|NR2F1|TGFB1I1|THRA|THRB|VDR|NCOA3|AXIN1|NCOA1|NR1I2|MED14|NR1D1|HDAC6|YAP1|CNOT1|NCOA6|UFL1|KANK2|HEYL|LEF1|UBR5|PAQR5|KDM3A|PMEPA1|CALCOCO1|PAGR1|MED30|PPARGC1B|CREBRF|KCTD6	-2	Input ID	GO:0009755: hormone-mediated signaling pathway
GO Biological Processes	19	GO:1903727	positive regulation of phospholipid metabolic process	-3.7	3.1	4.5	22525	43	2229	13	0.58	0.16	1236|2261|2321|3667|5156|5159|5580|5587|5747|7010|7410|10451|388121	CCR7|FGFR3|FLT1|IRS1|PDGFRA|PDGFRB|PRKCD|PRKD1|PTK2|TEK|VAV2|VAV3|TNFAIP8L3	-2	Input ID	GO:1903727: positive regulation of phospholipid metabolic process
GO Biological Processes	19	GO:0043405	regulation of MAP kinase activity	-3.7	1.6	3.9	22525	340	2229	55	2.5	0.33	1432|1845|1906|1956|2064|2081|2260|2321|2771|3480|3656|3735|4215|4763|5154|5159|5335|5580|5585|5610|5770|6464|6609|6850|6885|7057|7189|7316|7335|7422|7855|8312|8428|8491|8817|9020|9043|9261|9448|10392|10454|11329|23162|51196|55765|56034|57216|80279|80824|128239|150290|153090|171392|200958|257397	MAPK14|DUSP3|EDN1|EGFR|ERBB2|ERN1|FGFR1|FLT1|GNAI2|IGF1R|IRAK2|KARS|MAP3K3|NF1|PDGFA|PDGFRB|PLCG1|PRKCD|PKN1|EIF2AK2|PTPN1|SHC1|SMPD1|SYK|MAP3K7|THBS1|TRAF6|UBC|UBE2V1|VEGFA|FZD5|AXIN1|STK24|MAP4K3|FGF18|MAP3K14|SPAG9|MAPKAPK2|MAP4K4|NOD1|TAB1|STK38|MAPK8IP3|PLCE1|C1orf106|PDGFC|VANGL2|CDK5RAP3|DUSP16|IQGAP3|DUSP18|DAB2IP|ZNF675|MUC20|TAB3	-2	Input ID	GO:0043405: regulation of MAP kinase activity
GO Biological Processes	19	GO:0006470	protein dephosphorylation	-3.7	1.7	3.9	22525	301	2229	50	2.2	0.31	818|1408|1845|2139|3486|5159|5504|5507|5509|5580|5610|5728|5770|5775|5780|5782|5786|5787|5791|5796|5800|6609|7529|8036|8555|8725|8945|9647|9749|9829|10076|10106|10454|22853|23035|26051|28227|54961|55066|55313|55613|57181|57460|57546|58490|80824|81706|91272|128853|150290	CAMK2G|CRY2|DUSP3|EYA2|IGFBP3|PDGFRB|PPP1R2|PPP1R3C|PPP1R3D|PRKCD|EIF2AK2|PTEN|PTPN1|PTPN4|PTPN9|PTPN12|PTPRA|PTPRB|PTPRE|PTPRK|PTPRO|SMPD1|YWHAB|SHOC2|CDC14B|URI1|BTRC|PPM1F|PHACTR2|DNAJC6|PTPRU|CTDSP2|TAB1|LMTK2|PHLPP2|PPP1R16B|PPP2R3B|SSH3|PDPR|CPPED1|MTMR8|SLC39A10|PPM1H|PDP2|RPRD1B|DUSP16|PPP1R14C|BOD1|DUSP15|DUSP18	-2	Input ID	GO:0006470: protein dephosphorylation
GO Biological Processes	19	GO:0050769	positive regulation of neurogenesis	-3.7	1.6	3.9	22525	388	2229	61	2.7	0.35	322|659|950|1499|1523|1789|1809|2242|2260|2316|2664|3984|4208|4830|4851|5270|5364|5587|5728|5754|5914|5915|6009|6469|6498|6604|6722|6845|6925|7077|7422|7473|7516|8648|8997|9043|9139|9423|9638|9798|9820|10300|10371|10677|23081|23363|23376|23394|25836|26039|26508|27339|29904|51704|54606|55906|57118|57154|81544|118813|153090	APBB1|BMPR2|SCARB2|CTNNB1|CUX1|DNMT3B|DPYSL3|FES|FGFR1|FLNA|GDI1|LIMK1|MEF2C|NME1|NOTCH1|SERPINE2|PLXNB1|PRKD1|PTEN|PTK7|RARA|RARB|RHEB|SHH|SKIL|SMARCD3|SRF|VAMP7|TCF4|TIMP2|VEGFA|WNT3|XRCC2|NCOA1|KALRN|SPAG9|CBFA2T2|NTN1|FEZ1|IST1|CUL7|KATNB1|SEMA3A|AVIL|KDM4C|OBSL1|UFL1|ADNP|NIPBL|SS18L1|HEYL|PRPF19|EEF2K|GPRC5B|DDX56|ZC4H2|CAMK1D|SMURF1|GDPD5|ZFYVE27|DAB2IP	-2	Input ID	GO:0050769: positive regulation of neurogenesis
GO Biological Processes	19	GO:0031400	negative regulation of protein modification process	-3.7	1.4	3.8	22525	660	2229	94	4.2	0.43	25|104|634|672|753|867|891|1408|1499|1786|1789|1845|1942|2192|2729|3315|3480|3486|3720|3843|3984|4091|4609|4763|5170|5504|5580|5581|5585|5621|5728|5770|6609|6659|7023|7070|7078|7128|7316|7529|7532|8473|8725|8864|8881|9368|9425|9647|9749|9770|10106|10129|10808|11065|11116|11329|22853|22933|23081|23376|23410|25937|26051|30837|51085|51366|51654|54552|54765|54829|55074|55450|55818|55869|56937|57580|6…	ABL1|ADARB1|CEACAM1|BRCA1|LDLRAD4|CBL|CCNB1|CRY2|CTNNB1|DNMT1|DNMT3B|DUSP3|EFNA1|FBLN1|GCLC|HSPB1|IGF1R|IGFBP3|JARID2|IPO5|LIMK1|SMAD6|MYC|NF1|PDPK1|PPP1R2|PRKCD|PRKCE|PKN1|PRNP|PTEN|PTPN1|SMPD1|SOX4|TFAP4|THY1|TIMP3|TNFAIP3|UBC|YWHAB|YWHAG|OGT|URI1|PER2|CDC16|SLC9A3R1|CDYL|PPM1F|PHACTR2|RASSF2|CTDSP2|FRY|HSPH1|UBE2C|FGFR1OP|STK38|LMTK2|SIRT2|KDM4C|UFL1|SIRT3|WWTR1|PPP1R16B|SOCS7|MLXIPL|UBR5|CDK5…	-2	Input ID	GO:0031400: negative regulation of protein modification process
GO Biological Processes	19	GO:0043902	positive regulation of multi-organism process	-3.7	1.9	4	22525	174	2229	33	1.5	0.26	91|104|1072|1654|2040|2494|2962|2963|4851|5139|5432|5436|6732|6733|6780|7023|7189|7469|8912|9217|10133|10392|22933|23367|23369|26986|51176|51497|51652|64750|89853|91392|128637	ACVR1B|ADARB1|CFL1|DDX3X|STOM|NR5A2|GTF2F1|GTF2F2|NOTCH1|PDE3A|POLR2C|POLR2G|SRPK1|SRPK2|STAU1|TFAP4|TRAF6|NELFA|CACNA1H|VAPB|OPTN|NOD1|SIRT2|LARP1|PUM2|PABPC1|LEF1|NELFCD|CHMP3|SMURF2|MVB12B|ZNF502|TBC1D20	-2	Input ID	GO:0043902: positive regulation of multi-organism process
GO Biological Processes	19	GO:0006913	nucleocytoplasmic transport	-3.7	1.5	3.8	22525	453	2229	69	3.1	0.37	657|999|1432|1499|1540|1601|1956|1959|2010|2316|2932|3718|3728|3839|3843|4088|4734|4763|4796|5295|5311|5580|6431|6469|6635|6659|6672|6711|6850|7067|8313|8321|8480|8644|9368|9631|9688|9775|9883|10482|10913|11097|11163|11269|22794|23144|23189|23279|23534|23649|25929|25937|26993|28952|51366|54960|55437|55612|55795|55959|57154|57187|57506|65110|79833|79902|80824|153090|100101267	BMPR1A|CDH1|MAPK14|CTNNB1|CYLD|DAB2|EGFR|EGR2|EMD|FLNA|GSK3B|JAK3|JUP|KPNA3|IPO5|SMAD3|NEDD4|NF1|TONSL|PIK3R1|PKD2|PRKCD|SRSF6|SHH|SNRPE|SOX4|SP100|SPTBN1|SYK|THRA|AXIN2|FZD1|RAE1|AKR1C3|SLC9A3R1|NUP155|NUP93|EIF4A3|POM121|NXF1|EDAR|NUPL2|NUDT4|DDX19B|CASC3|ZC3H3|KANK1|NUP160|TNPO3|POLA2|GEMIN5|WWTR1|AKAP8L|CCDC22|UBR5|GEMIN8|STRADB|FERMT1|PCID2|SULF2|SMURF1|THOC2|MAVS|UPF3A|GEMIN6|NUP85|DUSP16|D…	-2	Input ID	GO:0006913: nucleocytoplasmic transport
GO Biological Processes	19	GO:0032869	cellular response to insulin stimulus	-3.7	1.9	4	22525	196	2229	36	1.6	0.27	528|535|634|1979|2101|2549|2729|3480|3667|5164|5166|5170|5295|5580|5588|5728|5770|5786|5791|6464|7532|8473|9882|10014|10135|10580|23189|29904|30837|51606|55667|55971|57727|90423|140710|245973	ATP6V1C1|ATP6V0A1|CEACAM1|EIF4EBP2|ESRRA|GAB1|GCLC|IGF1R|IRS1|PDK2|PDK4|PDPK1|PIK3R1|PRKCD|PRKCQ|PTEN|PTPN1|PTPRA|PTPRE|SHC1|YWHAG|OGT|TBC1D4|HDAC5|NAMPT|SORBS1|KANK1|EEF2K|SOCS7|ATP6V1H|DENND4C|BAIAP2L1|NCOA5|ATP6V1E2|SOGA1|ATP6V1C2	-2	Input ID	GO:0032869: cellular response to insulin stimulus
GO Biological Processes	19	GO:0048008	platelet-derived growth factor receptor signaling pathway	-3.7	2.9	4.4	22525	49	2229	14	0.63	0.17	25|3092|4035|5154|5156|5159|5327|5728|5770|5782|7422|9368|9678|56034	ABL1|HIP1|LRP1|PDGFA|PDGFRA|PDGFRB|PLAT|PTEN|PTPN1|PTPN12|VEGFA|SLC9A3R1|PHF14|PDGFC	-2	Input ID	GO:0048008: platelet-derived growth factor receptor signaling pathway
GO Biological Processes	19	GO:0045786	negative regulation of cell cycle	-3.7	1.5	3.8	22525	627	2229	90	4	0.42	25|322|472|546|598|672|678|835|864|891|1111|1386|1432|1499|1820|1911|1956|2081|2273|2620|3364|3843|4088|4436|4609|4851|5311|5325|5621|5728|5796|5931|5934|6009|6498|6659|7014|7023|7027|7029|7057|7077|7128|7158|7316|7756|8379|8451|8454|8555|8851|9238|9368|9656|9700|10106|10325|10735|11073|23019|23513|25959|27339|28227|29117|51085|51654|51696|55159|55437|55450|55795|55835|55904|64061|64859|79184|796…	ABL1|APBB1|ATM|ATRX|BCL2L1|BRCA1|ZFP36L2|CASP2|RUNX3|CCNB1|CHEK1|ATF2|MAPK14|CTNNB1|ARID3A|PHC1|EGFR|ERN1|FHL1|GAS2|HUS1|IPO5|SMAD3|MSH2|MYC|NOTCH1|PKD2|PLAGL1|PRNP|PTEN|PTPRK|RBBP7|RBL2|RHEB|SKIL|SOX4|TERF2|TFAP4|TFDP1|TFDP2|THBS1|TIMP2|TNFAIP3|TP53BP1|UBC|ZNF207|MAD1L1|CUL4A|CUL1|CDC14B|CDK5R1|TBRG4|SLC9A3R1|MDC1|ESPL1|CTDSP2|RRAGB|STAG2|TOPBP1|CNOT1|SCRIB|KANK2|PRPF19|PPP2R3B|BRD7|MLXIPL|CDK5R…	-2	Input ID	GO:0045786: negative regulation of cell cycle
GO Biological Processes	19	GO:1903034	regulation of response to wounding	-3.7	2	4	22525	160	2229	31	1.4	0.25	18|538|634|1906|4088|4638|4846|5054|5154|5156|5270|5327|5580|5581|5588|5592|5624|5627|5728|6431|6850|7056|7057|7128|8428|8573|10565|23189|23332|83481|196527	ABAT|ATP7A|CEACAM1|EDN1|SMAD3|MYLK|NOS3|SERPINE1|PDGFA|PDGFRA|SERPINE2|PLAT|PRKCD|PRKCE|PRKCQ|PRKG1|PROC|PROS1|PTEN|SRSF6|SYK|THBD|THBS1|TNFAIP3|STK24|CASK|ARFGEF1|KANK1|CLASP1|EPPK1|ANO6	-2	Input ID	GO:1903034: regulation of response to wounding
GO Biological Processes	19	GO:0007173	epidermal growth factor receptor signaling pathway	-3.7	2.1	4.1	22525	132	2229	27	1.2	0.23	25|634|819|867|1012|1956|2059|2069|2242|2549|3092|5170|5295|5335|5747|5782|6464|7316|8527|8874|9185|9770|30011|51196|89853|116985|153090	ABL1|CEACAM1|CAMLG|CBL|CDH13|EGFR|EPS8|EREG|FES|GAB1|HIP1|PDPK1|PIK3R1|PLCG1|PTK2|PTPN12|SHC1|UBC|DGKD|ARHGEF7|REPS2|RASSF2|SH3KBP1|PLCE1|MVB12B|ARAP1|DAB2IP	-2	Input ID	GO:0007173: epidermal growth factor receptor signaling pathway
GO Biological Processes	19	GO:0031532	actin cytoskeleton reorganization	-3.7	2.3	4.2	22525	92	2229	21	0.94	0.2	25|1515|1901|2059|2242|2316|2549|5156|5754|5770|6464|7010|9024|10129|50848|54828|55971|64098|84168|116985|285527	ABL1|CTSV|S1PR1|EPS8|FES|FLNA|GAB1|PDGFRA|PTK7|PTPN1|SHC1|TEK|BRSK2|FRY|F11R|BCAS3|BAIAP2L1|PARVG|ANTXR1|ARAP1|FRYL	-2	Input ID	GO:0031532: actin cytoskeleton reorganization
GO Biological Processes	19	GO:0048041	focal adhesion assembly	-3.7	2.5	4.2	22525	73	2229	18	0.81	0.19	25|4088|5170|5728|5747|5796|6385|7010|7057|7070|7422|8874|9647|10580|10979|23332|54828|57669	ABL1|SMAD3|PDPK1|PTEN|PTK2|PTPRK|SDC4|TEK|THBS1|THY1|VEGFA|ARHGEF7|PPM1F|SORBS1|FERMT2|CLASP1|BCAS3|EPB41L5	-2	Input ID	GO:0048041: focal adhesion assembly
GO Biological Processes	19	GO:0007045	cell-substrate adherens junction assembly	-3.7	2.5	4.2	22525	73	2229	18	0.81	0.19	25|4088|5170|5728|5747|5796|6385|7010|7057|7070|7422|8874|9647|10580|10979|23332|54828|57669	ABL1|SMAD3|PDPK1|PTEN|PTK2|PTPRK|SDC4|TEK|THBS1|THY1|VEGFA|ARHGEF7|PPM1F|SORBS1|FERMT2|CLASP1|BCAS3|EPB41L5	-2	Input ID	GO:0007045: cell-substrate adherens junction assembly
GO Biological Processes	19	GO:0043406	positive regulation of MAP kinase activity	-3.7	1.7	3.9	22525	264	2229	45	2	0.3	1432|1906|1956|2064|2081|2260|2321|2771|3656|3735|4215|5154|5159|5335|5585|5610|5770|6464|6850|6885|7057|7189|7316|7335|7422|7855|8312|8428|8491|8817|9020|9043|9261|9448|10392|10454|23162|51196|55765|56034|57216|128239|153090|200958|257397	MAPK14|EDN1|EGFR|ERBB2|ERN1|FGFR1|FLT1|GNAI2|IRAK2|KARS|MAP3K3|PDGFA|PDGFRB|PLCG1|PKN1|EIF2AK2|PTPN1|SHC1|SYK|MAP3K7|THBS1|TRAF6|UBC|UBE2V1|VEGFA|FZD5|AXIN1|STK24|MAP4K3|FGF18|MAP3K14|SPAG9|MAPKAPK2|MAP4K4|NOD1|TAB1|MAPK8IP3|PLCE1|C1orf106|PDGFC|VANGL2|IQGAP3|DAB2IP|MUC20|TAB3	-2	Input ID	GO:0043406: positive regulation of MAP kinase activity
GO Biological Processes	19	GO:0032868	response to insulin	-3.7	1.7	3.9	22525	249	2229	43	1.9	0.29	528|535|634|1959|1979|2101|2549|2729|3291|3480|3667|3692|5164|5166|5170|5295|5580|5588|5728|5770|5786|5791|6272|6431|6464|7532|8473|9882|10014|10135|10580|22937|23189|29904|30837|51606|55667|55971|57727|90423|139596|140710|245973	ATP6V1C1|ATP6V0A1|CEACAM1|EGR2|EIF4EBP2|ESRRA|GAB1|GCLC|HSD11B2|IGF1R|IRS1|EIF6|PDK2|PDK4|PDPK1|PIK3R1|PRKCD|PRKCQ|PTEN|PTPN1|PTPRA|PTPRE|SORT1|SRSF6|SHC1|YWHAG|OGT|TBC1D4|HDAC5|NAMPT|SORBS1|SCAP|KANK1|EEF2K|SOCS7|ATP6V1H|DENND4C|BAIAP2L1|NCOA5|ATP6V1E2|UPRT|SOGA1|ATP6V1C2	-2	Input ID	GO:0032868: response to insulin
GO Biological Processes	19	GO:0060271	cilium assembly	-3.7	1.6	3.8	22525	374	2229	59	2.6	0.34	1540|1639|1781|1951|2316|3797|4851|5990|6103|7532|7846|8555|8558|9371|9712|9779|9793|9814|10013|10142|10257|10677|11116|11190|22897|22919|22981|23102|23300|23332|23386|25809|25937|25981|27148|27241|29070|29105|29887|50807|51098|54874|55081|55835|57216|57539|57545|57787|63917|64284|79600|79738|79809|79969|90355|92104|95681|125058|128637	CYLD|DCTN1|DYNC1I2|CELSR3|FLNA|KIF3C|NOTCH1|RFX2|RPGR|YWHAG|TUBA1A|CDC14B|CDK10|KIF3B|USP6NL|TBC1D5|CKAP5|SFI1|HDAC6|AKAP9|ABCC4|AVIL|FGFR1OP|CEP250|CEP164|MAPRE1|NINL|TBC1D2B|ATMIN|CLASP1|NUDCD3|TTLL1|WWTR1|DNAH1|STK36|BBS9|CCDC113|CFAP20|SNX10|ASAP1|IFT52|FNBP1L|IFT57|CENPJ|VANGL2|WDR35|CC2D2A|MARK4|GALNT11|RAB17|TCTN1|BBS10|TTC21B|ATAT1|C5orf30|TTC30A|CEP41|TBC1D16|TBC1D20	-2	Input ID	GO:0060271: cilium assembly
GO Biological Processes	19	GO:0048638	regulation of developmental growth	-3.7	1.7	3.9	22525	311	2229	51	2.3	0.32	25|32|657|659|891|1432|1906|2260|2261|2307|2664|2735|3142|3297|3475|3720|3984|4208|4851|5292|5362|5727|5728|5747|6722|6788|6789|7422|7473|7490|8851|9423|9706|9798|10371|10413|10439|10505|23286|23394|25836|53335|55636|55841|56920|57154|79068|80014|83481|118813|285590	ABL1|ACACB|BMPR1A|BMPR2|CCNB1|MAPK14|EDN1|FGFR1|FGFR3|FOXS1|GDI1|GLI1|HLX|HSF1|IFRD1|JARID2|LIMK1|MEF2C|NOTCH1|PIM1|PLXNA2|PTCH1|PTEN|PTK2|SRF|STK3|STK4|VEGFA|WNT3|WT1|CDK5R1|NTN1|ULK2|IST1|SEMA3A|YAP1|OLFM1|SEMA4F|WWC1|ADNP|NIPBL|BCL11A|CHD7|WWC3|SEMA3G|SMURF1|FTO|WWC2|EPPK1|ZFYVE27|SH3PXD2B	-2	Input ID	GO:0048638: regulation of developmental growth
GO Biological Processes	19	GO:0010977	negative regulation of neuron projection development	-3.7	2.1	4.1	22525	119	2229	25	1.1	0.22	1809|1942|2288|2664|3397|3475|4035|5728|5747|5800|7025|7070|7473|8851|8934|9139|9423|9448|9706|10371|10505|23189|25791|53335|56920	DPYSL3|EFNA1|FKBP4|GDI1|ID1|IFRD1|LRP1|PTEN|PTK2|PTPRO|NR2F1|THY1|WNT3|CDK5R1|RAB29|CBFA2T2|NTN1|MAP4K4|ULK2|SEMA3A|SEMA4F|KANK1|NGEF|BCL11A|SEMA3G	-2	Input ID	GO:0010977: negative regulation of neuron projection development
GO Biological Processes	19	GO:0019941	modification-dependent protein catabolic process	-3.7	1.5	3.8	22525	587	2229	85	3.8	0.41	867|891|1499|1540|1601|2729|2768|2932|4734|5728|5747|6468|6469|6477|6907|7041|7128|7267|7316|7319|7329|7874|8237|8239|8312|8451|8454|8881|8945|9025|9100|9810|9820|10013|10075|10134|10206|11065|22838|22933|23376|25841|25937|26133|26224|26232|26235|28952|51028|51132|51366|51667|51676|54476|54850|54894|55175|55230|55905|57154|57563|57602|58476|64326|64750|64795|80279|81847|81858|83737|83892|84132|84…	CBL|CCNB1|CTNNB1|CYLD|DAB2|GCLC|GNA12|GSK3B|NEDD4|PTEN|PTK2|FBXW4|SHH|SIAH1|TBL1X|TGFB1I1|TNFAIP3|TTC3|UBC|UBE2A|UBE2I|USP7|USP11|USP9X|AXIN1|CUL4A|CUL1|CDC16|BTRC|RNF8|USP10|RNF40|CUL7|HDAC6|HUWE1|BCAP31|TRIM13|UBE2C|RNF44|SIRT2|UFL1|ABTB2|WWTR1|TRPC4AP|FBXL3|FBXO2|FBXL4|CCDC22|VPS36|RLIM|UBR5|NUB1|ASB2|RNF216|FBXL12|RNF43|KLHL11|USP40|RNF114|SMURF1|KLHL8|USP36|TP53INP2|COP1|SMURF2|RMND5A|CDK5RA…	-2	Input ID	GO:0019941: modification-dependent protein catabolic process
GO Biological Processes	19	GO:0007411	axon guidance	-3.6	1.8	3.9	22525	227	2229	40	1.8	0.28	659|1942|1947|1951|1959|2047|2064|2549|2817|4983|5295|5335|5362|5588|5727|5747|5786|5800|6464|6469|6477|6586|6711|7422|7473|8609|8851|9423|9638|10371|10417|10500|10505|10512|30011|51466|55715|55740|57216|64919	BMPR2|EFNA1|EFNB1|CELSR3|EGR2|EPHB1|ERBB2|GAB1|GPC1|OPHN1|PIK3R1|PLCG1|PLXNA2|PRKCQ|PTCH1|PTK2|PTPRA|PTPRO|SHC1|SHH|SIAH1|SLIT3|SPTBN1|VEGFA|WNT3|KLF7|CDK5R1|NTN1|FEZ1|SEMA3A|SPON2|SEMA6C|SEMA4F|SEMA3C|SH3KBP1|EVL|DOK4|ENAH|VANGL2|BCL11B	-2	Input ID	GO:0007411: axon guidance

## Sheet: KEGG pathway
Category	CategoryID	GO	Description	LogP	Enrichment	Z-score	#TotalGeneInLibrary	#GeneInGO	#GeneInHitList	#GeneInGOAndHitList	%InGO	STDV %InGO	GeneID	Hits	Log(q-value)	GeneList
KEGG Pathway	24	ko04144	Endocytosis	-6.2	2	5.5	22525	260	2229	52	2.3	0.32	867|1601|1956|2065|2261|2321|2869|3310|3480|3482|4088|4233|4734|5156|5662|6455|7189|7456|8411|8976|9265|9727|9765|9798|9815|9829|10552|10564|10565|10617|22841|23096|23550|26056|29934|30011|30846|50807|51028|51652|57154|57403|64411|64750|80223|83737|84552|84612|89853|116985|116987|118813	CBL|DAB2|EGFR|ERBB3|FGFR3|FLT1|GRK5|HSPA6|IGF1R|IGF2R|SMAD3|MET|NEDD4|PDGFRA|PSD|SH3GL1|TRAF6|WIPF1|EEA1|WASL|CYTH3|RAB11FIP3|ZFYVE16|IST1|GIT2|DNAJC6|ARPC1A|ARFGEF2|ARFGEF1|STAMBP|RAB11FIP2|IQSEC2|PSD4|RAB11FIP5|SNX12|SH3KBP1|EHD2|ASAP1|VPS36|CHMP3|SMURF1|RAB22A|ARAP3|SMURF2|RAB11FIP1|ITCH|PARD6G|PARD6B|MVB12B|ARAP1|AGAP1|ZFYVE27	-3.8	Input ID
KEGG Pathway	24	hsa04144	Endocytosis	-6.2	2	5.5	22525	260	2229	52	2.3	0.32	867|1601|1956|2065|2261|2321|2869|3310|3480|3482|4088|4233|4734|5156|5662|6455|7189|7456|8411|8976|9265|9727|9765|9798|9815|9829|10552|10564|10565|10617|22841|23096|23550|26056|29934|30011|30846|50807|51028|51652|57154|57403|64411|64750|80223|83737|84552|84612|89853|116985|116987|118813	CBL|DAB2|EGFR|ERBB3|FGFR3|FLT1|GRK5|HSPA6|IGF1R|IGF2R|SMAD3|MET|NEDD4|PDGFRA|PSD|SH3GL1|TRAF6|WIPF1|EEA1|WASL|CYTH3|RAB11FIP3|ZFYVE16|IST1|GIT2|DNAJC6|ARPC1A|ARFGEF2|ARFGEF1|STAMBP|RAB11FIP2|IQSEC2|PSD4|RAB11FIP5|SNX12|SH3KBP1|EHD2|ASAP1|VPS36|CHMP3|SMURF1|RAB22A|ARAP3|SMURF2|RAB11FIP1|ITCH|PARD6G|PARD6B|MVB12B|ARAP1|AGAP1|ZFYVE27	-3.8	Input ID
KEGG Pathway	24	hsa05205	Proteoglycans in cancer	-5.9	2.1	5.4	22525	203	2229	43	1.9	0.29	288|818|867|1432|1499|1956|2002|2064|2065|2260|2316|2549|2817|3236|3480|3693|3709|4233|4313|4609|5170|5295|5335|5727|5747|5962|6383|6385|6469|7023|7057|7078|7410|7422|7473|7855|8321|8323|22808|51196|54776|80326|81029	ANK3|CAMK2G|CBL|MAPK14|CTNNB1|EGFR|ELK1|ERBB2|ERBB3|FGFR1|FLNA|GAB1|GPC1|HOXD10|IGF1R|ITGB5|ITPR2|MET|MMP2|MYC|PDPK1|PIK3R1|PLCG1|PTCH1|PTK2|RDX|SDC2|SDC4|SHH|TFAP4|THBS1|TIMP3|VAV2|VEGFA|WNT3|FZD5|FZD1|FZD6|MRAS|PLCE1|PPP1R12C|WNT10A|WNT5B	-3.6	Input ID
KEGG Pathway	24	ko05205	Proteoglycans in cancer	-5.9	2.1	5.4	22525	203	2229	43	1.9	0.29	288|818|867|1432|1499|1956|2002|2064|2065|2260|2316|2549|2817|3236|3480|3693|3709|4233|4313|4609|5170|5295|5335|5727|5747|5962|6383|6385|6469|7023|7057|7078|7410|7422|7473|7855|8321|8323|22808|51196|54776|80326|81029	ANK3|CAMK2G|CBL|MAPK14|CTNNB1|EGFR|ELK1|ERBB2|ERBB3|FGFR1|FLNA|GAB1|GPC1|HOXD10|IGF1R|ITGB5|ITPR2|MET|MMP2|MYC|PDPK1|PIK3R1|PLCG1|PTCH1|PTK2|RDX|SDC2|SDC4|SHH|TFAP4|THBS1|TIMP3|VAV2|VEGFA|WNT3|FZD5|FZD1|FZD6|MRAS|PLCE1|PPP1R12C|WNT10A|WNT5B	-3.6	Input ID
KEGG Pathway	24	ko04390	Hippo signaling pathway	-5.7	2.3	5.4	22525	154	2229	35	1.6	0.26	332|656|657|659|999|1490|1499|2932|3397|4088|4609|5054|6788|6932|7473|7529|7532|7855|8312|8313|8321|8323|8945|10413|23286|23513|25937|51176|80326|81029|83439|84552|84612|122786|154796	BIRC5|BMP8B|BMPR1A|BMPR2|CDH1|CTGF|CTNNB1|GSK3B|ID1|SMAD3|MYC|SERPINE1|STK3|TCF7|WNT3|YWHAB|YWHAG|FZD5|AXIN1|AXIN2|FZD1|FZD6|BTRC|YAP1|WWC1|SCRIB|WWTR1|LEF1|WNT10A|WNT5B|TCF7L1|PARD6G|PARD6B|FRMD6|AMOT	-3.4	Input ID
KEGG Pathway	24	hsa04390	Hippo signaling pathway	-5.7	2.3	5.4	22525	154	2229	35	1.6	0.26	332|656|657|659|999|1490|1499|2932|3397|4088|4609|5054|6788|6932|7473|7529|7532|7855|8312|8313|8321|8323|8945|10413|23286|23513|25937|51176|80326|81029|83439|84552|84612|122786|154796	BIRC5|BMP8B|BMPR1A|BMPR2|CDH1|CTGF|CTNNB1|GSK3B|ID1|SMAD3|MYC|SERPINE1|STK3|TCF7|WNT3|YWHAB|YWHAG|FZD5|AXIN1|AXIN2|FZD1|FZD6|BTRC|YAP1|WWC1|SCRIB|WWTR1|LEF1|WNT10A|WNT5B|TCF7L1|PARD6G|PARD6B|FRMD6|AMOT	-3.4	Input ID
KEGG Pathway	24	hsa05200	Pathways in cancer	-5.4	1.7	4.9	22525	395	2229	68	3.1	0.36	25|109|331|332|405|598|867|999|1282|1284|1499|1871|1956|2064|2260|2261|2735|2768|2771|2778|2786|2932|3480|3728|3909|3910|4088|4233|4313|4436|4609|5154|5156|5159|5295|5332|5335|5601|5727|5728|5747|5900|5914|5915|6469|6789|6932|7188|7189|7422|7473|7849|7855|8312|8313|8321|8323|8817|9618|9965|23604|27148|51176|57449|80326|81029|83439|196883	ABL1|ADCY3|XIAP|BIRC5|ARNT|BCL2L1|CBL|CDH1|COL4A1|COL4A2|CTNNB1|E2F3|EGFR|ERBB2|FGFR1|FGFR3|GLI1|GNA12|GNAI2|GNAS|GNG4|GSK3B|IGF1R|JUP|LAMA3|LAMA4|SMAD3|MET|MMP2|MSH2|MYC|PDGFA|PDGFRA|PDGFRB|PIK3R1|PLCB4|PLCG1|MAPK9|PTCH1|PTEN|PTK2|RALGDS|RARA|RARB|SHH|STK4|TCF7|TRAF5|TRAF6|VEGFA|WNT3|PAX8|FZD5|AXIN1|AXIN2|FZD1|FZD6|FGF18|TRAF4|FGF19|DAPK2|STK36|LEF1|PLEKHG5|WNT10A|WNT5B|TCF7L1|ADCY4	-3.2	Input ID
KEGG Pathway	24	hsa01521	EGFR tyrosine kinase inhibitor resistance	-5.3	2.8	5.4	22525	79	2229	22	0.99	0.21	558|598|1956|2064|2065|2261|2309|2549|2932|3480|3570|4233|4763|5154|5156|5159|5295|5335|5728|6464|7422|56034	AXL|BCL2L1|EGFR|ERBB2|ERBB3|FGFR3|FOXO3|GAB1|GSK3B|IGF1R|IL6R|MET|NF1|PDGFA|PDGFRA|PDGFRB|PIK3R1|PLCG1|PTEN|SHC1|VEGFA|PDGFC	-3.1	Input ID
KEGG Pathway	24	ko01521	EGFR tyrosine kinase inhibitor resistance	-5.3	2.8	5.4	22525	79	2229	22	0.99	0.21	558|598|1956|2064|2065|2261|2309|2549|2932|3480|3570|4233|4763|5154|5156|5159|5295|5335|5728|6464|7422|56034	AXL|BCL2L1|EGFR|ERBB2|ERBB3|FGFR3|FOXO3|GAB1|GSK3B|IGF1R|IL6R|MET|NF1|PDGFA|PDGFRA|PDGFRB|PIK3R1|PLCG1|PTEN|SHC1|VEGFA|PDGFC	-3.1	Input ID
KEGG Pathway	24	ko04360	Axon guidance	-5.2	2.1	5	22525	175	2229	37	1.7	0.27	25|659|818|1072|1942|1947|2047|2242|2771|2932|3984|4233|4773|4775|5295|5335|5362|5364|5727|5747|5921|6469|6586|9423|10371|10500|10505|10512|25791|54961|55740|56920|80031|81029|84448|84552|84612	ABL1|BMPR2|CAMK2G|CFL1|EFNA1|EFNB1|EPHB1|FES|GNAI2|GSK3B|LIMK1|MET|NFATC2|NFATC3|PIK3R1|PLCG1|PLXNA2|PLXNB1|PTCH1|PTK2|RASA1|SHH|SLIT3|NTN1|SEMA3A|SEMA6C|SEMA4F|SEMA3C|NGEF|SSH3|ENAH|SEMA3G|SEMA6D|WNT5B|ABLIM2|PARD6G|PARD6B	-3.1	Input ID
KEGG Pathway	24	hsa04360	Axon guidance	-5.2	2.1	5	22525	175	2229	37	1.7	0.27	25|659|818|1072|1942|1947|2047|2242|2771|2932|3984|4233|4773|4775|5295|5335|5362|5364|5727|5747|5921|6469|6586|9423|10371|10500|10505|10512|25791|54961|55740|56920|80031|81029|84448|84552|84612	ABL1|BMPR2|CAMK2G|CFL1|EFNA1|EFNB1|EPHB1|FES|GNAI2|GSK3B|LIMK1|MET|NFATC2|NFATC3|PIK3R1|PLCG1|PLXNA2|PLXNB1|PTCH1|PTK2|RASA1|SHH|SLIT3|NTN1|SEMA3A|SEMA6C|SEMA4F|SEMA3C|NGEF|SSH3|ENAH|SEMA3G|SEMA6D|WNT5B|ABLIM2|PARD6G|PARD6B	-3.1	Input ID
KEGG Pathway	24	hsa04310	Wnt signaling pathway	-5.1	2.3	5	22525	143	2229	32	1.4	0.25	818|1499|2932|4088|4609|4773|4775|5332|5601|6477|6885|6907|6932|7473|7855|8312|8313|8321|8323|8454|8607|8945|11197|27123|51176|57216|80319|80326|81029|83439|85409|147111	CAMK2G|CTNNB1|GSK3B|SMAD3|MYC|NFATC2|NFATC3|PLCB4|MAPK9|SIAH1|MAP3K7|TBL1X|TCF7|WNT3|FZD5|AXIN1|AXIN2|FZD1|FZD6|CUL1|RUVBL1|BTRC|WIF1|DKK2|LEF1|VANGL2|CXXC4|WNT10A|WNT5B|TCF7L1|NKD2|NOTUM	-3	Input ID
KEGG Pathway	24	ko04310	Wnt signaling pathway	-5.1	2.3	5	22525	143	2229	32	1.4	0.25	818|1499|2932|4088|4609|4773|4775|5332|5601|6477|6885|6907|6932|7473|7855|8312|8313|8321|8323|8454|8607|8945|11197|27123|51176|57216|80319|80326|81029|83439|85409|147111	CAMK2G|CTNNB1|GSK3B|SMAD3|MYC|NFATC2|NFATC3|PLCB4|MAPK9|SIAH1|MAP3K7|TBL1X|TCF7|WNT3|FZD5|AXIN1|AXIN2|FZD1|FZD6|CUL1|RUVBL1|BTRC|WIF1|DKK2|LEF1|VANGL2|CXXC4|WNT10A|WNT5B|TCF7L1|NKD2|NOTUM	-3	Input ID
KEGG Pathway	24	ko04510	Focal adhesion	-5	2	4.8	22525	199	2229	40	1.8	0.28	81|331|1282|1284|1299|1499|1793|1956|2002|2064|2316|2321|2324|2932|3480|3680|3693|3909|3910|4233|4638|5154|5156|5159|5170|5295|5601|5728|5747|6464|7057|7409|7410|7422|7450|10398|10451|54776|56034|64098	ACTN4|XIAP|COL4A1|COL4A2|COL9A3|CTNNB1|DOCK1|EGFR|ELK1|ERBB2|FLNA|FLT1|FLT4|GSK3B|IGF1R|ITGA9|ITGB5|LAMA3|LAMA4|MET|MYLK|PDGFA|PDGFRA|PDGFRB|PDPK1|PIK3R1|MAPK9|PTEN|PTK2|SHC1|THBS1|VAV1|VAV2|VEGFA|VWF|MYL9|VAV3|PPP1R12C|PDGFC|PARVG	-2.9	Input ID
KEGG Pathway	24	hsa04510	Focal adhesion	-5	2	4.8	22525	199	2229	40	1.8	0.28	81|331|1282|1284|1299|1499|1793|1956|2002|2064|2316|2321|2324|2932|3480|3680|3693|3909|3910|4233|4638|5154|5156|5159|5170|5295|5601|5728|5747|6464|7057|7409|7410|7422|7450|10398|10451|54776|56034|64098	ACTN4|XIAP|COL4A1|COL4A2|COL9A3|CTNNB1|DOCK1|EGFR|ELK1|ERBB2|FLNA|FLT1|FLT4|GSK3B|IGF1R|ITGA9|ITGB5|LAMA3|LAMA4|MET|MYLK|PDGFA|PDGFRA|PDGFRB|PDPK1|PIK3R1|MAPK9|PTEN|PTK2|SHC1|THBS1|VAV1|VAV2|VEGFA|VWF|MYL9|VAV3|PPP1R12C|PDGFC|PARVG	-2.9	Input ID
KEGG Pathway	24	ko05217	Basal cell carcinoma	-4.9	3.1	5.2	22525	55	2229	17	0.76	0.18	1499|2735|2932|5727|6469|6932|7473|7855|8312|8313|8321|8323|27148|51176|80326|81029|83439	CTNNB1|GLI1|GSK3B|PTCH1|SHH|TCF7|WNT3|FZD5|AXIN1|AXIN2|FZD1|FZD6|STK36|LEF1|WNT10A|WNT5B|TCF7L1	-2.8	Input ID
KEGG Pathway	24	hsa05217	Basal cell carcinoma	-4.9	3.1	5.2	22525	55	2229	17	0.76	0.18	1499|2735|2932|5727|6469|6932|7473|7855|8312|8313|8321|8323|27148|51176|80326|81029|83439	CTNNB1|GLI1|GSK3B|PTCH1|SHH|TCF7|WNT3|FZD5|AXIN1|AXIN2|FZD1|FZD6|STK36|LEF1|WNT10A|WNT5B|TCF7L1	-2.8	Input ID
KEGG Pathway	24	ko05213	Endometrial cancer	-4.8	3.2	5.2	22525	50	2229	16	0.72	0.18	999|1499|1956|2002|2064|2309|2932|4609|5170|5295|5728|6932|8312|8313|51176|83439	CDH1|CTNNB1|EGFR|ELK1|ERBB2|FOXO3|GSK3B|MYC|PDPK1|PIK3R1|PTEN|TCF7|AXIN1|AXIN2|LEF1|TCF7L1	-2.8	Input ID
KEGG Pathway	24	hsa05213	Endometrial cancer	-4.8	3.2	5.2	22525	50	2229	16	0.72	0.18	999|1499|1956|2002|2064|2309|2932|4609|5170|5295|5728|6932|8312|8313|51176|83439	CDH1|CTNNB1|EGFR|ELK1|ERBB2|FOXO3|GSK3B|MYC|PDPK1|PIK3R1|PTEN|TCF7|AXIN1|AXIN2|LEF1|TCF7L1	-2.8	Input ID
KEGG Pathway	24	hsa04810	Regulation of actin cytoskeleton	-4.7	2	4.6	22525	212	2229	41	1.8	0.28	81|1072|1730|1793|1956|2260|2261|2768|3680|3693|3984|4638|5154|5156|5159|5295|5305|5747|5962|7409|7410|8396|8817|8874|8976|9459|9965|10152|10398|10451|10552|10787|22808|54776|54961|55740|56034|79784|81624|128239|221178	ACTN4|CFL1|DIAPH2|DOCK1|EGFR|FGFR1|FGFR3|GNA12|ITGA9|ITGB5|LIMK1|MYLK|PDGFA|PDGFRA|PDGFRB|PIK3R1|PIP4K2A|PTK2|RDX|VAV1|VAV2|PIP4K2B|FGF18|ARHGEF7|WASL|ARHGEF6|FGF19|ABI2|MYL9|VAV3|ARPC1A|NCKAP1|MRAS|PPP1R12C|SSH3|ENAH|PDGFC|MYH14|DIAPH3|IQGAP3|SPATA13	-2.7	Input ID
KEGG Pathway	24	ko04810	Regulation of actin cytoskeleton	-4.7	2	4.6	22525	212	2229	41	1.8	0.28	81|1072|1730|1793|1956|2260|2261|2768|3680|3693|3984|4638|5154|5156|5159|5295|5305|5747|5962|7409|7410|8396|8817|8874|8976|9459|9965|10152|10398|10451|10552|10787|22808|54776|54961|55740|56034|79784|81624|128239|221178	ACTN4|CFL1|DIAPH2|DOCK1|EGFR|FGFR1|FGFR3|GNA12|ITGA9|ITGB5|LIMK1|MYLK|PDGFA|PDGFRA|PDGFRB|PIK3R1|PIP4K2A|PTK2|RDX|VAV1|VAV2|PIP4K2B|FGF18|ARHGEF7|WASL|ARHGEF6|FGF19|ABI2|MYL9|VAV3|ARPC1A|NCKAP1|MRAS|PPP1R12C|SSH3|ENAH|PDGFC|MYH14|DIAPH3|IQGAP3|SPATA13	-2.7	Input ID
KEGG Pathway	24	ko04110	Cell cycle	-4.6	2.3	4.7	22525	124	2229	28	1.3	0.24	25|472|890|891|902|1111|1871|2932|4088|4172|4173|4176|4609|4999|5933|5934|7027|7029|7529|7532|8379|8454|8555|8881|9700|10735|23594|23595	ABL1|ATM|CCNA2|CCNB1|CCNH|CHEK1|E2F3|GSK3B|SMAD3|MCM3|MCM4|MCM7|MYC|ORC2|RBL1|RBL2|TFDP1|TFDP2|YWHAB|YWHAG|MAD1L1|CUL1|CDC14B|CDC16|ESPL1|STAG2|ORC6|ORC3	-2.7	Input ID
KEGG Pathway	24	hsa04110	Cell cycle	-4.6	2.3	4.7	22525	124	2229	28	1.3	0.24	25|472|890|891|902|1111|1871|2932|4088|4172|4173|4176|4609|4999|5933|5934|7027|7029|7529|7532|8379|8454|8555|8881|9700|10735|23594|23595	ABL1|ATM|CCNA2|CCNB1|CCNH|CHEK1|E2F3|GSK3B|SMAD3|MCM3|MCM4|MCM7|MYC|ORC2|RBL1|RBL2|TFDP1|TFDP2|YWHAB|YWHAG|MAD1L1|CUL1|CDC14B|CDC16|ESPL1|STAG2|ORC6|ORC3	-2.7	Input ID
KEGG Pathway	24	hsa05224	Breast cancer	-4.6	2.2	4.7	22525	144	2229	31	1.4	0.25	672|1499|1871|1956|2064|2260|2324|2932|3480|4609|4851|5295|5728|6464|6932|7473|7855|8202|8312|8313|8321|8323|8648|8817|9965|23462|26508|51176|80326|81029|83439	BRCA1|CTNNB1|E2F3|EGFR|ERBB2|FGFR1|FLT4|GSK3B|IGF1R|MYC|NOTCH1|PIK3R1|PTEN|SHC1|TCF7|WNT3|FZD5|NCOA3|AXIN1|AXIN2|FZD1|FZD6|NCOA1|FGF18|FGF19|HEY1|HEYL|LEF1|WNT10A|WNT5B|TCF7L1	-2.7	Input ID
KEGG Pathway	24	ko05224	Breast cancer	-4.6	2.2	4.7	22525	144	2229	31	1.4	0.25	672|1499|1871|1956|2064|2260|2324|2932|3480|4609|4851|5295|5728|6464|6932|7473|7855|8202|8312|8313|8321|8323|8648|8817|9965|23462|26508|51176|80326|81029|83439	BRCA1|CTNNB1|E2F3|EGFR|ERBB2|FGFR1|FLT4|GSK3B|IGF1R|MYC|NOTCH1|PIK3R1|PTEN|SHC1|TCF7|WNT3|FZD5|NCOA3|AXIN1|AXIN2|FZD1|FZD6|NCOA1|FGF18|FGF19|HEY1|HEYL|LEF1|WNT10A|WNT5B|TCF7L1	-2.7	Input ID
KEGG Pathway	24	hsa04520	Adherens junction	-4.3	2.7	4.7	22525	72	2229	19	0.85	0.19	81|999|1499|1956|2064|2260|3480|4008|4088|4233|5770|5787|6885|6932|8976|10580|10810|51176|83439	ACTN4|CDH1|CTNNB1|EGFR|ERBB2|FGFR1|IGF1R|LMO7|SMAD3|MET|PTPN1|PTPRB|MAP3K7|TCF7|WASL|SORBS1|WASF3|LEF1|TCF7L1	-2.4	Input ID
KEGG Pathway	24	ko04520	Adherens junction	-4.3	2.7	4.7	22525	72	2229	19	0.85	0.19	81|999|1499|1956|2064|2260|3480|4008|4088|4233|5770|5787|6885|6932|8976|10580|10810|51176|83439	ACTN4|CDH1|CTNNB1|EGFR|ERBB2|FGFR1|IGF1R|LMO7|SMAD3|MET|PTPN1|PTPRB|MAP3K7|TCF7|WASL|SORBS1|WASF3|LEF1|TCF7L1	-2.4	Input ID
KEGG Pathway	24	hsa04120	Ubiquitin mediated proteolysis	-4.2	2.1	4.4	22525	137	2229	29	1.3	0.24	331|672|867|4281|4734|6477|7189|7319|7329|8451|8454|8881|8916|8945|9690|9820|9886|10075|11065|22888|23295|26232|27339|51366|51619|57154|64326|64750|83737	XIAP|BRCA1|CBL|MID1|NEDD4|SIAH1|TRAF6|UBE2A|UBE2I|CUL4A|CUL1|CDC16|HERC3|BTRC|UBE3C|CUL7|RHOBTB1|HUWE1|UBE2C|UBOX5|MGRN1|FBXO2|PRPF19|UBR5|UBE2D4|SMURF1|COP1|SMURF2|ITCH	-2.3	Input ID
KEGG Pathway	24	ko04120	Ubiquitin mediated proteolysis	-4.2	2.1	4.4	22525	137	2229	29	1.3	0.24	331|672|867|4281|4734|6477|7189|7319|7329|8451|8454|8881|8916|8945|9690|9820|9886|10075|11065|22888|23295|26232|27339|51366|51619|57154|64326|64750|83737	XIAP|BRCA1|CBL|MID1|NEDD4|SIAH1|TRAF6|UBE2A|UBE2I|CUL4A|CUL1|CDC16|HERC3|BTRC|UBE3C|CUL7|RHOBTB1|HUWE1|UBE2C|UBOX5|MGRN1|FBXO2|PRPF19|UBR5|UBE2D4|SMURF1|COP1|SMURF2|ITCH	-2.3	Input ID
KEGG Pathway	24	ko03022	Basal transcription factors	-4.1	3.1	4.8	22525	45	2229	14	0.63	0.17	902|2071|2962|2963|2968|2969|6873|6874|6908|9569|27097|51616|83860|129685	CCNH|ERCC3|GTF2F1|GTF2F2|GTF2H4|GTF2I|TAF2|TAF4|TBP|GTF2IRD1|TAF5L|TAF9B|TAF3|TAF8	-2.3	Input ID
KEGG Pathway	24	hsa03022	Basal transcription factors	-4.1	3.1	4.8	22525	45	2229	14	0.63	0.17	902|2071|2962|2963|2968|2969|6873|6874|6908|9569|27097|51616|83860|129685	CCNH|ERCC3|GTF2F1|GTF2F2|GTF2H4|GTF2I|TAF2|TAF4|TBP|GTF2IRD1|TAF5L|TAF9B|TAF3|TAF8	-2.3	Input ID
KEGG Pathway	24	ko04015	Rap1 signaling pathway	-4.1	1.9	4.2	22525	210	2229	39	1.7	0.28	109|999|1432|1499|1942|1956|2260|2261|2321|2324|2771|2778|3397|3480|4233|5154|5156|5159|5295|5332|5335|5587|5900|7010|7057|7410|7422|8817|9732|9771|9965|22808|23683|51196|56034|64411|84552|84612|196883	ADCY3|CDH1|MAPK14|CTNNB1|EFNA1|EGFR|FGFR1|FGFR3|FLT1|FLT4|GNAI2|GNAS|ID1|IGF1R|MET|PDGFA|PDGFRA|PDGFRB|PIK3R1|PLCB4|PLCG1|PRKD1|RALGDS|TEK|THBS1|VAV2|VEGFA|FGF18|DOCK4|RAPGEF5|FGF19|MRAS|PRKD3|PLCE1|PDGFC|ARAP3|PARD6G|PARD6B|ADCY4	-2.2	Input ID
KEGG Pathway	24	hsa04015	Rap1 signaling pathway	-4.1	1.9	4.2	22525	210	2229	39	1.7	0.28	109|999|1432|1499|1942|1956|2260|2261|2321|2324|2771|2778|3397|3480|4233|5154|5156|5159|5295|5332|5335|5587|5900|7010|7057|7410|7422|8817|9732|9771|9965|22808|23683|51196|56034|64411|84552|84612|196883	ADCY3|CDH1|MAPK14|CTNNB1|EFNA1|EGFR|FGFR1|FGFR3|FLT1|FLT4|GNAI2|GNAS|ID1|IGF1R|MET|PDGFA|PDGFRA|PDGFRB|PIK3R1|PLCB4|PLCG1|PRKD1|RALGDS|TEK|THBS1|VAV2|VEGFA|FGF18|DOCK4|RAPGEF5|FGF19|MRAS|PRKD3|PLCE1|PDGFC|ARAP3|PARD6G|PARD6B|ADCY4	-2.2	Input ID
KEGG Pathway	24	ko03030	DNA replication	-4	3.4	4.7	22525	36	2229	12	0.54	0.15	2237|4172|4173|4176|5422|5557|5982|5983|5984|6119|23649|79621	FEN1|MCM3|MCM4|MCM7|POLA1|PRIM1|RFC2|RFC3|RFC4|RPA3|POLA2|RNASEH2B	-2.2	Input ID
KEGG Pathway	24	hsa03030	DNA replication	-4	3.4	4.7	22525	36	2229	12	0.54	0.15	2237|4172|4173|4176|5422|5557|5982|5983|5984|6119|23649|79621	FEN1|MCM3|MCM4|MCM7|POLA1|PRIM1|RFC2|RFC3|RFC4|RPA3|POLA2|RNASEH2B	-2.2	Input ID
KEGG Pathway	24	ko04550	Signaling pathways regulating pluripotency of stem cells	-3.7	2	4.1	22525	139	2229	28	1.3	0.24	90|91|463|657|659|1432|1499|2260|2261|2932|3397|3480|3718|3720|4088|4609|5295|6498|7473|7855|7994|8312|8313|8321|8323|9869|80326|81029	ACVR1|ACVR1B|ZFHX3|BMPR1A|BMPR2|MAPK14|CTNNB1|FGFR1|FGFR3|GSK3B|ID1|IGF1R|JAK3|JARID2|SMAD3|MYC|PIK3R1|SKIL|WNT3|FZD5|KAT6A|AXIN1|AXIN2|FZD1|FZD6|SETDB1|WNT10A|WNT5B	-2	Input ID
KEGG Pathway	24	hsa04550	Signaling pathways regulating pluripotency of stem cells	-3.7	2	4.1	22525	139	2229	28	1.3	0.24	90|91|463|657|659|1432|1499|2260|2261|2932|3397|3480|3718|3720|4088|4609|5295|6498|7473|7855|7994|8312|8313|8321|8323|9869|80326|81029	ACVR1|ACVR1B|ZFHX3|BMPR1A|BMPR2|MAPK14|CTNNB1|FGFR1|FGFR3|GSK3B|ID1|IGF1R|JAK3|JARID2|SMAD3|MYC|PIK3R1|SKIL|WNT3|FZD5|KAT6A|AXIN1|AXIN2|FZD1|FZD6|SETDB1|WNT10A|WNT5B	-2	Input ID

## Sheet: HCMDB validation gene list
ABCB1
ABCC5
ABI2
ABL1
ACE
ACE2
ACTN4
ADAMTS13
AGO2
AIFM1
AKR1C3
ALDH1A3
ALPL
AMACR
AMOT
ANTXR1
ANXA4
APMAP
AQP1
ARNT
ASAP1
ASPN
ATM
ATP11A
ATP6V1C1
AXIN2
AXL
BCAM
BCL2L1
BCL9
BIRC5
BRCA1
BRD7
CBL
CBX8
CCNA2
CCNB1
CCR7
CDH1
CDH13
CDH17
CDK5RAP3
CDK8
CDX2
CEACAM1
CEACAM6
CFL1
CFTR
CHEK1
CLDN4
CMTM3
CPE
CRIM1
CTGF
CTNNB1
CUL1
CUX1
CXXC4
CYLD
DAB2
DAB2IP
DDR2
DIXDC1
DKK3
DNAJB6
DNMT3A
DNMT3B
DOCK1
DOCK4
DPYD
DPYSL3
E2F3
EDN1
EFNB1
EGFR
EGR3
EHD2
EIF1AX
EIF6
ELF1
ELMO1
ENAH
ENPP2
EPC1
EPCAM
EPHB1
EPS8
EPSTI1
ERBB2
ERBB3
EREG
ETV4
EVL
EYA2
F11R
FERMT1
FERMT2
FGF19
FGFR1
FGFR3
FLNA
FLT1
FLT4
FOXK1
FOXO3
FOXQ1
GAB1
GGCT
GLI1
GNA12
GSK3B
HEY1
HIP1
HSF1
HSPB1
HSPD1
HTRA3
HVCN1
ID1
IGF1R
IGFBP3
IGFBP5
IL13RA1
IL34
ING5
INPP4B
IRS1
ITGB5
JAM3
JUP
KARS
KDM3A
KDM4C
KIF3C
LAMP3
LAPTM4B
LEF1
LIMK1
LOXL2
LTBP1
MAF
MAML1
MAP3K7
MAPK14
MAPK9
MAPKAP1
MCTS1
MDC1
MET
MKI67
MMP15
MMP2
MSH2
MSI1
MUC20
MYC
NAB2
NAMPT
NCOA2
NCOA3
NCR3LG1
NEDD4
NET1
NFATC2
NLRP1
NME1
NOS3
NOTCH1
NRF1
NTN1
OCLN
OGT
PAX8
PDGFRA
PDGFRB
PECAM1
PIK3R1
PIM1
PIP4K2A
PITPNM1
PIWIL4
PLA1A
PLAGL1
PLCE1
PLEC
PLXDC1
PLXNB1
PRAME
PREP
PREX1
PRKCE
PRKD1
PRKD3
PRLR
PRNP
PROC
PRSS3
PTCH1
PTEN
PTGIS
PTK2
PTK7
PTPN1
RAB22A
RAB37
RAB40B
RALGDS
RARB
RASA1
RASSF2
RDX
RECK
RERG
RFWD2
RPL39
RPS6KA3
RTKN
RUNX3
S1PR1
SATB1
SATB2
SCARB2
SCRN1
SDC2
SDC4
SERPINE1
SERPINE2
SETDB1
SHC1
SHH
SIAH1
SKIL
SLC3A2
SMAD3
SMAD6
SMURF1
SMURF2
SND1
SOX4
SPAG9
SPARC
SPON2
SRF
SRPK1
STARD13
STAT6
STX2
SULF2
SYK
SYNJ2
SYNPO2
TEK
TES
TFAP4
THBS1
THRB
THY1
TIMP2
TIMP3
TMEM88
TMEM97
TMPRSS4
TNFAIP3
TNS1
TNS3
TPP1
TPX2
TRAF4
TRAF6
TSPAN2
UBE2C
UBE2I
UBE2V1
UMPS
UTRN
VAV2
VAV3
VCAN
VDR
VEGFA
WASF3
WASL
WIF1
WISP1
WSB1
WT1
WWOX
WWTR1
XIAP
XRCC2
YAP1
YWHAG
YY1
ZBTB33
ZFHX3
ZFX
ZNF217
ZNF350
ZNF703
