# Supplementary material for: Genomic and regulatory characteristics of significant transcription factors in colorectal cancer metastasis
Source: Sci Rep. 2018 Dec 13;8:17836. doi: 10.1038/s41598-018-36168-8 (PMC6292939; doi:10.1038/s41598-018-36168-8)
Supplement: Supplementary file 8 — Supplementary Table S7 [file 41598_2018_36168_MOESM8_ESM.xlsx]

## Sheet: multivar logistic regression
	Estimate	Std.error	95% CI	z value	P value of gene	P adjusted
DHRS12	1.02432	0.215245	[0.60244376888 ,1.44620445112]	4.75887	1.94676e-06	0.0044031
HDAC5	0.95363	0.211986	[0.53813800912 ,1.36912265088]	4.49856	6.84166e-06	0.00772236
TPT1-AS1	0.968075	0.230446	[0.51640020736 ,1.41974905264]	4.20087	2.65889e-05	0.0141752
GNG4	0.31535	0.0752193	[0.1679201422 ,0.4627798178]	4.19241	2.7601e-05	0.0141752
C11orf95	0.759777	0.185873	[0.39546577916 ,1.12408766084]	4.08761	4.35833e-05	0.0141752
BCAM	0.50593	0.124138	[0.26262021508 ,0.74924010492]	4.07555	4.59047e-05	0.0141752
FARP1	0.778756	0.192876	[0.40071930892 ,1.15679175108]	4.0376	5.39997e-05	0.0141752
PAN3	0.674088	0.167075	[0.34662015548 ,1.00155508452]	4.03464	5.46872e-05	0.0141752
SLC41A3	1.2109	0.30069	[0.62154487012 ,1.80025124988]	4.02706	5.64788e-05	0.0141752
EPB41L1	0.656973	0.164612	[0.33433400236 ,0.97961209764]	3.99105	6.57826e-05	0.0146944
COL9A3	0.304668	0.0772615	[0.15323560684 ,0.45610057316]	3.94334	8.03553e-05	0.0146944
GDI1	1.03349	0.262131	[0.51971439392 ,1.54726692608]	3.94265	8.05851e-05	0.0146944
CUX1	1.04658	0.266243	[0.52474481024 ,1.56841758976]	3.93092	8.462e-05	0.0146944
SRCIN1	0.769941	0.198021	[0.3818194152 ,1.1580622448]	3.88818	0.000101001	0.01629
HSF1	0.764946	0.200749	[0.37147838788 ,1.15841269212]	3.81047	0.000138705	0.0194551
ETNK2	0.764998	0.201807	[0.36945653468 ,1.16053886532]	3.79074	0.000150196	0.0194551
MED30	0.751504	0.199231	[0.36101071984 ,1.14199740016]	3.77202	0.000161933	0.0194551
TUFT1	0.906139	0.240318	[0.4351145998 ,1.3771631002]	3.77057	0.000162872	0.0194551
CAB39L	0.399779	0.106109	[0.1918053696 ,0.6077535904]	3.76762	0.00016481	0.0194551
ZNF34	0.986205	0.263137	[0.47045707204 ,1.50195352796]	3.74788	0.000178336	0.0194551
NUFIP1	0.826944	0.220857	[0.39406342324 ,1.25982435676]	3.74424	0.000180938	0.0194551
LMO7	0.690616	0.186506	[0.3250632068 ,1.0561683732]	3.70291	0.000213144	0.0216617
ETV4	0.570408	0.154614	[0.26736544788 ,0.87345153212]	3.68925	0.000224919	0.0216617
TMTC4	0.724414	0.197126	[0.33804742812 ,1.11077979188]	3.67488	0.000237958	0.0216617
SUPT20H	0.884441	0.240893	[0.412291368 ,1.356590752]	3.67151	0.000241117	0.0216617
PABPC1	0.757464	0.207429	[0.35090246012 ,1.16402473988]	3.65167	0.000260537	0.0216617
ATF6B	1.05649	0.290359	[0.48738649188 ,1.62559532812]	3.63856	0.000274164	0.0216617
MUC20	0.446629	0.123086	[0.20537942276 ,0.68787759724]	3.62858	0.000284983	0.0216617
LINC-PINT	0.771768	0.21281	[0.35466103836 ,1.18887490164]	3.62656	0.000287217	0.0216617
SPRYD7	0.822191	0.22722	[0.37683975176 ,1.26754212824]	3.61848	0.000296339	0.0216617
SPIN3	0.758876	0.209776	[0.34771592588 ,1.17003685412]	3.61756	0.000297393	0.0216617
TOP1MT	0.629	0.174547	[0.28688769576 ,0.97111328424]	3.60361	0.000313828	0.021798
TRAPPC9	0.915557	0.254342	[0.41704700864 ,1.41406673136]	3.59971	0.000318571	0.021798
BEX2	0.296758	0.0834232	[0.13324824192 ,0.46026717808]	3.55726	0.000374748	0.0246237
ZNF251	0.780428	0.219688	[0.3498395608 ,1.2110165992]	3.55244	0.000381679	0.0246237
NR1D1	0.620885	0.175855	[0.27620975912 ,0.96555990088]	3.53067	0.000414507	0.0250664
ARL8A	1.02036	0.289961	[0.45203949488 ,1.58868552512]	3.51897	0.000433229	0.0250664
ATP11A	0.568888	0.16196	[0.2514462678 ,0.8863302322]	3.51252	0.00044388	0.0250664
SERINC3	0.705635	0.200961	[0.31175096688 ,1.09951915312]	3.5113	0.000445923	0.0250664
GPALPP1	0.713534	0.203793	[0.3141007416 ,1.1129674984]	3.50128	0.000463034	0.0250664
CENPM	-0.535332	0.153095	[-0.83539825372 ,-0.23526484628]	-3.49672	0.000471012	0.0250664
STK24	0.81397	0.233138	[0.35701904168 ,1.27092055832]	3.49136	0.000480563	0.0250664
PCID2	0.813021	0.233066	[0.3562126616 ,1.2698295784]	3.48838	0.000485957	0.0250664
GBGT1	0.648983	0.186114	[0.28419885664 ,1.01376756336]	3.48701	0.000488451	0.0250664
TSPAN18	0.48211	0.139528	[0.208635833 ,0.755583927]	3.4553	0.000549677	0.0272194
GRTP1	0.635209	0.183962	[0.27464367916 ,0.99577346084]	3.45294	0.000554513	0.0272194
PRR15	0.464305	0.135674	[0.19838332488 ,0.73022725512]	3.4222	0.000621164	0.0287987
TDRKH	0.926629	0.271133	[0.39520799876 ,1.45805100124]	3.41761	0.000631725	0.0287987
PCIF1	0.776548	0.227754	[0.33015092176 ,1.22294559824]	3.4096	0.000650592	0.0287987
EFNA1	0.606959	0.178147	[0.25779168164 ,0.95612729836]	3.40707	0.000656633	0.0287987
CDK8	0.735452	0.215916	[0.31225604832 ,1.15864817168]	3.40619	0.000658763	0.0287987
LRCH1	0.682736	0.200764	[0.28923917284 ,1.07623354716]	3.40069	0.000672152	0.0287987
WIF1	0.257642	0.0759741	[0.10873242736 ,0.40655103264]	3.39118	0.000695932	0.0287987
USPL1	0.664053	0.195838	[0.28021038756 ,1.04789589244]	3.39083	0.000696822	0.0287987
ZNF696	0.804252	0.237312	[0.33911987636 ,1.26938432364]	3.389	0.000701475	0.0287987
LTBP3	0.456149	0.136961	[0.18770507176 ,0.72459216824]	3.3305	0.000866901	0.0343815
PROSER1	0.533446	0.160185	[0.21948222208 ,0.84740899792]	3.33018	0.000867911	0.0343815
SCT	0.306307	0.0923183	[0.12536312804 ,0.48725067196]	3.31794	0.000906824	0.0348292
EFHD1	0.696175	0.21015	[0.28428225068 ,1.10806874932]	3.31276	0.000923799	0.0348292
LAMP1	0.698563	0.210903	[0.28519359156 ,1.11193330844]	3.31225	0.000925488	0.0348292
APBB1	0.593628	0.179952	[0.24092181444 ,0.94633428556]	3.29881	0.000970955	0.0359413
UXS1	1.17654	0.357437	[0.4759646838 ,1.8771171162]	3.29161	0.000996174	0.0362508
N4BP2L2	0.632189	0.192311	[0.25525984792 ,1.00911837208]	3.28733	0.00101143	0.0362508
SLC35C2	0.81867	0.249523	[0.32960447588 ,1.30773560412]	3.28094	0.00103463	0.036503
LINC00680	0.971297	0.298063	[0.387094763 ,1.555500057]	3.2587	0.00111923	0.0384862
KIAA1549	0.829133	0.254549	[0.33021666536 ,1.32804907464]	3.25726	0.00112493	0.0384862
C16orf45	0.564876	0.173868	[0.22409402584 ,0.90565833416]	3.24887	0.00115864	0.0390479
DNAJC3-AS1	0.652039	0.201225	[0.25763884 ,1.04643986]	3.24035	0.00119382	0.0392079
NKD2	0.310187	0.0957566	[0.12250414596 ,0.49787001404]	3.23933	0.00119812	0.0392079
CDC16	0.726134	0.225653	[0.28385390984 ,1.16841385016]	3.21792	0.00129123	0.0411732
SHARPIN	0.631775	0.196447	[0.24673913868 ,1.01681066132]	3.21601	0.00129987	0.0411732
F10	0.3083	0.0959493	[0.12023895732 ,0.49636034268]	3.21315	0.00131287	0.0411732
IPO5	0.694426	0.216812	[0.26947426084 ,1.11937757916]	3.20289	0.00136054	0.0413623
GTF2F2	0.606829	0.189958	[0.23451128552 ,0.97914679448]	3.19454	0.00140053	0.0413623
DNASE1	0.606544	0.189948	[0.23424574252 ,0.97884273748]	3.19321	0.00140701	0.0413623
CYTH3	0.722615	0.226506	[0.27866358944 ,1.16656627056]	3.19027	0.00142139	0.0413623
SNTB1	0.461759	0.144793	[0.17796518312 ,0.74555267688]	3.1891	0.00142715	0.0413623
ARHGEF7	0.880656	0.276175	[0.33935403676 ,1.42195854324]	3.18877	0.00142881	0.0413623
LINC00543	0.513304	0.161671	[0.19642827568 ,0.83018052432]	3.17498	0.00149845	0.0427927
TSC22D4	0.775074	0.244457	[0.2959387042 ,1.2542095758]	3.1706	0.00152126	0.0427927
VEGFA	0.578462	0.182641	[0.22048499864 ,0.93643876136]	3.1672	0.00153913	0.0427927
MTIF3	0.540483	0.170801	[0.20571272884 ,0.87525273116]	3.1644	0.00155403	0.0427927
EEPD1	0.575683	0.182219	[0.2185324096 ,0.9328328104]	3.15928	0.00158159	0.0430268
SHISA4	0.4856	0.154352	[0.18307059164 ,0.78812980836]	3.14606	0.00165486	0.043158
SEMA6C	0.926136	0.294433	[0.34904784732 ,1.50322455268]	3.14549	0.00165807	0.043158
TNNC2	0.217325	0.0691059	[0.0818769772 ,0.3527722228]	3.1448	0.00166198	0.043158
PTK2	0.815778	0.259642	[0.30687897444 ,1.32467722556]	3.14193	0.00167839	0.043158
AQP1	0.315897	0.100562	[0.11879467676 ,0.51299916324]	3.1413	0.00168198	0.043158
GRHL2	0.848054	0.270533	[0.31780973868 ,1.37829740132]	3.13476	0.00171997	0.0432252
SMYD5	0.966158	0.308257	[0.36197386276 ,1.57034137724]	3.13426	0.00172288	0.0432252
HSPH1	0.436254	0.139374	[0.1630805834 ,0.7094269966]	3.13009	0.00174751	0.0433613
TCEA2	0.497493	0.159144	[0.18557007956 ,0.80941628044]	3.12605	0.00177173	0.0434843
NGEF	0.713142	0.228576	[0.26513305036 ,1.16115178964]	3.11993	0.00180892	0.0439199
PTK7	0.350662	0.112681	[0.1298068762 ,0.5715179838]	3.11198	0.00185836	0.0446402
RPL30	0.598354	0.192596	[0.22086576588 ,0.97584207412]	3.10678	0.00189135	0.0448361
RPIA	0.79078	0.254827	[0.29131927424 ,1.29024172576]	3.1032	0.00191438	0.0448361
TMPRSS4	0.659669	0.212765	[0.24264926044 ,1.07668927956]	3.10046	0.00193224	0.0448361
RTKN	0.947588	0.305835	[0.34815078916 ,1.54702469084]	3.09836	0.00194594	0.0448361
CDK18	0.611215	0.197593	[0.22393271688 ,0.99849736312]	3.0933	0.00197942	0.0448627
ZNF517	0.713252	0.230673	[0.26113362704 ,1.16537071296]	3.09205	0.00198778	0.0448627
FBXL12	0.874835	0.283247	[0.31967163008 ,1.42999830992]	3.0886	0.00201103	0.0448627
MAPKAP1	1.30118	0.421596	[0.4748477154 ,2.1275026046]	3.08631	0.00202657	0.0448627
GTF2IRD1	0.664194	0.216772	[0.2393201584 ,1.0890682016]	3.06402	0.00218388	0.0478757
ZDHHC9	0.58263	0.190761	[0.208738982 ,0.956521318]	3.05424	0.00225628	0.0484443
EBPL	0.639245	0.209663	[0.2283054724 ,1.0501846676]	3.04892	0.00229669	0.0484443
TUBGCP3	0.768384	0.252114	[0.27424058948 ,1.26252781052]	3.04776	0.00230551	0.0484443
LENG8-AS1	0.652755	0.214498	[0.23233955748 ,1.07316990252]	3.04318	0.00234092	0.0484443
HOXA3	0.43245	0.142116	[0.15390335996 ,0.71099690004]	3.04294	0.00234276	0.0484443
TRMT12	0.581101	0.191108	[0.20652938176 ,0.95567173824]	3.0407	0.00236032	0.0484443
IRF2BP2	0.83085	0.2733	[0.29518119684 ,1.36651904316]	3.04006	0.0023653	0.0484443
FOXQ1	0.315403	0.103819	[0.11191797192 ,0.51888824808]	3.03801	0.00238145	0.0484443
DNAJB6	1.0446	0.344208	[0.36995420976 ,1.71924935024]	3.0348	0.00240696	0.0485261
SERPINE2	0.381587	0.125902	[0.13481930028 ,0.62835457972]	3.03083	0.00243884	0.0487336
NPAS2	0.66951	0.222421	[0.23356523748 ,1.10545472252]	3.0101	0.00261157	0.0511975
TSC22D3	0.437097	0.145338	[0.15223470536 ,0.72195901464]	3.00745	0.00263446	0.0511975
ZFAND3	1.00755	0.335248	[0.35045912324 ,1.66463277676]	3.00537	0.00265257	0.0511975
NR2F1	0.442476	0.147385	[0.15360143948 ,0.73135098052]	3.00218	0.00268056	0.0511975
HEYL	0.519232	0.173	[0.1801515912 ,0.8583126888]	3.00134	0.00268797	0.0511975
TSNARE1	0.560283	0.18675	[0.19425374064 ,0.92631301936]	3.00018	0.00269819	0.0511975
FGF18	0.534753	0.178757	[0.18438932108 ,0.88511627892]	2.99151	0.00277602	0.0518065
ABCC10	0.764623	0.255649	[0.26354967524 ,1.26569544476]	2.9909	0.00278154	0.0518065
ZNF707	0.76529	0.256076	[0.26338206 ,1.26719802]	2.98853	0.0028032	0.0518065
SLC19A2	0.654144	0.219103	[0.22470190032 ,1.08358627968]	2.98555	0.00283066	0.0518065
R3HDM2	0.814566	0.272977	[0.27953085516 ,1.34960198484]	2.98401	0.002845	0.0518065
CHST13	0.333002	0.111796	[0.113882139 ,0.552121381]	2.97866	0.00289509	0.052297
COMMD6	0.543953	0.182901	[0.18546625012 ,0.90243974988]	2.97402	0.00293923	0.0526729
C16orf58	0.934391	0.314792	[0.31739963272 ,1.55138316728]	2.96828	0.00299467	0.0532438
ZC3H3	0.645424	0.217913	[0.218315792 ,1.072532988]	2.96185	0.00305796	0.0539444
KIAA0355	0.80653	0.272697	[0.27204308208 ,1.34101689792]	2.9576	0.00310044	0.0539982
ATP6V1H	0.753869	0.254995	[0.25407951316 ,1.25365806684]	2.95641	0.00311241	0.0539982
MMP24	0.60648	0.205534	[0.20363369332 ,1.00932690668]	2.95075	0.00316999	0.0539982
STK40	0.731283	0.247899	[0.24540171224 ,1.21716424776]	2.94993	0.00317848	0.0539982
SPIRE2	0.50851	0.172392	[0.17062080284 ,0.84639889716]	2.94972	0.00318058	0.0539982
EXOC4	0.946239	0.321212	[0.3166627152 ,1.5758152448]	2.94584	0.00322083	0.0541568
DDAH2	0.472797	0.160586	[0.15804869592 ,0.78754502408]	2.9442	0.0032379	0.0541568
NUDCD3	0.880782	0.299494	[0.29377465 ,1.46779015]	2.9409	0.00327256	0.0543341
PIWIL4	0.612747	0.209153	[0.20280748548 ,1.02268719452]	2.92966	0.00339332	0.0556001
PEX16	0.680594	0.232346	[0.22519598752 ,1.13599167248]	2.92923	0.00339806	0.0556001
WIPI2	0.984708	0.336903	[0.32437898128 ,1.64503729872]	2.92283	0.00346869	0.0563475
IFRD1	0.609628	0.208784	[0.2004114236 ,1.0188450564]	2.9199	0.00350146	0.0563681
KLF7	0.558067	0.191233	[0.18325114416 ,0.93288373584]	2.91826	0.00351988	0.0563681
MRPS31	0.623078	0.213787	[0.20405530812 ,1.04210075188]	2.91448	0.00356283	0.056654
JUP	0.619949	0.212966	[0.2025350928 ,1.0373630672]	2.91102	0.00360252	0.0567356
PHF2	0.817728	0.281039	[0.266891575 ,1.368563965]	2.90966	0.00361821	0.0567356
EPS8L2	0.623803	0.21498	[0.20244149108 ,1.04516358892]	2.90168	0.00371173	0.0575439
EPDR1	0.354452	0.122186	[0.11496712456 ,0.59393747544]	2.90092	0.00372073	0.0575439
SLC13A3	0.292454	0.101008	[0.09447816068 ,0.49042899932]	2.89535	0.00378731	0.0581751
RARA	0.541782	0.187676	[0.17393802364 ,0.90962653636]	2.8868	0.0038918	0.0593762
DOCK9	0.606382	0.210551	[0.19370179484 ,1.01906140516]	2.87998	0.00397705	0.0602697
UGGT2	0.59929	0.208263	[0.191094375 ,1.007484845]	2.87756	0.0040076	0.0603277
SLC22A3	0.423172	0.147618	[0.13384022216 ,0.71250377784]	2.86666	0.00414823	0.0617235
ZNF623	0.629752	0.219721	[0.19909966924 ,1.06040513076]	2.86615	0.00415499	0.0617235
CRY2	0.906125	0.31645	[0.28588233148 ,1.52636784852]	2.8634	0.00419117	0.061854
PIP4K2B	0.805418	0.281756	[0.2531757388 ,1.3576601212]	2.85856	0.00425564	0.0623977
MPZL3	0.666799	0.233452	[0.20923223212 ,1.12436584788]	2.85625	0.00428675	0.062443
UPF3A	0.564735	0.197974	[0.17670683356 ,0.95276310644]	2.85258	0.00433662	0.062443
ZBTB10	0.447736	0.156979	[0.14005754116 ,0.75541513884]	2.85221	0.0043417	0.062443
EIF3J-AS1	0.926733	0.32519	[0.2893609166 ,1.5641044034]	2.84982	0.00437437	0.0625147
LNX2	0.477419	0.167677	[0.1487720624 ,0.8060651576]	2.84725	0.0044098	0.0626248
TTC17	0.824662	0.290013	[0.25623717 ,1.39308715]	2.84354	0.00446157	0.062964
SLC10A3	0.598399	0.21082	[0.18519159652 ,1.01160624348]	2.83843	0.00453354	0.0635822
GPC1	0.386016	0.136154	[0.11915414024 ,0.65287803976]	2.83514	0.00458053	0.0638447
UBL3	0.478468	0.169019	[0.14719171924 ,0.80974436076]	2.83086	0.00464228	0.0641947
HS1BP3	0.877575	0.310228	[0.26952846904 ,1.48562135096]	2.82881	0.00467217	0.0641947
SAP18	0.592864	0.209676	[0.181899062 ,1.003828198]	2.82753	0.00469093	0.0641947
ANKRD46	0.611332	0.21687	[0.1862665206 ,1.0363979594]	2.81888	0.00481908	0.0653225
COMMD5	0.66488	0.235934	[0.20244964988 ,1.12731033012]	2.81808	0.00483121	0.0653225
ARHGAP27	0.74713	0.265409	[0.22692723092 ,1.26733216908]	2.81501	0.0048776	0.0653546
FCHSD1	0.736602	0.261949	[0.22318165352 ,1.25002266648]	2.812	0.0049234	0.0653546
KCTD7	0.825419	0.293765	[0.2496395586 ,1.4011982214]	2.80979	0.00495733	0.0653546
NAB2	0.568069	0.202305	[0.17155103552 ,0.96458776448]	2.80798	0.00498532	0.0653546
ATP7B	0.466498	0.166203	[0.14073958488 ,0.79225621512]	2.80679	0.00500375	0.0653546
SUGCT	0.625185	0.222758	[0.1885795704 ,1.0617899896]	2.80657	0.00500724	0.0653546
OSER1-AS1	0.377231	0.134605	[0.11340465624 ,0.64105706376]	2.8025	0.00507085	0.0657747
PPARGC1B	-0.855198	0.305341	[-1.4536674282 ,-0.2567295518]	-2.8008	0.00509768	0.0657747
ZCCHC3	0.582113	0.208506	[0.1734413158 ,0.9907854042]	2.79183	0.00524112	0.0672411
CUL4A	0.619557	0.222654	[0.183155873 ,1.055957887]	2.7826	0.00539245	0.0674883
ARFGEF1	0.530268	0.190592	[0.1567078482 ,0.9038283118]	2.78222	0.0053989	0.0674883
SUN1	0.780448	0.280556	[0.2305588848 ,1.3303378952]	2.78179	0.00540595	0.0674883
SLC3A2	0.64148	0.230601	[0.18950173504 ,1.09345736496]	2.78177	0.00540628	0.0674883
SLC25A43	0.651333	0.234161	[0.19237750044 ,1.11028885956]	2.78156	0.00540982	0.0674883
TP53RK	0.468805	0.16869	[0.13817273348 ,0.79943826652]	2.77909	0.00545111	0.0676297
DDX27	0.463087	0.167188	[0.13539950496 ,0.79077479504]	2.76987	0.00560794	0.0691952
CRCP	0.751143	0.271995	[0.21803373516 ,1.28425248484]	2.76161	0.0057517	0.0705834
LFNG	0.461547	0.167759	[0.1327384296 ,0.7903556304]	2.75124	0.00593697	0.0714158
CCNB1	-0.446362	0.162361	[-0.76458919052 ,-0.12813568948]	-2.7492	0.00597401	0.0714158
CXXC5	0.603564	0.219885	[0.17258993356 ,1.03453830644]	2.74491	0.00605274	0.0714158
ZBP1	-0.656355	0.239123	[-1.12503649196 ,-0.18767334804]	-2.74484	0.00605405	0.0714158
CDIP1	0.375749	0.136922	[0.10738203456 ,0.64411554544]	2.74426	0.00606478	0.0714158
SCRIB	0.485788	0.177024	[0.13882117064 ,0.83275452936]	2.74419	0.00606595	0.0714158
BCORL1	0.624574	0.22767	[0.178340246 ,1.070808214]	2.74333	0.00608202	0.0714158
HELLS	-0.620132	0.22614	[-1.06336564396 ,-0.17689801604]	-2.74225	0.00610197	0.0714158
HABP4	0.68937	0.251472	[0.19648528468 ,1.18225539532]	2.74134	0.0061189	0.0714158
RNF113A	0.609982	0.222586	[0.1737137136 ,1.0462511864]	2.74043	0.00613581	0.0714158
ZNF185	0.326854	0.119723	[0.0921974462 ,0.5615102538]	2.73009	0.00633167	0.0729477
BACE1	0.597572	0.218892	[0.16854392244 ,1.02660099756]	2.72999	0.0063337	0.0729477
RBM26	0.616803	0.226068	[0.17370941772 ,1.05989634228]	2.72839	0.00636435	0.0729477
BCAP31	0.650157	0.238666	[0.18237217004 ,1.11794112996]	2.72413	0.00644706	0.073184
PRPF6	0.501637	0.184155	[0.14069312492 ,0.86258081508]	2.72399	0.00644979	0.073184
DTNB	0.722874	0.265944	[0.20162342396 ,1.24412409604]	2.71814	0.00656496	0.07404
HKR1	0.696308	0.256409	[0.19374546756 ,1.19887027244]	2.71561	0.00661538	0.07404
TMEM185B	0.758775	0.279455	[0.21104376964 ,1.30650557036]	2.7152	0.0066236	0.07404
ITGB5	0.612118	0.225629	[0.16988603452 ,1.05435078548]	2.71294	0.00666882	0.0741783
MTMR11	0.363891	0.134265	[0.1007323958 ,0.6270498042]	2.71025	0.00672319	0.0742261
NRBP2	0.442173	0.163224	[0.12225333104 ,0.76209170896]	2.70899	0.00674882	0.0742261
FREM1	0.284012	0.104884	[0.07843935588 ,0.48958560412]	2.70787	0.00677174	0.0742261
ZMYND8	0.495927	0.184069	[0.1351526488 ,0.8567020312]	2.69425	0.0070547	0.0769542
NINL	0.35681	0.132574	[0.0969653733600001 ,0.61665460664]	2.69141	0.00711514	0.0772403
C8orf33	0.390292	0.14524	[0.1056212992 ,0.6749620208]	2.68722	0.00720497	0.0778412
EEF1D	0.573601	0.213939	[0.1542805784 ,0.9929222816]	2.68114	0.00733714	0.0788917
CASC3	0.614527	0.229489	[0.16472789012 ,1.06432634988]	2.6778	0.00741071	0.0793051
SMOX	0.417954	0.157086	[0.110064804 ,0.725843296]	2.66066	0.00779867	0.0830632
POLR3C	0.853627	0.32165	[0.22319236488 ,1.48406123512]	2.6539	0.00795679	0.0843495
KHDRBS3	0.495098	0.186855	[0.1288626152 ,0.8613327648]	2.64964	0.00805773	0.0844979
OXR1	0.499488	0.188628	[0.1297778588 ,0.8691985212]	2.64801	0.0080967	0.0844979
FAM117A	0.636406	0.240539	[0.16494924432 ,1.10786215568]	2.64575	0.00815104	0.0844979
TCF7	0.473776	0.179168	[0.12260698108 ,0.82494505892]	2.64431	0.00818568	0.0844979
FAM122B	0.510151	0.192952	[0.131965118 ,0.888336762]	2.64393	0.00819502	0.0844979
SPATA13	0.486936	0.184172	[0.12595813408 ,0.84791316592]	2.64391	0.00819532	0.0844979
ZFP41	0.58413	0.221234	[0.15051183372 ,1.01774810628]	2.64033	0.00828255	0.085009
HOXA-AS2	0.756987	0.286915	[0.19463319216 ,1.31934000784]	2.63837	0.00833068	0.0851162
AXIN1	0.607706	0.230521	[0.15588524228 ,1.05952719772]	2.63623	0.00838328	0.0852678
TCF7L1	0.692129	0.262918	[0.1768087466 ,1.2074489334]	2.63248	0.00847627	0.085827
CERS4	0.344894	0.131142	[0.0878565353199999 ,0.60193232468]	2.62994	0.00854011	0.0860873
CCDC3	0.464896	0.176968	[0.11803856948 ,0.81175347052]	2.62701	0.00861401	0.0864464
CCNJ	-0.710391	0.271166	[-1.24187575876 ,-0.17890570124]	-2.61977	0.00879904	0.0878289
VPS36	0.523441	0.200254	[0.13094193348 ,0.91593932652]	2.61388	0.00895211	0.0878289
SAMD11	0.54404	0.208141	[0.13608319328 ,0.95199760672]	2.6138	0.0089541	0.0878289
FMO4	0.701895	0.26854	[0.17555625316 ,1.22823414684]	2.61374	0.00895565	0.0878289
UBR5	0.511214	0.195632	[0.1277739388 ,0.8946532212]	2.61313	0.00897165	0.0878289
ELF1	0.485766	0.186022	[0.1211616744 ,0.8503693256]	2.61133	0.00901912	0.0878289
PSORS1C1	0.652418	0.249946	[0.16252354456 ,1.14231309544]	2.61023	0.00904804	0.0878289
RIN2	0.499821	0.191561	[0.12436024852 ,0.87528079148]	2.60919	0.00907561	0.0878289
CCDC115	0.813114	0.311752	[0.2020794322 ,1.4241484678]	2.6082	0.00910184	0.0878289
PROC	0.522166	0.200423	[0.12933750304 ,0.91499517696]	2.60532	0.00917877	0.0881943
NOTUM	0.12413	0.0478066	[0.030428816 ,0.217830884]	2.5965	0.00941796	0.0901091
TUBG2	0.617165	0.238144	[0.15040216788 ,1.08392683212]	2.59156	0.00955419	0.0904965
PCDH1	0.520088	0.200768	[0.12658308472 ,0.91359371528]	2.59049	0.00958382	0.0904965
WWC3	0.501135	0.193491	[0.12189228228 ,0.88037761772]	2.58996	0.00959862	0.0904965
PUF60	0.485011	0.187383	[0.11774090004 ,0.85228049996]	2.58834	0.00964383	0.0904965
LINC01278	0.581938	0.224877	[0.14117982024 ,1.02269689976]	2.58781	0.00965883	0.0904965
RAB3IL1	0.416663	0.161184	[0.10074193108 ,0.73258370892]	2.58501	0.00973758	0.0908572
MIR3131	0.24476	0.0948169	[0.0589185852 ,0.4306007548]	2.58139	0.00984024	0.0911781
TSC22D1	0.459123	0.177913	[0.1104127368 ,0.8078333432]	2.5806	0.00986293	0.0911781
TMEM38B	0.42955	0.166555	[0.10310102244 ,0.75599803756]	2.57902	0.00990812	0.0911781
TMEM120A	0.526839	0.204349	[0.12631529684 ,0.92736228316]	2.57814	0.00993349	0.0911781
ZEB1-AS1	0.889968	0.346431	[0.2109629492 ,1.5689723908]	2.56896	0.0102004	0.0922346
SERPINE1	0.219026	0.0852784	[0.05187984384 ,0.38617115616]	2.56836	0.0102181	0.0922346
NEK3	0.389289	0.15172	[0.09191757072 ,0.68666062928]	2.56584	0.0102927	0.0922346
NOL4L	0.472672	0.18424	[0.11156142048 ,0.83378265952]	2.56552	0.0103021	0.0922346
OGT	0.430768	0.167945	[0.10159601976 ,0.75993922024]	2.56494	0.0103194	0.0922346
LRRC14	0.567657	0.221325	[0.13386087644 ,1.00145374356]	2.56482	0.010323	0.0922346
MORC2	0.807331	0.314819	[0.19028621092 ,1.42437638908]	2.56443	0.0103345	0.0922346
THADA	1.0225	0.399208	[0.24005770592 ,1.80495129408]	2.56134	0.0104271	0.0924429
AMOTL2	0.513414	0.200481	[0.12047158244 ,0.90635655756]	2.56091	0.0104397	0.0924429
VANGL2	0.277717	0.108545	[0.06496790872 ,0.49046575128]	2.55853	0.0105115	0.0927147
OSER1	0.414208	0.162143	[0.0964082024 ,0.7320070376]	2.55459	0.0106313	0.0934067
ATP9A	0.342404	0.134134	[0.079501708 ,0.605305812]	2.55271	0.010689	0.0935493
CCNA2	-0.438864	0.172064	[-0.7761091506 ,-0.1016183294]	-2.55058	0.0107542	0.0935608
HSPB7	0.289603	0.113608	[0.0669310474 ,0.5122751326]	2.54914	0.0107989	0.0935608
PAIP2	0.746354	0.292845	[0.17237824108 ,1.32033015892]	2.54863	0.0108146	0.0935608
TMEM248	0.855436	0.335969	[0.19693559 ,1.51393603]	2.54617	0.0108912	0.0938637
POLA2	-0.67639	0.2658	[-1.19735710968 ,-0.15542245032]	-2.54474	0.0109361	0.0938921
TPD52L2	0.589247	0.231939	[0.1346456992 ,1.0438484608]	2.54052	0.0110688	0.0944751
RNF32	0.663542	0.261245	[0.15150203896 ,1.17558116104]	2.53992	0.0110876	0.0944751
RFX2	0.85055	0.33532	[0.19332179796 ,1.50777776204]	2.53653	0.0111958	0.0950377
LPIN3	0.40754	0.161132	[0.0917211378 ,0.7233583622]	2.52923	0.0114313	0.0961511
KCNK5	0.398697	0.157665	[0.08967337928 ,0.70772148072]	2.52876	0.0114467	0.0961511
BRPF3	0.606414	0.239979	[0.13605538148 ,1.07677359852]	2.52695	0.0115059	0.0961511
MARK4	0.797202	0.315702	[0.1784254392 ,1.4159781808]	2.52517	0.0115642	0.0961511
INPP5D	0.40515	0.160476	[0.09061782944 ,0.71968193056]	2.52468	0.0115803	0.0961511
ZNF263	0.898061	0.355952	[0.20039412424 ,1.59572755576]	2.52298	0.0116365	0.0961511
WNT10A	0.338684	0.134256	[0.07554360416 ,0.60182537584]	2.52269	0.0116463	0.0961511
CC2D2A	0.613917	0.243708	[0.13624970656 ,1.09158355344]	2.51907	0.0117665	0.0961511
PGS1	0.725017	0.287877	[0.1607788376 ,1.2892554624]	2.5185	0.0117856	0.0961511
CCDC102A	0.599609	0.238152	[0.1328302814 ,1.0663872386]	2.51775	0.0118106	0.0961511
MOSPD1	0.449498	0.178586	[0.099469526 ,0.799526254]	2.51698	0.0118364	0.0961511
TARBP1	0.531234	0.211063	[0.1175495784 ,0.9449183416]	2.51694	0.0118379	0.0961511
APTR	0.663813	0.26433	[0.1457259624 ,1.1819007776]	2.5113	0.0120287	0.0971539
SATB1	0.414265	0.164996	[0.09087207888 ,0.73765766112]	2.51075	0.0120474	0.0971539
SLC20A2	0.532931	0.212841	[0.11576332864 ,0.95009815136]	2.5039	0.0122834	0.0983813
ITGA9	0.34026	0.135897	[0.073900969 ,0.606619071]	2.5038	0.0122868	0.0983813
SDC4	0.419126	0.167959	[0.08992676428 ,0.74832489572]	2.49541	0.0125812	0.100383
PRR5L	0.577938	0.231868	[0.12347752472 ,1.03239819528]	2.49253	0.0126835	0.100624
NR6A1	0.569215	0.228507	[0.1213418012 ,1.0170883788]	2.49102	0.0127377	0.100624
PPP1R3D	0.463779	0.186402	[0.0984310993600001 ,0.82912766064]	2.48806	0.0128443	0.100624
NAA16	0.576063	0.231649	[0.1220312892 ,1.0300952908]	2.48679	0.01289	0.100624
SUGT1	0.569205	0.228924	[0.1205148124 ,1.0178951676]	2.48644	0.0129028	0.100624
MAFK	0.502887	0.202489	[0.10600771464 ,0.89976622536]	2.48352	0.013009	0.100624
CLDN9	0.346974	0.139725	[0.07311312992 ,0.62083571008]	2.48326	0.0130185	0.100624
ZNF503	0.337111	0.135762	[0.0710172604 ,0.6032043396]	2.4831	0.0130244	0.100624
L3MBTL1	0.5435	0.218892	[0.11447217856 ,0.97252750144]	2.48296	0.0130295	0.100624
ATP6V1C2	0.332087	0.133787	[0.06986467152 ,0.59430848848]	2.48221	0.0130571	0.100624
GATS	0.663799	0.267674	[0.13915790412 ,1.18844097588]	2.47988	0.0131427	0.100706
KIF3C	0.5477	0.220892	[0.11475220556 ,0.98064821444]	2.4795	0.0131569	0.100706
RAB40B	0.508204	0.205182	[0.1060466744 ,0.9103615256]	2.47684	0.0132551	0.100868
CENPJ	0.495939	0.200257	[0.103435093 ,0.888443807]	2.47651	0.0132674	0.100868
SLC25A15	0.529176	0.213841	[0.1100489718 ,0.9483039082]	2.47463	0.0133374	0.10106
TCFL5	0.424196	0.171509	[0.08803793988 ,0.76035360012]	2.47331	0.0133867	0.101094
ATAT1	0.579192	0.234451	[0.1196685242 ,1.0387148958]	2.47042	0.0134954	0.101575
AGO2	0.530979	0.215291	[0.10900900836 ,0.95294839164]	2.46633	0.0136504	0.102184
ARHGEF17	0.44244	0.179562	[0.09049778212 ,0.79438259788]	2.46399	0.01374	0.102184
LDLRAD3	0.405123	0.164432	[0.08283725984 ,0.72740892016]	2.46378	0.0137481	0.102184
MCF2L	0.555266	0.225425	[0.1134338252 ,0.9970983748]	2.4632	0.0137703	0.102184
TRABD2A	0.409732	0.166398	[0.08359170548 ,0.73587181452]	2.46236	0.0138026	0.102184
FRS3	0.746303	0.30336	[0.1517177664 ,1.3408886136]	2.46012	0.0138889	0.102487
ZFP64	0.746462	0.303889	[0.15084044932 ,1.34208389068]	2.45637	0.0140349	0.103228
TMEM243	0.573052	0.233702	[0.11499624896 ,1.03110779104]	2.45206	0.0142039	0.104132
VPS11	0.89167	0.365179	[0.17591948436 ,1.60742139564]	2.44173	0.0146169	0.106407
OSBPL2	0.584292	0.239329	[0.11520781256 ,1.05337656744]	2.44138	0.0146313	0.106407
PTPRA	0.527664	0.216187	[0.10393791132 ,0.95139068868]	2.44078	0.0146557	0.106407
EVPL	0.322179	0.132449	[0.0625792766 ,0.5817780434]	2.43248	0.0149958	0.108528
SUPT3H	0.848366	0.348983	[0.164360415 ,1.532372305]	2.43097	0.0150584	0.108633
FLT4	0.610417	0.251421	[0.11763265992 ,1.10320160008]	2.42787	0.0151877	0.109216
EDAR	0.218107	0.0898885	[0.0419257706 ,0.3942887494]	2.42642	0.0152486	0.109306
ZSWIM1	0.522156	0.215621	[0.09953801644 ,0.94477414356]	2.42163	0.0154509	0.110406
RMND5A	0.588642	0.243226	[0.11191930312 ,1.06536415688]	2.42015	0.0155143	0.110509
PTCH1	0.415837	0.172086	[0.07854980432 ,0.75312499568]	2.41646	0.0156723	0.111283
ENOX2	0.544988	0.225826	[0.10236917304 ,0.98760660696]	2.41331	0.0158084	0.111897
CLDN4	0.39864	0.165541	[0.07417835488 ,0.72310092512]	2.40809	0.016036	0.112931
FKBP9	0.586891	0.243758	[0.10912513012 ,1.06465708988]	2.40768	0.0160543	0.112931
RIPPLY3	0.45864	0.190778	[0.08471472964 ,0.83256465036]	2.40405	0.0162146	0.113704
SSH3	0.580342	0.24179	[0.10643276812 ,1.05425095188]	2.40019	0.0163867	0.114447
ZNF250	0.778659	0.324552	[0.14253708772 ,1.41478129228]	2.39918	0.0164318	0.114447
CTNNBL1	0.482931	0.201366	[0.08825302584 ,0.87760949416]	2.39827	0.0164727	0.114447
HOXD10	0.264559	0.1105	[0.047978474 ,0.481138866]	2.39419	0.0166569	0.115372
LAPTM4B	0.279353	0.116951	[0.05012849008 ,0.50857680992]	2.38863	0.0169114	0.116777
CDH17	0.360574	0.151402	[0.06382661372 ,0.65732144628]	2.38157	0.017239	0.118378
TNRC18	0.468807	0.196864	[0.08295355604 ,0.85466024396]	2.38138	0.0172481	0.118378
TSC22D2	0.846191	0.355796	[0.14883183508 ,1.54355108492]	2.37831	0.0173923	0.119006
STAU1	0.522553	0.219821	[0.09170395172 ,0.95340302828]	2.37718	0.0174458	0.119011
MLLT6	0.504994	0.212782	[0.0879416797600001 ,0.92204592024]	2.3733	0.0176302	0.119906
SLC39A13	0.611711	0.257997	[0.10603829276 ,1.11738464724]	2.37101	0.0177397	0.120289
LRRC37A3	0.555873	0.23457	[0.09611505524 ,1.01563016476]	2.36975	0.0178001	0.120337
KBTBD7	0.623515	0.263443	[0.1071663146 ,1.1398633254]	2.36679	0.0179431	0.120584
PIK3IP1	0.410101	0.173273	[0.0704849422000001 ,0.7497162978]	2.36678	0.0179434	0.120584
IRAK4	0.688886	0.291624	[0.1173020626 ,1.2604693774]	2.36224	0.018165	0.121711
GNL1	0.80895	0.342639	[0.13737716864 ,1.48052211136]	2.36094	0.0182287	0.121777
MVB12B	0.62487	0.264794	[0.10587447524 ,1.14386570476]	2.35984	0.0182829	0.121778
JRK	0.605842	0.257097	[0.10193188716 ,1.10975263284]	2.35647	0.0184494	0.122426
MMEL1	0.372694	0.158234	[0.06255552696 ,0.68283329304]	2.35534	0.018506	0.122426
CBX8	0.654798	0.278093	[0.10973507168 ,1.19986116832]	2.3546	0.0185428	0.122426
CERS5	0.935691	0.398006	[0.15559934196 ,1.71578187804]	2.35095	0.0187257	0.122535
IFNLR1	0.520966	0.221673	[0.0864862365599999 ,0.95544484344]	2.35015	0.0187657	0.122535
ERCC3	1.0188	0.433652	[0.16884608676 ,1.86876337324]	2.34936	0.0188058	0.122535
STK4	0.473111	0.201388	[0.07839001976 ,0.86783174024]	2.34925	0.0188114	0.122535
SUCLA2	0.418634	0.178228	[0.0693070964 ,0.7679605036]	2.34887	0.0188306	0.122535
KCTD10	0.720648	0.306978	[0.11897004976 ,1.32232555024]	2.34755	0.0188973	0.122536
TMEM189	0.682296	0.290744	[0.11243734656 ,1.25215525344]	2.34672	0.0189394	0.122536
LINC00265	0.468592	0.200024	[0.07654508176 ,0.86063913824]	2.34268	0.0191458	0.12329
NSUN5	0.620363	0.264852	[0.10125362908 ,1.13947279092]	2.3423	0.0191651	0.12329
ZNF608	0.497968	0.2127	[0.08107648 ,0.91485852]	2.34118	0.019223	0.123311
TMEM150C	0.295843	0.126862	[0.04719402836 ,0.54449173164]	2.33201	0.0197001	0.126013
ASAP1	0.420623	0.180674	[0.0665015424 ,0.7747438576]	2.32808	0.0199081	0.126908
LRP11	0.463493	0.199227	[0.07300947668 ,0.85397742332]	2.32646	0.0199938	0.126908
ZNF217	0.460781	0.198096	[0.0725136064 ,0.8490485936]	2.32605	0.0200157	0.126908
RNF219	0.483739	0.208125	[0.0758144086800001 ,0.89166369132]	2.32427	0.0201108	0.126908
MNX1	0.507539	0.218382	[0.07950972492 ,0.93556823508]	2.32409	0.0201209	0.126908
SHC1	0.700508	0.301653	[0.10926841176 ,1.29174716824]	2.32223	0.0202204	0.127113
TBC1D25	0.640385	0.275967	[0.09948983704 ,1.18128038296]	2.32051	0.0203131	0.127113
TMEM154	0.594531	0.256226	[0.0923292573600001 ,1.09673374264]	2.32034	0.0203223	0.127113
ZNF33B	0.577031	0.248899	[0.0891889606399999 ,1.06487329936]	2.31833	0.0204312	0.127205
CALCOCO1	0.509686	0.219883	[0.07871629424 ,0.94065630576]	2.31799	0.0204497	0.127205
MPP1	0.277679	0.119941	[0.0425937172 ,0.5127641228]	2.31512	0.0206063	0.127297
SP6	0.258827	0.111819	[0.03966115584 ,0.47799338416]	2.31469	0.0206299	0.127297
LZTS3	0.291432	0.125909	[0.0446501812 ,0.5382135788]	2.31462	0.0206336	0.127297
RALGDS	0.620601	0.268336	[0.09466345564 ,1.14653936436]	2.31278	0.0207347	0.12746
DIDO1	0.505608	0.218806	[0.07674748136 ,0.93446791864]	2.31076	0.0208464	0.12746
ZSWIM4	0.554408	0.239967	[0.0840715082000001 ,1.0247439318]	2.31034	0.020869	0.12746
FGF19	0.220492	0.0954494	[0.03341122308 ,0.40757297692]	2.31004	0.0208859	0.12746
BCL11A	0.484653	0.209936	[0.07317875896 ,0.89612758104]	2.30858	0.0209671	0.127611
SPATA25	0.366063	0.158841	[0.0547346909600001 ,0.67739130904]	2.30459	0.0211897	0.128603
GUCY2C	0.316331	0.137319	[0.0471856598 ,0.5854771002]	2.30362	0.021244	0.128603
TGFB1I1	0.382337	0.166128	[0.05672752844 ,0.70794737156]	2.30147	0.0213651	0.128637
BCL2L1	0.431086	0.187333	[0.0639127633200001 ,0.79825903668]	2.30117	0.0213819	0.128637
KIZ	0.372763	0.162036	[0.05517152456 ,0.69035387544]	2.30049	0.0214206	0.128637
WASF3	0.298732	0.129941	[0.0440467708 ,0.5534165492]	2.29897	0.0215064	0.128695
ARHGEF9	0.647241	0.281616	[0.0952732807200001 ,1.19920865928]	2.29831	0.0215442	0.128695
TOMM34	0.40599	0.176757	[0.0595460364 ,0.7524341036]	2.29688	0.0216256	0.128841
CDK5R1	0.690661	0.30105	[0.10060342336 ,1.28071955664]	2.29418	0.0217804	0.129122
DDN	0.481658	0.209959	[0.0701383736 ,0.8931780064]	2.29406	0.0217872	0.129122
MAML2	0.472503	0.206185	[0.06837934936 ,0.87662625064]	2.29164	0.0219264	0.129607
FANCA	-0.57125	0.250232	[-1.06170520028 ,-0.0807942197200001]	-2.28288	0.0224376	0.131407
AGMAT	-0.355477	0.155756	[-0.660758609 ,-0.050194991]	-2.28227	0.0224736	0.131407
AKAP11	0.391831	0.171698	[0.055303752 ,0.728359128]	2.2821	0.0224835	0.131407
LMNB1	-0.455474	0.199711	[-0.84690676804 ,-0.06404063196]	-2.28067	0.0225682	0.131407
ARGLU1	0.375996	0.164909	[0.052774554 ,0.699218226]	2.28002	0.0226064	0.131407
YAP1	0.449738	0.197353	[0.062926122 ,0.836549098]	2.27885	0.0226759	0.131407
WWC2	0.503741	0.221111	[0.07036276396 ,0.93711905604]	2.27822	0.0227133	0.131407
RAD18	-0.601972	0.264262	[-1.11992516904 ,-0.0840192109600001]	-2.27794	0.0227302	0.131407
MBNL2	0.432247	0.189788	[0.06026270616 ,0.80423109384]	2.27753	0.0227548	0.131407
RMI2	-0.429777	0.189316	[-0.80083604584 ,-0.05871711416]	-2.27015	0.0231983	0.133323
EFHC1	0.64939	0.286196	[0.08844600928 ,1.21033367072]	2.26904	0.0232659	0.133323
PIPOX	0.23079	0.101719	[0.03142104164 ,0.43015987836]	2.2689	0.0232744	0.133323
RNF44	0.511955	0.225719	[0.06954583012 ,0.95436392988]	2.26811	0.0233226	0.133323
MYL9	0.210616	0.0930156	[0.02830494344 ,0.39292623656]	2.2643	0.0235555	0.13399
RAE1	0.481698	0.212739	[0.0647287164 ,0.8986672036]	2.26426	0.023558	0.13399
SLC12A9	0.495204	0.218938	[0.06608580244 ,0.92432221756]	2.26185	0.0237068	0.134064
ADNP	0.535666	0.236847	[0.0714469052 ,0.9998856948]	2.26166	0.0237185	0.134064
PARVG	-0.694427	0.307111	[-1.29636398536 ,-0.09249017464]	-2.26116	0.0237492	0.134064
CWF19L1	-0.691855	0.306126	[-1.29186123612 ,-0.0918485038800001]	-2.26003	0.0238191	0.134074
43351	0.81066	0.358823	[0.10736718084 ,1.51395361916]	2.25922	0.0238697	0.134074
OTUD6B-AS1	0.472166	0.209581	[0.0613869438 ,0.8829458162]	2.2529	0.0242653	0.135958
LINC00460	0.243953	0.108378	[0.03153254456 ,0.45637357544]	2.25095	0.0243887	0.136137
USP40	0.709706	0.315356	[0.09160760132 ,1.32780481868]	2.25049	0.0244179	0.136137
ZFP36L2	0.473006	0.210701	[0.06003294376 ,0.88598005624]	2.24492	0.0247732	0.137778
ZC3H18	0.682954	0.304868	[0.08541218868 ,1.28049501132]	2.24016	0.0250805	0.138961
BAHCC1	0.440126	0.196509	[0.05496809376 ,0.82528452624]	2.23972	0.0251089	0.138961
PDE4A	0.450443	0.20166	[0.05518900032 ,0.84569681968]	2.23367	0.0255046	0.140805
ACVR1B	0.487431	0.218555	[0.05906215936 ,0.91579946064]	2.23024	0.0257316	0.141416
ELN	0.230302	0.103299	[0.02783599488 ,0.43276894512]	2.22947	0.0257827	0.141416
TSPYL2	0.48888	0.219311	[0.05903042024 ,0.91872877976]	2.22916	0.0258031	0.141416
ZFHX3	0.558098	0.250806	[0.0665168388 ,1.0496782012]	2.22521	0.026067	0.142517
KRBOX4	0.624846	0.281162	[0.0737676764 ,1.1759233436]	2.22237	0.0262585	0.143217
TLDC2	0.363277	0.163543	[0.04273371532 ,0.68382044468]	2.2213	0.0263306	0.143264
KCNH2	0.280165	0.126473	[0.032277755 ,0.528051425]	2.21522	0.0267453	0.145088
OBSL1	0.274014	0.123736	[0.03149082284 ,0.51653641716]	2.2145	0.0267944	0.145088
HERPUD2	0.654135	0.295541	[0.0748749054000001 ,1.2333951746]	2.21335	0.0268736	0.145169
MAP7D2	0.190803	0.0862439	[0.02176453912 ,0.35984054088]	2.21236	0.0269418	0.14518
NPTXR	0.306995	0.138821	[0.03490717436 ,0.57908376564]	2.21145	0.0270043	0.14518
CD2BP2	0.714065	0.323139	[0.0807112333200001 ,1.34741800668]	2.20977	0.027121	0.14542
KCNAB2	0.389958	0.176535	[0.04394957264 ,0.73596722736]	2.20896	0.0271777	0.14542
IQSEC2	0.609003	0.275879	[0.06828010484 ,1.14972547516]	2.2075	0.0272791	0.145618
MAVS	0.423639	0.19203	[0.04726092316 ,0.80001765684]	2.20611	0.0273761	0.145791
RPRD1B	0.487757	0.221479	[0.0536581432400001 ,0.92185535676]	2.20227	0.0276461	0.146576
HECA	0.522195	0.237128	[0.05742480432 ,0.98696561568]	2.20217	0.0276534	0.146576
RNASEH2B	0.496754	0.226494	[0.05282482864 ,0.94068235136]	2.19323	0.0282909	0.149604
ENGASE	0.285481	0.130248	[0.0301940124 ,0.5407673876]	2.19182	0.0283926	0.149791
AGBL5	0.601632	0.274887	[0.06285370748 ,1.14041089252]	2.18865	0.0286221	0.150541
GRAMD1A	0.457069	0.208896	[0.04763241896 ,0.86650640104]	2.18802	0.0286682	0.150541
FEN1	-0.463722	0.212038	[-0.87931690188 ,-0.04812753812]	-2.18698	0.0287443	0.150591
HSPB1	0.262185	0.119943	[0.02709627748 ,0.49727298252]	2.18591	0.0288222	0.150649
GALNT18	0.303461	0.138949	[0.03112099304 ,0.57580156696]	2.18397	0.0289642	0.151042
AKAP8L	0.673435	0.308832	[0.06812410244 ,1.27874597756]	2.18059	0.029214	0.151994
ARMCX6	0.493488	0.226456	[0.0496347824 ,0.9373405776]	2.17918	0.0293182	0.152185
IDS	0.394952	0.181886	[0.03845631044 ,0.75144770956]	2.17143	0.0298986	0.154842
PLEC	0.329496	0.15195	[0.03167325008 ,0.62731862992]	2.16845	0.0301249	0.155657
ATP6V0A1	0.66755	0.30811	[0.0636554738799999 ,1.27144548612]	2.1666	0.0302654	0.156026
TMEM255B	0.371397	0.171607	[0.03504719592 ,0.70774780408]	2.16423	0.0304468	0.156603
USP11	0.45147	0.208701	[0.0424152676 ,0.8605239324]	2.16323	0.0305231	0.156639
CUL7	0.497419	0.230929	[0.0447977884 ,0.9500393116]	2.15399	0.031241	0.15996
SSC5D	0.271546	0.12617	[0.02425366296 ,0.51883819704]	2.15223	0.0313792	0.160166
NELFCD	0.396445	0.184379	[0.03506228332 ,0.75782691668]	2.15016	0.0315422	0.160166
CTDSP2	0.567059	0.26378	[0.0500499313999999 ,1.0840676686]	2.14974	0.0315757	0.160166
CNN1	0.152429	0.07091	[0.01344524352 ,0.29141239648]	2.14961	0.0315861	0.160166
VAV2	0.341769	0.159038	[0.03005508428 ,0.65348387572]	2.14898	0.0316359	0.160166
DKK2	0.382356	0.178255	[0.0329771036 ,0.7317350964]	2.145	0.0319528	0.161408
NFATC2	0.36694	0.171482	[0.03083483664 ,0.70304610336]	2.13981	0.0323698	0.16315
MAPK14	0.625447	0.29244	[0.0522644773200001 ,1.19862862268]	2.13872	0.0324584	0.163232
ACBD4	0.576825	0.270264	[0.0471082878800001 ,1.10654237212]	2.1343	0.0328178	0.164673
HIP1	0.409468	0.192103	[0.03294644464 ,0.78598987536]	2.1315	0.0330476	0.165458
NPR1	0.479136	0.224967	[0.0382013572 ,0.9200707428]	2.12981	0.0331874	0.16579
ZNF282	0.677608	0.318458	[0.0534301076800001 ,1.30178661232]	2.12778	0.0333555	0.166262
UBE2D4	0.737616	0.347035	[0.0574285414400001 ,1.41780411856]	2.12548	0.0335463	0.166845
F13A1	0.222424	0.104761	[0.01709270008 ,0.42775621992]	2.12316	0.0337405	0.167165
SHROOM4	0.350943	0.16534	[0.0268770546 ,0.6750083454]	2.12256	0.033791	0.167165
ESYT2	0.511719	0.241143	[0.0390794394000001 ,0.9843589606]	2.12206	0.0338327	0.167165
HSPBAP1	0.797852	0.376172	[0.0605551374800001 ,1.53514854252]	2.12098	0.0339237	0.167248
DNTTIP1	0.339007	0.159963	[0.02548038752 ,0.65253373248]	2.11929	0.034066	0.167269
SNX10	-0.329357	0.155418	[-0.6339759664 ,-0.0247380336]	-2.11917	0.034076	0.167269
STX4	0.589489	0.278628	[0.04337800508 ,1.13559967492]	2.11568	0.0343717	0.167996
GPRC5B	0.411173	0.194346	[0.0302536286 ,0.7920917714]	2.11567	0.034373	0.167996
SNX25	0.390099	0.184575	[0.02833246776 ,0.75186605224]	2.1135	0.0345579	0.168535
CDR2	0.535705	0.253683	[0.03848638048 ,1.03292417952]	2.11171	0.0347113	0.168918
FAM19A5	0.378289	0.179639	[0.02619721856 ,0.73038078144]	2.10583	0.0352189	0.17102
PARP4	0.360097	0.171205	[0.0245363028 ,0.6956582172]	2.10332	0.0354382	0.171715
RUSC2	0.423287	0.201419	[0.0285060092 ,0.8180684108]	2.10153	0.0355948	0.17185
ATP6V1C1	0.453389	0.21577	[0.03047959116 ,0.87629888884]	2.10126	0.0356182	0.17185
TMEM63A	0.387939	0.184818	[0.02569610412 ,0.75018267588]	2.09904	0.0358139	0.172426
ABAT	0.272845	0.130042	[0.01796371184 ,0.52772676816]	2.09814	0.0358929	0.172439
RGL1	0.39003	0.186093	[0.02528684096 ,0.75477227904]	2.09588	0.0360926	0.172972
TBC1D4	0.349461	0.166795	[0.0225431316 ,0.6763787084]	2.09515	0.0361572	0.172972
PTPN1	0.572424	0.273495	[0.0363735655599999 ,1.10847431444]	2.093	0.0363496	0.173204
MAPK8IP3	0.359549	0.171795	[0.02282985804 ,0.69626724196]	2.09289	0.036359	0.173204
MRGBP	0.466703	0.223486	[0.02867059828 ,0.90473496172]	2.08829	0.0367718	0.174515
TTC14	0.451228	0.216095	[0.02768164088 ,0.87477451912]	2.0881	0.0367889	0.174515
ZNF16	0.705033	0.338061	[0.04243259524 ,1.36763242476]	2.08552	0.0370224	0.175255
STK3	0.5404	0.259447	[0.031883246 ,1.048917054]	2.08289	0.0372613	0.175652
RTFDC1	0.444214	0.213269	[0.02620710404 ,0.86222119596]	2.08288	0.0372619	0.175652
RAD51B	0.840064	0.403744	[0.0487268112 ,1.6314014488]	2.08069	0.0374625	0.176143
C6orf132	0.482557	0.232019	[0.02779967672 ,0.93731442328]	2.07982	0.0375424	0.176143
NAT10	0.555458	0.267178	[0.0317884396800001 ,1.07912656032]	2.07898	0.0376193	0.176143
CENPBD1	0.662688	0.318854	[0.03773295444 ,1.28764224556]	2.07834	0.0376782	0.176143
MIR6812	0.314318	0.151366	[0.0176404324 ,0.6109963676]	2.07654	0.0378439	0.17621
RBMS1	0.346104	0.166703	[0.01936554952 ,0.67284185048]	2.07617	0.0378784	0.17621
KIF21B	0.381673	0.183926	[0.0211773832000001 ,0.7421676168]	2.07514	0.0379735	0.17621
BIVM	0.449676	0.216739	[0.02486713832 ,0.87448444168]	2.07473	0.0380113	0.17621
TTPAL	0.451312	0.217612	[0.02479281452 ,0.87783190548]	2.07393	0.0380857	0.17621
YWHAB	0.408279	0.197005	[0.02214964288 ,0.79440795712]	2.07243	0.0382251	0.17621
PLXNA2	0.48734	0.23517	[0.02640656008 ,0.94827433992]	2.07229	0.0382387	0.17621
ABCC5	0.510594	0.246746	[0.02697150928 ,0.99421615072]	2.06931	0.0385171	0.17702
CLASRP	0.516249	0.249549	[0.02713391376 ,1.00536420624]	2.06873	0.0385712	0.17702
PRRC2A	0.523185	0.253287	[0.0267426413200001 ,1.01962741868]	2.06558	0.0388679	0.177799
TMEM147-AS1	0.446178	0.216089	[0.02264267 ,0.86971351]	2.06478	0.0389435	0.177799
KIF26B	0.336936	0.16321	[0.0170436076 ,0.6568275524]	2.06443	0.0389772	0.177799
GSK3B	0.684138	0.331644	[0.0341157262 ,1.3341608138]	2.06287	0.0391251	0.178107
HCG18	0.697989	0.338492	[0.0345451938800001 ,1.36143264612]	2.06206	0.0392024	0.178107
SECISBP2	0.617226	0.300149	[0.02893439436 ,1.20551674564]	2.0564	0.039744	0.180204
PLCG1	0.365703	0.177983	[0.0168554376 ,0.7145505224]	2.0547	0.0399078	0.180585
GNAS	0.391126	0.190457	[0.0178306418 ,0.7644222582]	2.05362	0.0400125	0.180696
SH3D21	0.306029	0.149208	[0.0135816456 ,0.5984755944]	2.05103	0.0402645	0.181472
BIRC5	-0.362966	0.177265	[-0.71040571928 ,-0.01552626072]	-2.04759	0.0406004	0.182603
PCMTD2	0.31611	0.154441	[0.01340625416 ,0.61881322584]	2.0468	0.0406772	0.182603
TMEM184A	0.369075	0.1804	[0.01549153692 ,0.72265786308]	2.04587	0.0407688	0.182651
BTN2A1	0.570044	0.278801	[0.0235932474799999 ,1.11649429252]	2.04462	0.040892	0.18284
TMEM65	0.423915	0.207596	[0.01702574424 ,0.83080365576]	2.04201	0.0411502	0.183516
PMEPA1	0.213803	0.104766	[0.00846167307999998 ,0.41914508692]	2.04077	0.041274	0.183516
RBM39	0.411251	0.201531	[0.01625057832 ,0.80625154168]	2.04064	0.041287	0.183516
GPR35	0.363601	0.178294	[0.01414499136 ,0.71305740864]	2.03933	0.0414166	0.18373
DNAH1	0.481658	0.236726	[0.01767399028 ,0.94564130972]	2.03466	0.0418851	0.185444
PRNP	0.279479	0.137592	[0.00979921288000002 ,0.54915954712]	2.03122	0.0422327	0.186488
EZH1	0.541534	0.266675	[0.01884988556 ,1.06421721444]	2.03068	0.042287	0.186488
BRI3	0.399638	0.196941	[0.01363273568 ,0.78564240432]	2.02922	0.0424356	0.186488
PHF8	0.528971	0.260696	[0.01800597196 ,1.03993624804]	2.02907	0.0424513	0.186488
TSPAN6	0.267778	0.132068	[0.00892556215999996 ,0.52663017784]	2.02758	0.0426028	0.18679
UQCC1	0.45543	0.224778	[0.0148648676399999 ,0.89599459236]	2.02613	0.0427513	0.187078
NAIF1	0.765635	0.378189	[0.0243839569200001 ,1.50688512308]	2.02448	0.0429212	0.187459
RARB	0.513673	0.253879	[0.01607042816 ,1.01127573184]	2.0233	0.0430423	0.187624
BBS10	0.429257	0.212379	[0.0129942469200001 ,0.84551923308]	2.02118	0.0432607	0.188043
CXXC4	0.457125	0.226215	[0.01374443396 ,0.90050644604]	2.02076	0.0433048	0.188043
ATIC	0.582643	0.288684	[0.01682250704 ,1.14846369296]	2.01827	0.0435628	0.1888
COL4A2	0.264105	0.130966	[0.0074116904 ,0.5207984496]	2.01659	0.0437381	0.189106
SOGA1	0.379579	0.188284	[0.0105424374 ,0.7486164426]	2.01599	0.0438008	0.189106
PIM1	0.348605	0.173228	[0.00907838272 ,0.68813103728]	2.01241	0.044177	0.1901
CDX2	0.265797	0.132093	[0.00689442252000005 ,0.52469981748]	2.01219	0.0441995	0.1901
OLFML2A	0.398926	0.198722	[0.00942951999999997 ,0.78842172]	2.00745	0.0447017	0.191894
NSMCE2	0.387518	0.193247	[0.0087527362 ,0.7662825638]	2.00529	0.0449317	0.192182
URI1	0.494774	0.246742	[0.01115909632 ,0.97838894368]	2.00523	0.0449389	0.192182
FNBP1	0.350006	0.174618	[0.00775424559999999 ,0.6922573544]	2.00441	0.0450265	0.192192
FAM217B	0.341496	0.170442	[0.00743008680000001 ,0.6755614332]	2.00359	0.0451137	0.192201
SRF	0.484151	0.241885	[0.01005737232 ,0.95824542768]	2.00158	0.04533	0.192759
CHD7	0.402871	0.201377	[0.00817116592 ,0.79757017408]	2.00058	0.0454381	0.192856
GINS2	-0.353121	0.176618	[-0.6992917604 ,-0.00694923959999999]	-1.99935	0.0455709	0.193057
SNHG17	0.280826	0.140645	[0.00516153696000005 ,0.55649140304]	1.9967	0.0458579	0.193908
ERCC5	0.41381	0.207338	[0.00742749092000006 ,0.82019312908]	1.99582	0.0459532	0.193948
RNF43	0.247468	0.124079	[0.00427379504 ,0.49066318496]	1.99444	0.0461035	0.19422
MND1	-0.350532	0.17597	[-0.69543384844 ,-0.00563051156000005]	-1.992	0.0463714	0.194984
BCL9	0.479604	0.24114	[0.00697004703999998 ,0.95223875296]	1.9889	0.0467117	0.195895
SMPD1	0.367248	0.18469	[0.00525521000000001 ,0.72924099]	1.98845	0.0467615	0.195895
MAMSTR	0.676877	0.34108	[0.00835991292000005 ,1.34539340708]	1.98451	0.047199	0.197037
PVR	0.468324	0.236	[0.00576384879999997 ,0.9308847112]	1.98442	0.0472087	0.197037
DNAJB2	0.501999	0.253254	[0.00562085460000006 ,0.9983779654]	1.98219	0.0474575	0.19771
PSD4	0.555647	0.280994	[0.00489932776000002 ,1.10639539224]	1.97744	0.0479924	0.199571
TICRR	-0.491319	0.248633	[-0.9786393618 ,-0.00399915819999996]	-1.97608	0.0481452	0.199838
XYLT1	0.399654	0.20256	[0.00263538119999995 ,0.7966716788]	1.97301	0.0484944	0.200502
ZNF706	0.512821	0.259974	[0.00327243564000002 ,1.02237028436]	1.97259	0.0485426	0.200502
ZSCAN21	0.652314	0.330732	[0.00407880820000006 ,1.3005490518]	1.97233	0.0485716	0.200502
SHANK2	0.620766	0.315072	[0.0032250144 ,1.2383076856]	1.97024	0.0488114	0.201124
FBXL3	0.414076	0.210404	[0.00168319228000002 ,0.82646846772]	1.968	0.0490681	0.201657
ALPL	0.318537	0.161957	[0.00110174464000001 ,0.63597285536]	1.9668	0.049206	0.201657
ZNF846	0.661801	0.33649	[0.00228166736000002 ,1.32132103264]	1.96678	0.0492085	0.201657
RDX	0.263648	0.134179	[0.000657361720000027 ,0.52663783828]	1.9649	0.0494259	0.201996
MYO6	0.447318	0.227699	[0.00102840479999999 ,0.8936069952]	1.96452	0.0494702	0.201996
ZNF746	0.842372	0.429384	[0.000780373439999926 ,1.68396422656]	1.96182	0.0497837	0.202909
HGH1	0.357227	0.182202	[0.000110993000000004 ,0.714343127]	1.96061	0.0499246	0.203117
ABTB2	0.372774	0.190622	[-0.000845081480000009 ,0.74639360148]	1.95557	0.0505162	0.204561
NCOA2	0.426271	0.218025	[-0.00105871699999999 ,0.853600557]	1.95514	0.0505661	0.204561
FLT1	0.379356	0.19412	[-0.00112021099999993 ,0.759832051]	1.95423	0.0506741	0.204561
ANXA6	0.282422	0.14455	[-0.00089664367999992 ,0.56574056368]	1.9538	0.0507252	0.204561
NCOA3	0.403567	0.206691	[-0.00154736727999999 ,0.80868122728]	1.95251	0.0508772	0.204561
SLC39A10	0.385161	0.197386	[-0.00171641927999999 ,0.77203833928]	1.9513	0.0510209	0.204561
KRT15	0.368641	0.188989	[-0.0017771714 ,0.7390595714]	1.9506	0.0511051	0.204561
VWF	0.239836	0.123024	[-0.00129174359999998 ,0.4809629636]	1.9495	0.0512357	0.204561
ANKRD10	0.388532	0.199375	[-0.00224356584000002 ,0.77930762584]	1.94875	0.0513256	0.204561
MLXIPL	0.207536	0.106543	[-0.00128802979999998 ,0.4163605498]	1.94791	0.0514257	0.204561
TSPAN2	0.234914	0.120609	[-0.00147985747999999 ,0.47130727748]	1.94773	0.0514473	0.204561
SND1	0.563538	0.289337	[-0.00356240687999998 ,1.13063756688]	1.94769	0.0514524	0.204561
CAMKMT	0.575857	0.295668	[-0.00365277995999991 ,1.15536597996]	1.94765	0.0514574	0.204561
TRPC4AP	0.468543	0.24134	[-0.00448304367999997 ,0.94156900368]	1.94142	0.0522068	0.207176
PDX1	0.231899	0.119585	[-0.00248669651999997 ,0.46628527652]	1.93921	0.0524763	0.207625
SLC38A9	0.655144	0.33805	[-0.00743405831999999 ,1.31772151832]	1.93801	0.0526221	0.207625
PLA2R1	0.420029	0.216787	[-0.00487229136 ,0.84493085136]	1.93752	0.0526812	0.207625
LMF1	0.508263	0.262334	[-0.00591041035999995 ,1.02243707036]	1.93747	0.0526879	0.207625
MYO15B	0.26304	0.135971	[-0.00346308315999999 ,0.52954312316]	1.93453	0.0530479	0.208279
GLIS2	0.275344	0.142365	[-0.00369223499999999 ,0.554380035]	1.93406	0.0531051	0.208279
ALG10	-0.716609	0.37067	[-1.44312176484 ,0.00990396484]	-1.93328	0.0532016	0.208279
TNS1	0.199096	0.102993	[-0.00276964364000001 ,0.40096236364]	1.93311	0.0532228	0.208279
TDRD3	0.512745	0.265405	[-0.00744966619999998 ,1.0329392862]	1.93193	0.053368	0.208486
PDK4	0.238512	0.123572	[-0.00368873980000001 ,0.4807135198]	1.93015	0.0535884	0.208985
ASB13	0.464737	0.24094	[-0.00750453436000004 ,0.93697905436]	1.92885	0.0537491	0.209251
GOLGA7B	0.310024	0.161091	[-0.00571458132000002 ,0.62576338132]	1.92453	0.0542887	0.210988
HSPB6	0.156584	0.0815854	[-0.00332294359999999 ,0.3164918636]	1.91927	0.0549501	0.213191
MEX3C	-0.470679	0.245516	[-0.95189070784 ,0.01053300784]	-1.9171	0.0552254	0.213892
ASXL1	0.407448	0.212695	[-0.00943466103999996 ,0.82433140104]	1.91564	0.0554106	0.214237
ASPN	0.153687	0.0802584	[-0.0036191042 ,0.3109938042]	1.91491	0.0555044	0.214237
BCAS3	0.655393	0.342488	[-0.01588251764 ,1.32666851764]	1.91363	0.055668	0.214278
COL4A1	0.243706	0.127372	[-0.00594324375999999 ,0.49335482376]	1.91334	0.0557046	0.214278
ABCB1	0.169993	0.0889387	[-0.00432703039999999 ,0.3443128304]	1.91135	0.0559598	0.214893
GCLC	0.504293	0.264686	[-0.01449157 ,1.02307853]	1.90525	0.0567476	0.217202
NCAPH	-0.415518	0.218096	[-0.84298577588 ,0.01195055588]	-1.90521	0.0567534	0.217202
JARID2	0.482432	0.253364	[-0.0141623409999999 ,0.979026401]	1.9041	0.0568968	0.217382
PPP1R26-AS1	0.460342	0.242232	[-0.01443266304 ,0.93511726304]	1.90042	0.0573783	0.218202
TNFAIP8L3	0.302843	0.159428	[-0.00963562000000001 ,0.61532116]	1.89956	0.0574907	0.218202
PXDC1	0.318844	0.167918	[-0.01027586688 ,0.64796456688]	1.8988	0.0575902	0.218202
FGFR3	0.213945	0.11268	[-0.00690739784 ,0.43479821784]	1.8987	0.0576041	0.218202
PLAT	0.273922	0.144283	[-0.00887157948 ,0.55671645948]	1.89851	0.0576286	0.218202
DUSP3	0.575296	0.303101	[-0.0187807844799999 ,1.16937332448]	1.89804	0.0576911	0.218202
PKN1	0.335646	0.177112	[-0.01149249772 ,0.68278519772]	1.89511	0.0580776	0.219296
HNRNPA1L2	0.470679	0.248636	[-0.0166472494 ,0.9580059294]	1.89305	0.0583518	0.219964
CEACAM1	0.22785	0.120426	[-0.0081847062 ,0.4638846062]	1.89203	0.0584863	0.220103
KAZN	0.772532	0.408645	[-0.02841227948 ,1.57347577948]	1.89047	0.0586949	0.220521
IFT52	0.343401	0.181947	[-0.01321578356 ,0.70001826356]	1.88736	0.0591113	0.221544
CHRAC1	0.421457	0.223351	[-0.0163097664 ,0.8592245464]	1.88698	0.0591634	0.221544
RBM33	0.612084	0.32474	[-0.02440630036 ,1.24857466036]	1.88484	0.059451	0.222252
SLC9A8	0.414383	0.219946	[-0.0167112068 ,0.8454764468]	1.88402	0.0595621	0.2223
MYH11	0.12292	0.0652706	[-0.00500999616 ,0.25085093616]	1.88324	0.0596675	0.222325
VKORC1L1	0.552929	0.294115	[-0.0235355846800001 ,1.12939436468]	1.87998	0.060111	0.223609
CYB5B	0.335519	0.17915	[-0.0156155930799999 ,0.68665269308]	1.87284	0.0610912	0.226881
AGPAT1	0.549018	0.293337	[-0.02592178452 ,1.12395822452]	1.87163	0.0612576	0.227126
TAF4	0.41647	0.222744	[-0.02010878856 ,0.85304900856]	1.86972	0.0615224	0.227381
ZNF362	0.39559	0.211581	[-0.01910948616 ,0.81028958616]	1.86968	0.0615279	0.227381
CEP68	0.487411	0.260891	[-0.02393462352 ,0.99875716352]	1.86826	0.0617261	0.227509
TP53TG1	0.308076	0.164924	[-0.01517518136 ,0.63132696136]	1.86799	0.0617639	0.227509
TRIM13	0.507428	0.271947	[-0.02558919904 ,1.04044489904]	1.8659	0.0620548	0.228208
SLC46A3	0.292075	0.156668	[-0.0149948758 ,0.5991450758]	1.86429	0.0622811	0.228668
GGA3	0.543142	0.291655	[-0.0285015406799999 ,1.11478560068]	1.86228	0.0625641	0.229041
MPP7	-0.312724	0.16799	[-0.64198449844 ,0.01653625844]	-1.86156	0.0626646	0.229041
SCAP	0.383134	0.205907	[-0.0204432650799999 ,0.78671128508]	1.86072	0.0627843	0.229041
KLHL12	0.570856	0.306798	[-0.03046923028 ,1.17218047028]	1.86069	0.0627885	0.229041
NCOA6	0.361407	0.194485	[-0.0197844588 ,0.7425978388]	1.85827	0.0631303	0.229916
SMOC1	0.168537	0.0907938	[-0.00941849115999999 ,0.34649309116]	1.85626	0.0634159	0.230304
LEF1	0.264156	0.142319	[-0.01478824044 ,0.54310102044]	1.85609	0.0634406	0.230304
RNF217	0.400808	0.216053	[-0.0226554354 ,0.8242708154]	1.85514	0.0635763	0.230426
CREBRF	0.487161	0.262922	[-0.02816629192 ,1.00248815192]	1.85287	0.0639007	0.230762
LIG3	0.599186	0.32341	[-0.0346977230800001 ,1.23306976308]	1.85271	0.0639235	0.230762
VWA7	0.453619	0.244902	[-0.02638897664 ,0.93362601664]	1.85225	0.0639904	0.230762
FAM198B	0.231478	0.125013	[-0.01354665136 ,0.47650339136]	1.85164	0.0640779	0.230762
GET4	0.563006	0.304475	[-0.0337647587200001 ,1.15977677872]	1.8491	0.0644427	0.231706
LRRC32	0.259382	0.140419	[-0.0158382786 ,0.5346023786]	1.84721	0.0647172	0.232323
RAI14	0.308632	0.167261	[-0.0191999618 ,0.6364649418]	1.84521	0.065007	0.232518
EPB41L5	0.49566	0.268623	[-0.03084011928 ,1.02216073928]	1.84519	0.0650097	0.232518
ELMO2	0.461229	0.25015	[-0.02906497428 ,0.95152221428]	1.84381	0.0652109	0.232518
ZSCAN9	0.547253	0.296886	[-0.0346442848 ,1.1291493448]	1.84331	0.0652841	0.232518
CHEK1	-0.401087	0.217593	[-0.82756897996 ,0.02539479996]	-1.84329	0.0652864	0.232518
RPL10	0.386272	0.209819	[-0.0249737181599999 ,0.79751811816]	1.84098	0.0656252	0.233357
UBE2V1	0.445897	0.24237	[-0.02914798216 ,0.92094240216]	1.83974	0.0658068	0.233635
ARID3A	0.210038	0.114546	[-0.01447157304 ,0.43454727304]	1.83366	0.0667043	0.235696
AP5Z1	0.382436	0.208575	[-0.02637091272 ,0.79124223272]	1.83357	0.0667184	0.235696
LCN12	0.273434	0.149144	[-0.01888904696 ,0.56575690696]	1.83335	0.0667505	0.235696
PRSS3	0.265992	0.145114	[-0.01843170296 ,0.55041508296]	1.83299	0.0668048	0.235696
RNF170	0.400686	0.218959	[-0.02847249192 ,0.82984503192]	1.82996	0.0672553	0.236915
CACNA1C	0.372254	0.203505	[-0.02661530024 ,0.77112310024]	1.82922	0.0673674	0.23694
FHL1	0.21182	0.11586	[-0.01526577792 ,0.43890601792]	1.82824	0.0675136	0.237085
SLC25A42	0.558064	0.305457	[-0.04063204108 ,1.15675988108]	1.82698	0.0677028	0.23738
PAX8-AS1	0.242306	0.13283	[-0.01804106196 ,0.50265254196]	1.82418	0.068125	0.23849
MYOM3	0.229861	0.126108	[-0.01731072984 ,0.47703244984]	1.82273	0.0683442	0.23879
PSKH1	0.470623	0.258317	[-0.03567845908 ,0.97692485908]	1.82188	0.068473	0.23879
RAB22A	0.418679	0.229913	[-0.0319505382399999 ,0.86930937824]	1.82103	0.068602	0.23879
PXMP4	0.388729	0.213592	[-0.02991025796 ,0.80736881796]	1.81997	0.0687643	0.23879
EXOC7	0.591803	0.325226	[-0.0456402122799999 ,1.22924705228]	1.81967	0.0688098	0.23879
RFWD2	0.583984	0.32097	[-0.0451174409599999 ,1.21308604096]	1.81943	0.0688452	0.23879
ENPP5	0.353784	0.194716	[-0.0278590640399999 ,0.73542608404]	1.81692	0.0692287	0.239131
PRKRIP1	0.52312	0.287931	[-0.0412234672 ,1.0874643672]	1.81683	0.0692434	0.239131
TIMP3	0.2651	0.14595	[-0.02096250176 ,0.55116250176]	1.81637	0.0693133	0.239131
ANK3	-0.686705	0.378386	[-1.42834146942 ,0.05493177602]	-1.81483	0.0695506	0.239131
GDPD5	0.215019	0.118484	[-0.01720986388 ,0.44724860388]	1.81475	0.0695624	0.239131
CNPY4	0.46393	0.255714	[-0.0372691811999999 ,0.9651295812]	1.81425	0.0696386	0.239131
ZBTB26	0.514314	0.283628	[-0.04159646772 ,1.07022492772]	1.81334	0.0697792	0.239131
MID1	-0.425601	0.234715	[-0.885642023 ,0.034440483]	-1.81327	0.0697907	0.239131
JPH2	0.290158	0.160098	[-0.02363291212 ,0.60394947212]	1.81238	0.0699268	0.239235
RPN2	0.42538	0.235207	[-0.03562576928 ,0.88638632928]	1.80853	0.0705233	0.24091
CHPT1	0.381502	0.211156	[-0.0323645821999999 ,0.7953677022]	1.80673	0.0708049	0.241507
ZNF687	0.534249	0.295868	[-0.04565172172 ,1.11415008172]	1.8057	0.0709648	0.241687
TRAF4	0.384008	0.212918	[-0.03331133776 ,0.80132665776]	1.80355	0.0713021	0.242313
ARHGAP23	0.275677	0.152885	[-0.0239785268 ,0.5753319668]	1.80316	0.0713631	0.242313
PBX1	0.345955	0.192489	[-0.03132276872 ,0.72323364872]	1.79727	0.072292	0.24493
VAV3	0.172558	0.096031	[-0.01566234788 ,0.36077898788]	1.7969	0.072351	0.24493
SMTNL2	0.264395	0.147295	[-0.02430373896 ,0.55309295896]	1.795	0.0726538	0.245587
POLI	-0.602622	0.336641	[-1.26243812052 ,0.05719494052]	-1.7901	0.0734377	0.247689
FAM200A	0.45993	0.256981	[-0.04375256432 ,0.96361292432]	1.78974	0.0734951	0.247689
TM9SF4	0.357932	0.200164	[-0.0343900592 ,0.7502538792]	1.78819	0.0737452	0.247876
SIRT2	0.572927	0.320422	[-0.05510075996 ,1.20095465996]	1.78804	0.07377	0.247876
USP6NL	0.522684	0.292487	[-0.0505910349200001 ,1.09595889492]	1.78703	0.0739324	0.248004
SUSD1	0.453083	0.253691	[-0.04415198132 ,0.95031798132]	1.78596	0.0741055	0.248004
WNT5B	0.311974	0.1747	[-0.03043929296 ,0.65438657296]	1.78576	0.0741376	0.248004
WDR35	0.40749	0.228529	[-0.04042559736 ,0.85540657736]	1.7831	0.0745692	0.248688
GATA6-AS1	0.352811	0.197872	[-0.03501801576 ,0.74064083576]	1.78303	0.0745819	0.248688
DCBLD2	0.241855	0.135686	[-0.024088258 ,0.507799098]	1.78247	0.0746726	0.248688
SCG2	0.252948	0.142055	[-0.02547965048 ,0.53137649048]	1.78064	0.074972	0.248749
MAU2	0.565529	0.317655	[-0.05707496028 ,1.18813222028]	1.78032	0.075023	0.248749
ARAP3	0.303647	0.170617	[-0.03076221932 ,0.63805687932]	1.7797	0.075125	0.248749
TFDP1	0.387853	0.217936	[-0.0393022763200001 ,0.81500857632]	1.77966	0.0751313	0.248749
CEP164	0.600954	0.338084	[-0.061690252 ,1.263597852]	1.77753	0.0754811	0.249541
REEP1	0.213744	0.120461	[-0.02235905292 ,0.44984719292]	1.77439	0.0759991	0.250886
LAMP3	-0.324417	0.182914	[-0.68292870668 ,0.03409508668]	-1.7736	0.0761292	0.250949
NUB1	-0.466537	0.263232	[-0.98247195168 ,0.04939791168]	-1.77234	0.076338	0.25127
SAP30	-0.388309	0.219189	[-0.8179193508 ,0.0413004708]	-1.77158	0.076465	0.251322
ZNF77	0.584469	0.330108	[-0.06254264008 ,1.23148130008]	1.77054	0.0766374	0.251522
CACNA1H	0.25711	0.145813	[-0.02868425568 ,0.54290371568]	1.76328	0.0778531	0.255141
MIR17HG	0.354508	0.201255	[-0.0399518728 ,0.7489674528]	1.76149	0.0781561	0.255763
SPARC	0.180797	0.102746	[-0.02058507532 ,0.38217911532]	1.75965	0.078467	0.256409
ZFAND2B	0.518051	0.294753	[-0.05966434552 ,1.09576726552]	1.75758	0.0788193	0.257188
RXFP4	0.251094	0.142947	[-0.02908081312 ,0.53126955312]	1.75656	0.0789926	0.257381
RP9	0.51334	0.292679	[-0.060311219 ,1.086991539]	1.75393	0.0794418	0.258472
ASTE1	0.53057	0.302897	[-0.0631074527200001 ,1.12424695272]	1.75165	0.0798334	0.259372
PDK2	0.344836	0.196975	[-0.04123603252 ,0.73090709252]	1.75065	0.0800056	0.259558
CXorf56	0.427213	0.244433	[-0.0518769133599999 ,0.90630227336]	1.74777	0.0805044	0.260802
KPNA3	0.354433	0.20312	[-0.04368221352 ,0.75254725352]	1.74494	0.0809947	0.262014
DHX8	0.596904	0.342398	[-0.07419671868 ,1.26800415868]	1.7433	0.0812807	0.262564
SLC15A1	0.22443	0.128831	[-0.02807978016 ,0.47693890016]	1.74204	0.0815011	0.262726
C14orf93	0.731844	0.420251	[-0.0918477506400001 ,1.55553591064]	1.74145	0.0816055	0.262726
MET	0.298937	0.171727	[-0.0376484382 ,0.6355215782]	1.74077	0.0817246	0.262726
ZNF213-AS1	0.504096	0.289712	[-0.0637382226800001 ,1.07193118268]	1.73999	0.08186	0.262726
TAF2	0.376027	0.216146	[-0.04761808832 ,0.79967282832]	1.73969	0.0819127	0.262726
SPATA2	0.383936	0.220971	[-0.04916707952 ,0.81703967952]	1.7375	0.0822997	0.263593
ZNF572	0.425291	0.244921	[-0.05475524204 ,0.90533664204]	1.73644	0.0824865	0.263731
TPP2	0.36333	0.2093	[-0.04689842568 ,0.77355858568]	1.73593	0.0825767	0.263731
CDK13	0.520842	0.30025	[-0.0676468454400001 ,1.10933144544]	1.7347	0.0827943	0.264053
TLDC1	0.62079	0.358735	[-0.082330898 ,1.323910498]	1.7305	0.0835416	0.265853
PLEKHF2	0.353885	0.204534	[-0.04700152648 ,0.75477170648]	1.7302	0.0835942	0.265853
RALGAPB	0.363143	0.210137	[-0.04872595756 ,0.77501249756]	1.72812	0.0839661	0.26666
SCRN1	0.191105	0.110781	[-0.0260253686 ,0.4082362886]	1.72507	0.0845142	0.267845
MSL1	0.429155	0.248824	[-0.05854108552 ,0.91685080552]	1.72473	0.0845763	0.267845
UBOX5	0.44261	0.256817	[-0.0607523851999999 ,0.9459717052]	1.72344	0.0848088	0.268205
RNF40	0.465931	0.271501	[-0.0662104248000001 ,0.9980720448]	1.71613	0.086138	0.272027
IL34	0.251466	0.146697	[-0.03605950012 ,0.53899116012]	1.71419	0.0864938	0.27277
RAB11FIP1	-0.243589	0.142537	[-0.52296229968 ,0.03578433968]	-1.70895	0.0874606	0.274768
ZNF783	0.42172	0.24678	[-0.061968757 ,0.905408157]	1.70889	0.0874712	0.274768
MAP3K7	0.52816	0.309087	[-0.07765005236 ,1.13396997236]	1.70878	0.0874925	0.274768
VPS51	0.310556	0.181971	[-0.04610635 ,0.66721801]	1.70663	0.0878913	0.275637
ADCY3	0.343437	0.201462	[-0.05142750852 ,0.73830210852]	1.70473	0.0882451	0.276363
ARFGEF2	0.305246	0.179449	[-0.04647372492 ,0.65696528492]	1.70102	0.0889393	0.277833
ERF	0.4016	0.236109	[-0.06117457924 ,0.86437453924]	1.70091	0.0889607	0.277833
MMRN2	0.304891	0.179399	[-0.046730101 ,0.656512901]	1.69952	0.0892216	0.278263
TRIM2	-0.265669	0.1566	[-0.5726058606 ,0.0412670606]	-1.69648	0.0897947	0.279664
ACLY	0.451586	0.266385	[-0.0705283545599999 ,0.97369961456]	1.69524	0.0900302	0.280011
DOK4	0.313694	0.185284	[-0.0494613566 ,0.6768502966]	1.69305	0.0904458	0.280917
EFEMP2	0.233812	0.138199	[-0.0370568772 ,0.5046815172]	1.69186	0.0906731	0.281236
ZCCHC24	0.230137	0.136171	[-0.03675771488 ,0.49703173488]	1.69006	0.0910162	0.281913
DPF2	0.598065	0.35404	[-0.09585405108 ,1.29198323108]	1.68926	0.0911703	0.282003
UTP14A	0.322726	0.191279	[-0.05218006908 ,0.69763232908]	1.6872	0.0915641	0.282834
STX1A	0.275118	0.163359	[-0.04506580976 ,0.59530168976]	1.68413	0.0921565	0.284275
GPATCH2	0.575038	0.341702	[-0.09469821884 ,1.24477451884]	1.68286	0.0924015	0.284642
YWHAG	0.490252	0.29183	[-0.08173393624 ,1.06223787624]	1.67993	0.0929718	0.286008
BET1L	0.581608	0.346653	[-0.0978315635999999 ,1.2610478436]	1.67778	0.0933896	0.286903
SEMA3A	0.247351	0.147516	[-0.0417804864 ,0.5364825864]	1.67677	0.0935868	0.287118
RAPGEFL1	0.238126	0.142074	[-0.04033851216 ,0.51659057216]	1.67607	0.0937238	0.287148
STK38	0.353427	0.211223	[-0.06057008 ,0.76742408]	1.67324	0.0942799	0.288461
CHMP3	0.473311	0.283067	[-0.0815011804399999 ,1.02812318044]	1.67208	0.0945088	0.28877
STAMBP	0.618821	0.370821	[-0.107987768 ,1.345630748]	1.66879	0.0951595	0.290365
ANKRD13B	0.265194	0.159127	[-0.0466952666 ,0.5770829066]	1.66655	0.0956032	0.291325
GEM	0.218804	0.131746	[-0.03941879852 ,0.47702703852]	1.6608	0.096754	0.294435
MEST	0.340391	0.205182	[-0.06176606692 ,0.74254708692]	1.65897	0.097122	0.295157
SERINC5	0.346353	0.209064	[-0.06341299652 ,0.75611959652]	1.65668	0.0975838	0.295767
PDLIM3	0.224217	0.135341	[-0.04105202232 ,0.48948584232]	1.65668	0.0975846	0.295767
CTNNB1	-0.396494	0.240081	[-0.86705301052 ,0.0740648505199999]	-1.6515	0.0986364	0.298554
MICALCL	0.482537	0.292411	[-0.0905896304 ,1.0556634104]	1.6502	0.0989024	0.298958
GFOD1	0.528695	0.320968	[-0.1004030536 ,1.1577931136]	1.64719	0.0995196	0.300095
SNHG11	0.311997	0.189497	[-0.05941687896 ,0.68341067896]	1.64645	0.0996713	0.300095
KLF12	0.358359	0.217659	[-0.06825358596 ,0.78497126596]	1.64642	0.0996773	0.300095
MERTK	0.296152	0.179975	[-0.05659900572 ,0.64890380572]	1.64552	0.099863	0.300254
LRRC75B	0.291167	0.17714	[-0.05602728232 ,0.63836070232]	1.64371	0.100236	0.300974
PPP1R16B	-0.356468	0.217004	[-0.78179536056 ,0.06885948056]	-1.64268	0.100449	0.301214
PRKG1	0.357707	0.21801	[-0.06959401648 ,0.78500709648]	1.64078	0.100844	0.301996
EMD	0.345683	0.211131	[-0.068134333 ,0.759500853]	1.63729	0.10157	0.303378
SPARCL1	0.156693	0.0957056	[-0.03089034324 ,0.34427568324]	1.63724	0.101581	0.303378
SUSD3	0.162695	0.0994568	[-0.03223992208 ,0.35763092208]	1.63584	0.101873	0.303378
ZNF12	0.395697	0.241907	[-0.07844147184 ,0.86983555184]	1.63574	0.101895	0.303378
C2orf49	0.446654	0.273257	[-0.0889295992 ,0.9822379192]	1.63456	0.102142	0.303378
PACS1	0.392364	0.240058	[-0.07814916528 ,0.86287728528]	1.63446	0.102163	0.303378
NFE2L1	0.405866	0.248378	[-0.08095585424 ,0.89268725424]	1.63406	0.102246	0.303378
PARD6B	0.305864	0.187288	[-0.0612208066 ,0.6729494666]	1.63312	0.102444	0.303567
NMT2	0.444941	0.272866	[-0.0898754252799999 ,0.97975740528]	1.63062	0.10297	0.304405
BICD1	0.531921	0.326261	[-0.10754989136 ,1.17139231136]	1.63036	0.103026	0.304405
PIK3R1	-0.309498	0.189942	[-0.68178556732 ,0.06278870732]	-1.62943	0.103221	0.304405
KDM3A	0.402441	0.247085	[-0.08184527488 ,0.88672803488]	1.62876	0.103365	0.304405
PTPRU	0.168902	0.103711	[-0.03437128412 ,0.37217582412]	1.62859	0.103401	0.304405
MTG2	0.330223	0.202935	[-0.06752913924 ,0.72797593924]	1.62724	0.103687	0.304665
KIF12	0.172823	0.106229	[-0.0353850384 ,0.3810308384]	1.6269	0.103759	0.304665
TXLNG	0.315284	0.193894	[-0.0647486124 ,0.6953166124]	1.62606	0.103936	0.30479
THRA	0.301879	0.185784	[-0.06225846128 ,0.66601626128]	1.62489	0.104186	0.305127
TMEM44	0.431416	0.265757	[-0.08946734692 ,0.95229882692]	1.62335	0.104515	0.305693
ENAH	0.306151	0.188957	[-0.06420549016 ,0.67650711016]	1.62021	0.105187	0.30726
AKR1C3	0.167216	0.103435	[-0.03551605524 ,0.36994843524]	1.61663	0.105957	0.309091
LMAN2L	0.500793	0.309891	[-0.10659254448 ,1.10817836448]	1.61603	0.106087	0.309091
MPLKIP	0.411336	0.254804	[-0.08807862568 ,0.91075112568]	1.61433	0.106456	0.309426
ZNF764	0.508204	0.314826	[-0.1088558518 ,1.1252638518]	1.61424	0.106476	0.309426
SATB2	0.193427	0.119898	[-0.04157320232 ,0.42842712232]	1.61326	0.106688	0.309641
NUMA1	0.372968	0.231347	[-0.08047308748 ,0.82640896748]	1.61216	0.106928	0.309941
SLC2A12	0.213746	0.132763	[-0.04646815156 ,0.47396089156]	1.60999	0.1074	0.310909
MCMBP	-0.486093	0.30236	[-1.07871777896 ,0.10653175896]	-1.60766	0.107908	0.311981
NAA40	-0.473554	0.294741	[-1.05124516016 ,0.10413778016]	-1.60668	0.108125	0.312206
FZD6	0.318662	0.198426	[-0.07025261292 ,0.70757643292]	1.60595	0.108285	0.31227
AKAP1	0.387081	0.241173	[-0.08561691188 ,0.85977969188]	1.605	0.108494	0.312475
DHX35	0.401606	0.250461	[-0.0892972819599999 ,0.89250886196]	1.60347	0.108831	0.312879
CPQ	0.248996	0.155367	[-0.0555239412 ,0.5535165412]	1.60263	0.109017	0.312879
FBXL20	0.344187	0.214875	[-0.07696877748 ,0.76534303748]	1.6018	0.1092	0.312879
IGF2R	0.333403	0.20816	[-0.0745909056 ,0.7413977056]	1.60167	0.109229	0.312879
SEMA3C	0.217858	0.136195	[-0.04908447128 ,0.48480137128]	1.5996	0.109687	0.312879
RABL2A	0.664779	0.415704	[-0.15000039836 ,1.47955767836]	1.59916	0.109784	0.312879
C17orf67	0.526132	0.329027	[-0.1187602436 ,1.1710242636]	1.59906	0.109808	0.312879
ANKS3	0.47401	0.296579	[-0.10728448436 ,1.05530398436]	1.59826	0.109985	0.312879
PCMTD1	0.269069	0.168362	[-0.06091977676 ,0.59905781676]	1.59816	0.110007	0.312879
ZNF480	0.307297	0.192307	[-0.06962554972 ,0.68421928972]	1.59795	0.110055	0.312879
CCT3	0.492337	0.308196	[-0.1117274792 ,1.0964018992]	1.59748	0.110159	0.312879
YIPF4	0.405363	0.254042	[-0.09255909032 ,0.90328493032]	1.59565	0.110566	0.313244
SAMD12	0.371896	0.233137	[-0.0850523836 ,0.8288452836]	1.59518	0.110671	0.313244
POM121	0.381266	0.239102	[-0.08737452164 ,0.84990692164]	1.59457	0.110808	0.313244
CHAMP1	0.336252	0.210959	[-0.0772269515599999 ,0.74973041156]	1.59392	0.110953	0.313244
MKI67	-0.23809	0.149467	[-0.531046046 ,0.054865966]	-1.59292	0.111177	0.313244
ILDR1	0.358189	0.224905	[-0.08262459408 ,0.79900319408]	1.59262	0.111244	0.313244
CYLD	-0.433836	0.272518	[-0.9679709674 ,0.1002988674]	-1.59195	0.111395	0.313244
AP1M1	0.49435	0.310532	[-0.11429298612 ,1.10299224612]	1.59194	0.111397	0.313244
IRS1	0.259532	0.163342	[-0.06061813548 ,0.57968255548]	1.58889	0.112086	0.314788
ZSCAN12	0.474102	0.298626	[-0.11120439368 ,1.05940779368]	1.58761	0.112374	0.315014
MAGEB17	0.140375	0.0884362	[-0.03296042824 ,0.31370964824]	1.5873	0.112445	0.315014
GSE1	0.325342	0.205152	[-0.0767549208 ,0.7274398608]	1.58586	0.11277	0.315534
IL16	-0.478973	0.302319	[-1.07151842876 ,0.11357236876]	-1.58433	0.113119	0.315662
NUAK2	0.323267	0.204238	[-0.0770395699600001 ,0.72357456996]	1.5828	0.113468	0.315662
CLASP1	0.519785	0.328482	[-0.1240393986 ,1.1636091986]	1.58239	0.113562	0.315662
ZHX3	0.392136	0.247911	[-0.09377039304 ,0.87804219304]	1.58176	0.113705	0.315662
KMT2E	0.359118	0.227057	[-0.08591308544 ,0.80414864544]	1.58162	0.113736	0.315662
CSTF2	-0.351636	0.22236	[-0.787460229 ,0.084189109]	-1.58138	0.113791	0.315662
ASB1	0.5341	0.337746	[-0.127882803 ,1.196083183]	1.58136	0.113795	0.315662
GAS2	0.325112	0.205833	[-0.078320753 ,0.728545293]	1.57949	0.114223	0.315864
MAPRE1	0.315987	0.200103	[-0.07621445412 ,0.70818929412]	1.57912	0.114308	0.315864
JADE3	0.325839	0.206409	[-0.07872336056 ,0.73040104056]	1.57861	0.114427	0.315864
ZNF423	0.366075	0.231924	[-0.08849549 ,0.82064561]	1.57843	0.114467	0.315864
CCR7	-0.301146	0.190841	[-0.67519406824 ,0.07290262824]	-1.57799	0.114567	0.315864
VASN	0.23546	0.149488	[-0.05753666632 ,0.52845606632]	1.57511	0.115231	0.316905
TMEM198	0.255248	0.162156	[-0.0625770583599999 ,0.57307285836]	1.57409	0.115466	0.316905
RB1CC1	0.258401	0.164202	[-0.06343383408 ,0.58023623408]	1.57368	0.115561	0.316905
ZC3H12D	-0.461333	0.293202	[-1.03600931972 ,0.11334391972]	-1.57343	0.11562	0.316905
PKDCC	0.167879	0.106704	[-0.04126119664 ,0.37701959664]	1.57331	0.115646	0.316905
ZNF329	0.376639	0.239504	[-0.09278835368 ,0.84606559368]	1.57258	0.115816	0.316985
EIF1AD	0.575578	0.366186	[-0.14214726316 ,1.29330370316]	1.57182	0.115993	0.317085
NDUFAF6	0.428267	0.272585	[-0.106000581 ,0.962534481]	1.57113	0.116153	0.317138
DGKZ	0.371622	0.236761	[-0.09242847584 ,0.83567289584]	1.56961	0.116505	0.317716
CFDP1	0.342789	0.218919	[-0.0862923229999999 ,0.771869863]	1.56583	0.11739	0.319741
PTEN	-0.329932	0.211407	[-0.74429028516 ,0.0844268051600001]	-1.56064	0.118608	0.32267
ZNF212	0.51555	0.330626	[-0.13247609844 ,1.16357679844]	1.55932	0.118921	0.323134
FERMT1	0.20698	0.132804	[-0.05331578916 ,0.46727518916]	1.55854	0.119106	0.323247
YPEL5	0.333784	0.214362	[-0.0863659906 ,0.7539329906]	1.5571	0.119446	0.323781
POLR2C	0.465816	0.299394	[-0.12099666124 ,1.05262848124]	1.55586	0.119741	0.324191
MAD1L1	0.465003	0.299013	[-0.12106177032 ,1.05106857032]	1.55513	0.119915	0.324274
CCDC22	0.373992	0.240666	[-0.0977133166 ,0.8456977366]	1.55399	0.120187	0.324425
SPATA2L	0.325045	0.209209	[-0.08500387192 ,0.73509463192]	1.55369	0.120259	0.324425
ABI2	0.537278	0.347212	[-0.14325755928 ,1.21781315928]	1.54741	0.121765	0.328098
SORBS1	0.190105	0.123	[-0.05097472372 ,0.43118432372]	1.54557	0.122208	0.328813
COBLL1	0.394397	0.25527	[-0.1059321118 ,0.8947251318]	1.54502	0.122342	0.328813
PUM2	0.404376	0.261821	[-0.10879236824 ,0.91754494824]	1.54448	0.122473	0.328813
FAM105A	0.209312	0.135574	[-0.0564126048 ,0.4750370048]	1.5439	0.122613	0.328813
ST3GAL2	0.390846	0.253291	[-0.1056048734 ,0.8872974734]	1.54307	0.122814	0.328961
KANSL1	0.545251	0.353738	[-0.1480764914 ,1.2385782914]	1.5414	0.123221	0.329339
MED14	0.33434	0.216922	[-0.09082804236 ,0.75950812236]	1.54129	0.123247	0.329339
43350	0.302783	0.196622	[-0.08259586464 ,0.68816172464]	1.53993	0.123579	0.329532
FADS3	0.291025	0.189056	[-0.07952603552 ,0.66157529552]	1.53935	0.123718	0.329532
ING5	0.471448	0.306336	[-0.12897130884 ,1.07186768884]	1.53899	0.123807	0.329532
KLF10	0.302149	0.196379	[-0.082754846 ,0.687052206]	1.5386	0.123903	0.329532
TMEM192	0.418807	0.272616	[-0.115519798 ,0.953133158]	1.53625	0.124476	0.330667
JAM3	0.285684	0.186111	[-0.0790933378799999 ,0.65046061788]	1.53502	0.124779	0.330916
CENPH	-0.296783	0.193384	[-0.67581591624 ,0.08225051624]	-1.53468	0.124863	0.330916
SEPHS1	0.495602	0.323822	[-0.13908859868 ,1.13029239868]	1.53048	0.125898	0.333269
DYNC1I2	0.463575	0.30305	[-0.13040280988 ,1.05755280988]	1.5297	0.126091	0.333389
IYD	0.227729	0.148967	[-0.06424646696 ,0.51970466696]	1.52872	0.126334	0.333639
USP30	0.534912	0.350514	[-0.15209492224 ,1.22191954224]	1.52608	0.12699	0.33498
SLC7A5	0.199301	0.130729	[-0.05692723344 ,0.45552991344]	1.52454	0.127374	0.335601
AAK1	0.352483	0.23132	[-0.10090433328 ,0.80587033328]	1.52379	0.127561	0.335703
ANTXR1	0.139856	0.0918185	[-0.04010865176 ,0.31981989176]	1.52317	0.127715	0.335717
PRPF3	0.415031	0.272913	[-0.11987959424 ,0.94994071424]	1.52074	0.128325	0.336927
EML1	0.355114	0.233957	[-0.103441188 ,0.813669468]	1.51786	0.129049	0.338436
CAMSAP2	0.319979	0.211141	[-0.09385729352 ,0.73381449352]	1.51548	0.129652	0.339622
STON2	0.466506	0.308026	[-0.13722480564 ,1.07023636564]	1.5145	0.129899	0.339873
CYYR1	0.304715	0.201484	[-0.09019376836 ,0.69962288836]	1.51235	0.130444	0.340552
LOXL2	0.202253	0.133739	[-0.059876194 ,0.464382254]	1.51229	0.13046	0.340552
PURB	0.326618	0.216174	[-0.09708282272 ,0.75031840272]	1.5109	0.130813	0.34108
IMMP2L	0.334459	0.221845	[-0.1003567696 ,0.7692756696]	1.50763	0.13165	0.342867
PHF20	0.355539	0.236034	[-0.10708663296 ,0.81816557296]	1.50631	0.131988	0.343352
ITCH	0.297878	0.197907	[-0.09001957864 ,0.68577481864]	1.50514	0.132288	0.343401
CCDC92	0.392511	0.260796	[-0.11864881112 ,0.90366983112]	1.50505	0.132311	0.343401
IL11RA	0.376335	0.250389	[-0.11442743604 ,0.86709665604]	1.503	0.132839	0.343447
EBF4	0.287509	0.19142	[-0.08767477072 ,0.66269195072]	1.50198	0.133103	0.343447
GPR160	0.187793	0.125042	[-0.05728983344 ,0.43287623344]	1.50184	0.133139	0.343447
EEFSEC	0.412017	0.274344	[-0.12569793832 ,0.94973109832]	1.50182	0.133143	0.343447
GATAD1	0.350504	0.233451	[-0.10705916472 ,0.80806770472]	1.50141	0.133251	0.343447
EIF4A3	-0.421825	0.281153	[-0.9728849596 ,0.1292358196]	-1.50034	0.133527	0.343447
CBLL1	0.452777	0.301805	[-0.13876105696 ,1.04431405696]	1.50023	0.133555	0.343447
FGD5	0.262783	0.175186	[-0.08058156956 ,0.60614680956]	1.50002	0.133609	0.343447
TRPM6	0.270837	0.180661	[-0.0832586516000001 ,0.6249323116]	1.49914	0.133836	0.343447
KIAA1217	0.354346	0.236374	[-0.10894672716 ,0.81763884716]	1.49909	0.13385	0.343447
GAS6-AS1	0.180259	0.120328	[-0.05558350736 ,0.41610172736]	1.49807	0.134116	0.343739
YPEL2	0.400456	0.267698	[-0.1242314136 ,0.9251443936]	1.49593	0.134673	0.344314
PHF20L1	0.369025	0.246715	[-0.11453575044 ,0.85258583044]	1.49576	0.134717	0.344314
RHCG	0.211811	0.141637	[-0.06579807832 ,0.48942049832]	1.49545	0.134798	0.344314
CSTF2T	-0.442918	0.296625	[-1.02430287576 ,0.13846675576]	-1.49319	0.135387	0.345428
NOTCH1	0.242485	0.162554	[-0.07612133944 ,0.56109215944]	1.49172	0.135773	0.345997
TMEM63C	0.222766	0.149407	[-0.0700717823199999 ,0.51560382232]	1.491	0.135961	0.345997
TUBA1A	0.187851	0.126069	[-0.05924435708 ,0.43494699708]	1.49006	0.136207	0.345997
PLEKHG2	0.331303	0.22235	[-0.1045033536 ,0.7671092736]	1.49001	0.136223	0.345997
RECQL5	0.447838	0.301357	[-0.1428219796 ,1.0384974996]	1.48607	0.13726	0.348006
PRKD1	0.328848	0.221385	[-0.1050667928 ,0.7627621328]	1.48541	0.137435	0.348006
EIF6	0.26479	0.178279	[-0.08463684384 ,0.61421626384]	1.48526	0.137476	0.348006
KAT7	0.520911	0.351332	[-0.16769957904 ,1.20952077904]	1.48267	0.138161	0.349268
TNS3	0.277546	0.187272	[-0.08950706616 ,0.64459974616]	1.48205	0.138327	0.349268
GRIPAP1	0.376606	0.254184	[-0.12159369444 ,0.87480597444]	1.48163	0.138439	0.349268
NEBL	0.266551	0.180244	[-0.0867270652 ,0.6198298852]	1.47884	0.139184	0.350757
AHNAK2	0.184837	0.125101	[-0.0603605974 ,0.4300345974]	1.4775	0.13954	0.351105
BCAS4	0.270816	0.183336	[-0.08852252612 ,0.63015536612]	1.47716	0.139633	0.351105
RHOT1	0.389116	0.263708	[-0.1277512 ,0.90598416]	1.47556	0.140063	0.351792
MEF2C	0.337655	0.229169	[-0.11151639288 ,0.78682541288]	1.47339	0.140647	0.352867
TMEM44-AS1	0.350697	0.238343	[-0.11645627988 ,0.81784985988]	1.47139	0.141185	0.353824
MUC3A	0.204049	0.138857	[-0.06811103764 ,0.47620843764]	1.46949	0.141701	0.354723
MRPL53	0.501044	0.34116	[-0.16762925896 ,1.16971725896]	1.46865	0.141928	0.354899
TMEM88	0.316783	0.216206	[-0.10698109896 ,0.74054769896]	1.46519	0.142869	0.356857
CEACAM6	0.125335	0.0856428	[-0.0425246082 ,0.2931951482]	1.46347	0.14334	0.357637
PLA2G15	0.439843	0.301009	[-0.15013482012 ,1.02982084012]	1.46123	0.143953	0.358495
WBP1	0.389966	0.266986	[-0.13332585252 ,0.91325843252]	1.46063	0.144118	0.358495
ZC4H2	0.359723	0.246306	[-0.12303662372 ,0.84248292372]	1.46047	0.14416	0.358495
EPHB1	0.225905	0.15498	[-0.0778561782 ,0.5296655982]	1.45764	0.144941	0.360039
DPY19L4	0.278945	0.191572	[-0.09653499832 ,0.65442583832]	1.45609	0.145368	0.360341
UBTD1	0.253308	0.173979	[-0.0876909276 ,0.5943069876]	1.45597	0.145401	0.360341
STARD13	0.288325	0.198098	[-0.0999475912 ,0.6765984112]	1.45547	0.145541	0.360341
PM20D2	0.188365	0.129638	[-0.0657247276 ,0.4424554876]	1.45301	0.14622	0.361627
VPS41	0.393742	0.271272	[-0.1379500798 ,0.9254342198]	1.45147	0.146649	0.362172
RHEB	0.318301	0.219356	[-0.11163772424 ,0.74823914424]	1.45107	0.146761	0.362172
MIR4664	0.186032	0.128327	[-0.06548953592 ,0.43755407592]	1.44967	0.147151	0.362541
DNMT3A	0.387061	0.267286	[-0.13682065564 ,0.91094167564]	1.44811	0.147586	0.362541
MYLK	0.162449	0.112184	[-0.05743232836 ,0.38233028836]	1.44805	0.147602	0.362541
MCOLN2	0.175981	0.121566	[-0.06228800124 ,0.41425040124]	1.44762	0.147723	0.362541
C7orf26	0.445522	0.307965	[-0.15808913464 ,1.04913301464]	1.44667	0.147991	0.362541
SRSF6	0.363489	0.251309	[-0.12907777256 ,0.85605541256]	1.44638	0.148071	0.362541
ZCWPW1	0.371883	0.257168	[-0.13216648148 ,0.87593154148]	1.44607	0.148158	0.362541
PLEKHA6	0.2952	0.204191	[-0.10501397356 ,0.69541459356]	1.44571	0.148259	0.362541
KIAA0232	-0.31994	0.221392	[-0.7538687924 ,0.1139885924]	-1.44513	0.148422	0.362541
NOD1	0.425889	0.294775	[-0.15187068616 ,1.00364788616]	1.44479	0.148516	0.362541
CDK10	0.274963	0.190421	[-0.09826123852 ,0.64818765852]	1.44398	0.148745	0.362707
CASC21	0.118149	0.0818844	[-0.04234443364 ,0.27864225364]	1.44288	0.149056	0.362732
KAT6A	0.301164	0.208736	[-0.10795813512 ,0.71028589512]	1.4428	0.149077	0.362732
CD5	-0.219797	0.152477	[-0.5186512638 ,0.0790582038]	-1.44151	0.149442	0.363078
WDR27	0.40218	0.279068	[-0.14479264632 ,0.94915270632]	1.44116	0.149541	0.363078
TMEM200B	0.295546	0.205304	[-0.1068510542 ,0.6979421742]	1.43955	0.149995	0.363791
TRIM4	0.368941	0.256597	[-0.13398825 ,0.87187101]	1.43783	0.150484	0.364028
OSGIN2	0.311736	0.216814	[-0.11322000324 ,0.73669134324]	1.4378	0.15049	0.364028
CHST14	0.341886	0.237834	[-0.1242687782 ,0.8080406782]	1.4375	0.150577	0.364028
NF1	0.3616	0.251715	[-0.13176122484 ,0.85496090484]	1.43655	0.150847	0.364292
DTX4	0.375172	0.261656	[-0.13767333048 ,0.88801775048]	1.43384	0.151618	0.365763
TEF	0.326131	0.22768	[-0.120121636 ,0.772384356]	1.43241	0.152026	0.366356
THBS1	0.153718	0.107376	[-0.05673945684 ,0.36417457684]	1.43158	0.152264	0.366536
EIF4EBP2	0.361076	0.252656	[-0.13412987776 ,0.85628107776]	1.42912	0.15297	0.367251
NADSYN1	0.375189	0.262558	[-0.1394256418 ,0.8898035018]	1.42897	0.153012	0.367251
ZBTB49	-0.678261	0.474872	[-1.60901130204 ,0.25248850204]	-1.4283	0.153205	0.367251
CYS1	0.297702	0.208434	[-0.11082823492 ,0.70623197492]	1.42828	0.153211	0.367251
PTPRB	0.381009	0.267195	[-0.14269388944 ,0.90471232944]	1.42596	0.153881	0.36825
HERC3	0.374065	0.262372	[-0.14018452504 ,0.88831400504]	1.4257	0.153954	0.36825
STAG2	0.269887	0.189502	[-0.101536249 ,0.641309729]	1.42419	0.154391	0.368721
SH3YL1	0.254665	0.178851	[-0.0958832776 ,0.6052128776]	1.42389	0.154477	0.368721
DAB2	0.210704	0.148309	[-0.07998130068 ,0.50138854068]	1.42071	0.155401	0.370534
RRAGB	0.314825	0.221714	[-0.11973393584 ,0.74938417584]	1.41996	0.155619	0.370662
OTUD5	0.374414	0.264282	[-0.14357811836 ,0.89240571836]	1.41672	0.156564	0.37252
YTHDF1	0.335425	0.23689	[-0.1288794586 ,0.7997284986]	1.41595	0.15679	0.372664
TBC1D20	0.371356	0.262399	[-0.14294667144 ,0.88565805144]	1.41523	0.157	0.372773
ESPL1	-0.336326	0.23809	[-0.80298221908 ,0.13033027908]	-1.4126	0.157773	0.374214
COG5	0.383757	0.271903	[-0.1491728348 ,0.9166864548]	1.41138	0.158134	0.374583
CDYL	0.451828	0.32023	[-0.1758235336 ,1.0794796736]	1.41095	0.15826	0.374583
SH3PXD2A-AS1	0.181912	0.129076	[-0.07107712992 ,0.43490020992]	1.40934	0.158735	0.375088
SNX30	0.345324	0.245068	[-0.13500811756 ,0.82565691756]	1.4091	0.158806	0.375088
BZW2	0.304773	0.216387	[-0.1193452322 ,0.7288915922]	1.40846	0.158994	0.375139
CAMK2N1	0.20938	0.149134	[-0.08292196508 ,0.50168242508]	1.40398	0.160326	0.377887
TES	0.331356	0.236173	[-0.13154246816 ,0.79425508816]	1.40302	0.16061	0.377947
PTPRK	0.322875	0.230202	[-0.12832024628 ,0.77407058628]	1.40257	0.160744	0.377947
NUDT7	0.382485	0.272774	[-0.15215110732 ,0.91712166732]	1.40221	0.160853	0.377947
DGAT1	0.229843	0.164084	[-0.09176077208 ,0.55144693208]	1.40077	0.161283	0.378563
SYNJ2	0.367958	0.263331	[-0.1481705776 ,0.8840871776]	1.39732	0.162317	0.38047
MB21D2	0.277239	0.198462	[-0.11174692428 ,0.66622526428]	1.39694	0.162433	0.38047
UBAC2-AS1	0.417428	0.299372	[-0.16934172748 ,1.00419734748]	1.39434	0.163214	0.381903
AHCY	0.217474	0.156069	[-0.08842068352 ,0.52336788352]	1.39345	0.163484	0.382026
NDRG3	0.29976	0.215182	[-0.12199742268 ,0.72151732268]	1.39305	0.163604	0.382026
TERF2	0.515456	0.370756	[-0.2112248526 ,1.2421374326]	1.39029	0.164442	0.383585
TFE3	0.379361	0.272984	[-0.15568715184 ,0.91440975184]	1.38968	0.164625	0.383615
PPP1R3C	0.254067	0.182966	[-0.10454654812 ,0.61268074812]	1.3886	0.164954	0.383655
TTC30A	0.39053	0.281258	[-0.16073650328 ,0.94179610328]	1.38851	0.164982	0.383655
FRYL	-0.242125	0.174514	[-0.5841722342 ,0.0999222342]	-1.38743	0.165312	0.384027
UBE2I	0.474234	0.342173	[-0.1964253468 ,1.1448931268]	1.38595	0.165763	0.384464
RNF216	0.406584	0.293423	[-0.1685257894 ,0.9816934094]	1.38566	0.165852	0.384464
TBC1D2B	-0.322087	0.232531	[-0.7778467916 ,0.1336735916]	-1.38514	0.166011	0.384464
SMURF1	0.374142	0.270855	[-0.15673397704 ,0.90501771704]	1.38134	0.167176	0.385085
GEMIN8	0.300254	0.217382	[-0.12581468064 ,0.72632348064]	1.38123	0.167209	0.385085
CDK19	0.369287	0.26737	[-0.15475752004 ,0.89333170004]	1.38119	0.167222	0.385085
TTC32	0.283944	0.205645	[-0.11912103752 ,0.68700897752]	1.38075	0.167357	0.385085
TMEM87B	0.329504	0.238812	[-0.138567716 ,0.797575716]	1.37976	0.16766	0.385085
CCDC71L	0.299383	0.216992	[-0.12592122588 ,0.72468742588]	1.3797	0.16768	0.385085
ENPP2	0.196428	0.142378	[-0.08263262412 ,0.47548912412]	1.37963	0.167702	0.385085
MKLN1-AS	0.414738	0.300644	[-0.174523352 ,1.003999952]	1.3795	0.16774	0.385085
CBL	0.377412	0.273633	[-0.15890909116 ,0.91373333116]	1.37926	0.167814	0.385085
SPON2	0.18275	0.132558	[-0.07706390628 ,0.44256342628]	1.37864	0.168006	0.385134
KSR1	0.381171	0.277072	[-0.16189050348 ,0.92423296348]	1.37571	0.168911	0.385946
DGKD	0.314384	0.228531	[-0.1335357164 ,0.7623041964]	1.37568	0.168922	0.385946
ARPC1A	0.39523	0.287402	[-0.16807864432 ,0.95853814432]	1.37518	0.169076	0.385946
IGF1R	0.292395	0.212727	[-0.12454959232 ,0.70933943232]	1.37451	0.169284	0.385946
C12orf76	0.769382	0.559848	[-0.327920307 ,1.866685127]	1.37427	0.169358	0.385946
PDGFA	0.200299	0.145759	[-0.0853881384 ,0.4859853384]	1.37418	0.169386	0.385946
TJP2	0.366425	0.266974	[-0.15684353532 ,0.88969343532]	1.37251	0.169904	0.386334
CYP4F3	0.181079	0.132089	[-0.07781484108 ,0.43997256108]	1.37089	0.17041	0.386334
EREG	0.0952454	0.0694784	[-0.04093238456 ,0.23142308456]	1.37086	0.170418	0.386334
SMPD4	0.421517	0.307536	[-0.18125325108 ,1.02428737108]	1.37063	0.170491	0.386334
DDX19B	0.512312	0.373855	[-0.22044247132 ,1.24506743132]	1.37035	0.170577	0.386334
S1PR1	0.219107	0.159893	[-0.09428333 ,0.53249723]	1.37034	0.170582	0.386334
ACVR1	0.425905	0.310999	[-0.18365300396 ,1.03546288396]	1.36947	0.170851	0.386555
HAS2-AS1	0.238209	0.174103	[-0.10303308716 ,0.57945114716]	1.36821	0.171247	0.387029
ELOVL5	0.189257	0.138375	[-0.0819585046 ,0.4604720246]	1.36771	0.171404	0.387029
BTBD9	0.416381	0.305288	[-0.18198329616 ,1.01474623616]	1.3639	0.1726	0.389342
TMEM116	0.597768	0.438458	[-0.261609347 ,1.457144347]	1.36334	0.172775	0.389347
RASA3	0.191955	0.140992	[-0.08438909284 ,0.46829809284]	1.36146	0.173368	0.390295
SLC7A6	0.320177	0.235354	[-0.14111741128 ,0.78147171128]	1.3604	0.173702	0.390656
FOXK1	0.303073	0.223079	[-0.13416256824 ,0.74030904824]	1.35859	0.174277	0.39156
NR1I2	0.179363	0.132155	[-0.0796613606 ,0.4383881406]	1.35722	0.174713	0.392149
RNF146	0.411841	0.303769	[-0.1835463852 ,1.0072275852]	1.35577	0.175172	0.39279
TEX30	0.238618	0.176202	[-0.10673735356 ,0.58397433356]	1.35423	0.175662	0.393497
EHD2	0.16154	0.119439	[-0.0725614868 ,0.3956406868]	1.35248	0.176221	0.394311
ZNF3	0.369147	0.273037	[-0.16600625684 ,0.90429987684]	1.352	0.176375	0.394311
MSRB3	0.163692	0.121175	[-0.07380967564 ,0.40119459564]	1.35088	0.176733	0.394722
GPATCH8	0.376632	0.27897	[-0.170150089 ,0.923413389]	1.35008	0.176991	0.394907
MTURN	0.258527	0.191715	[-0.11723465508 ,0.63428921508]	1.3485	0.177499	0.394999
TLCD2	0.288507	0.213965	[-0.13086350328 ,0.70787760328]	1.34839	0.177534	0.394999
CCDC159	0.405673	0.300981	[-0.1842494012 ,0.9955950212]	1.34784	0.177711	0.394999
CHD6	0.263712	0.195666	[-0.11979208292 ,0.64721678292]	1.34777	0.177732	0.394999
SEMA6D	-0.322847	0.239868	[-0.79298823112 ,0.14729363112]	-1.34594	0.178322	0.39575
GLS	0.230697	0.171441	[-0.10532737764 ,0.56672039764]	1.34563	0.178421	0.39575
LAMA3	-0.173153	0.129038	[-0.42606655884 ,0.0797613388399999]	-1.34188	0.179636	0.398056
AKAP8	-0.520754	0.388434	[-1.28208483972 ,0.24057587972]	-1.34065	0.180034	0.398545
APH1B	0.324793	0.242569	[-0.15064175456 ,0.80022847456]	1.33897	0.180579	0.399362
DKC1	0.308359	0.230431	[-0.14328463676 ,0.76000343676]	1.33819	0.180835	0.399437
EMC2	0.280608	0.209756	[-0.13051373056 ,0.69172993056]	1.33778	0.180967	0.399437
ALDH1A3	0.210672	0.15766	[-0.09834298256 ,0.51968612256]	1.33624	0.181472	0.399589
NHLRC3	0.243307	0.182171	[-0.11374875144 ,0.60036221144]	1.33559	0.181682	0.399589
WDSUB1	0.369989	0.277088	[-0.17310225136 ,0.91308081136]	1.33528	0.181785	0.399589
TMEM186	0.446082	0.334092	[-0.20873822592 ,1.10090124592]	1.33521	0.181809	0.399589
PAM	0.222543	0.166716	[-0.1042200152 ,0.5493052152]	1.33486	0.181921	0.399589
COPS7B	0.449659	0.337185	[-0.21122352172 ,1.11054190172]	1.33357	0.182345	0.400132
DCAF4	0.398075	0.298735	[-0.18744487024 ,0.98359513024]	1.33254	0.182684	0.400485
USP36	0.347513	0.261066	[-0.164176606 ,0.859203486]	1.33113	0.183146	0.401109
LTBP1	0.173888	0.130708	[-0.08229913136 ,0.43007433136]	1.33036	0.183401	0.401278
SSUH2	0.244763	0.184132	[-0.1161350814 ,0.6056612414]	1.32928	0.183755	0.401417
CGN	0.241383	0.181616	[-0.1145840804 ,0.5973506004]	1.32909	0.18382	0.401417
RAB40C	0.300792	0.226686	[-0.14351315376 ,0.74509775376]	1.32691	0.184539	0.402598
THAP8	0.437748	0.33028	[-0.20959992168 ,1.08509614168]	1.32539	0.185043	0.402906
COL27A1	0.198638	0.149901	[-0.09516832688 ,0.49244350688]	1.32513	0.18513	0.402906
SAYSD1	0.395275	0.298351	[-0.18949258592 ,0.98004216592]	1.32487	0.185216	0.402906
MYO1F	-0.273418	0.206471	[-0.67810080628 ,0.13126548628]	-1.32424	0.185423	0.402954
ZBTB46	0.40254	0.304147	[-0.19358873168 ,0.99866793168]	1.3235	0.185668	0.402954
BMPR2	0.260074	0.196551	[-0.12516591864 ,0.64531393864]	1.32319	0.185773	0.402954
VIPR1	0.194781	0.147279	[-0.0938859134 ,0.4834484134]	1.32253	0.185991	0.403041
USP7	0.354481	0.268182	[-0.1711552508 ,0.8801171308]	1.32179	0.186237	0.403186
FAM71E1	0.270983	0.205126	[-0.1310643056 ,0.6730300456]	1.32106	0.186483	0.403332
SH3PXD2B	0.254167	0.192515	[-0.12316221932 ,0.63149605932]	1.32025	0.186753	0.403421
EIF4ENIF1	-0.522038	0.395525	[-1.29726805224 ,0.25319149224]	-1.31986	0.186882	0.403421
TRAF6	0.497595	0.377699	[-0.24269539736 ,1.23788611736]	1.31744	0.187692	0.404044
RAD50	0.299206	0.227211	[-0.14612850412 ,0.74454056412]	1.31686	0.187885	0.404044
POM121C	0.362716	0.275613	[-0.17748613528 ,0.90291787528]	1.31603	0.188163	0.404044
CCDC93	0.362835	0.275786	[-0.1777058508 ,0.9033751908]	1.31564	0.188295	0.404044
CDHR2	0.1221	0.0928071	[-0.05980160384 ,0.30400224384]	1.31564	0.188296	0.404044
FTO	0.505712	0.384486	[-0.24788037624 ,1.25930491624]	1.31529	0.188411	0.404044
IST1	0.510857	0.388408	[-0.25042232256 ,1.27213698256]	1.31526	0.188423	0.404044
PHF14	0.32352	0.246489	[-0.1595978372 ,0.8066383372]	1.31251	0.189346	0.40564
BRSK2	0.188649	0.143824	[-0.0932462872 ,0.4705440672]	1.31166	0.189633	0.40587
TAF9B	0.248084	0.189433	[-0.12320346152 ,0.61937218152]	1.30962	0.190325	0.406964
TRAPPC2B	0.252443	0.192847	[-0.1255363162 ,0.6304233162]	1.30904	0.190522	0.407
ITPKB	0.327257	0.251464	[-0.16561217104 ,0.82012641104]	1.30141	0.193119	0.412157
JPX	0.332154	0.255724	[-0.16906433764 ,0.83337279764]	1.29888	0.193985	0.413616
PDGFRB	0.15422	0.118805	[-0.07863819004 ,0.38707721004]	1.29809	0.194256	0.413803
PAX8	0.23669	0.182541	[-0.12108921752 ,0.59447017752]	1.29665	0.194753	0.41447
LSM14A	0.376087	0.290292	[-0.19288523464 ,0.94505875464]	1.29555	0.195132	0.414516
PKD2	0.229698	0.177351	[-0.11790977212 ,0.57730633212]	1.29516	0.195264	0.414516
FBLN1	0.117716	0.0909016	[-0.06045098796 ,0.29588328796]	1.29498	0.195326	0.414516
EMILIN1	0.138453	0.107191	[-0.07164129356 ,0.34854629356]	1.29165	0.19648	0.416574
ORAOV1	0.432273	0.335067	[-0.22445897288 ,1.08900397288]	1.29011	0.197013	0.417313
AKTIP	0.448828	0.349071	[-0.23535174712 ,1.13300822712]	1.28578	0.198521	0.420112
SYNPO2	0.128867	0.100425	[-0.06796630468 ,0.32569982468]	1.28321	0.199417	0.421258
SPIDR	0.356857	0.278108	[-0.188234084 ,0.901948884]	1.28316	0.199435	0.421258
FAM172A	0.326914	0.254909	[-0.17270839988 ,0.82653547988]	1.28247	0.199678	0.421376
KATNAL1	0.36668	0.286125	[-0.19412546724 ,0.92748460724]	1.28154	0.200005	0.421673
TOP1	0.241761	0.188917	[-0.12851567744 ,0.61203803744]	1.27972	0.200643	0.422622
ZNF350	0.301926	0.236377	[-0.16137153684 ,0.76522445684]	1.27731	0.201492	0.42377
NFX1	0.404695	0.316883	[-0.21639576688 ,1.02578550688]	1.27711	0.201563	0.42377
COL8A1	0.128561	0.100934	[-0.06927002996 ,0.32639242996]	1.27371	0.202766	0.425861
AMOTL1	0.207031	0.162602	[-0.11166952144 ,0.52573096144]	1.27323	0.202935	0.425861
PHLDB1	0.305392	0.24021	[-0.16541862632 ,0.77620336632]	1.27136	0.203602	0.426864
POFUT1	0.175327	0.138172	[-0.09548966848 ,0.44614432848]	1.26891	0.204474	0.427982
PTPN12	0.258888	0.204043	[-0.1410350592 ,0.6588116192]	1.2688	0.204514	0.427982
GNA12	0.372782	0.294033	[-0.20352281072 ,0.94908687072]	1.26782	0.204861	0.427988
RNF8	0.44966	0.354698	[-0.245548412 ,1.144868532]	1.26773	0.204896	0.427988
TSPAN9	0.264129	0.208498	[-0.14452808796 ,0.67278544796]	1.26681	0.205222	0.428272
EIF2S2	0.268594	0.212382	[-0.14767384584 ,0.68486184584]	1.26468	0.205987	0.429062
SLC39A11	0.283248	0.224139	[-0.15606472876 ,0.72256046876]	1.26371	0.206332	0.429062
AVL9	0.28293	0.223921	[-0.15595517764 ,0.72181615764]	1.26353	0.2064	0.429062
OLFML3	0.142035	0.112464	[-0.07839430324 ,0.36246406324]	1.26294	0.206612	0.429062
VDR	0.256824	0.203383	[-0.14180786512 ,0.65545534512]	1.26276	0.206677	0.429062
SETDB1	0.423061	0.335165	[-0.2338620664 ,1.0799831264]	1.26225	0.20686	0.429062
COPZ2	0.188077	0.149025	[-0.1040115148 ,0.4801650348]	1.26205	0.20693	0.429062
PLEKHB1	0.130499	0.103511	[-0.07238226028 ,0.33338044028]	1.26073	0.207407	0.429656
BTRC	-0.468822	0.372281	[-1.1984915564 ,0.2608483564]	-1.25932	0.207914	0.430311
FERMT2	0.188594	0.150178	[-0.1057545762 ,0.4829425762]	1.2558	0.209187	0.432482
CTGF	0.134638	0.107261	[-0.07559356988 ,0.34486916988]	1.25524	0.209393	0.432482
E2F8	-0.281829	0.224594	[-0.72203398908 ,0.15837516908]	-1.25484	0.209537	0.432482
CERK	0.212586	0.169515	[-0.1196633822 ,0.5448352022]	1.25408	0.209812	0.432653
RCBTB2	0.298723	0.238498	[-0.16873398204 ,0.76617974204]	1.25252	0.210382	0.43285
IFI44L	-0.190313	0.151977	[-0.48818806524 ,0.10756302524]	-1.25224	0.210481	0.43285
TEX261	0.383339	0.306323	[-0.21705466224 ,0.98373206224]	1.25142	0.210781	0.43285
DIAPH2	0.263141	0.210341	[-0.14912829588 ,0.67540941588]	1.25102	0.210928	0.43285
FLNA	0.124969	0.0999178	[-0.07086975132 ,0.32080809132]	1.25072	0.211037	0.43285
PANK1	-0.25597	0.204667	[-0.65711788128 ,0.14517820128]	-1.25066	0.211058	0.43285
RFC3	0.214796	0.171996	[-0.12231576512 ,0.55190844512]	1.24885	0.211722	0.433818
OSTM1	0.291293	0.233431	[-0.16623114704 ,0.74881650704]	1.24788	0.212076	0.43415
EPC2	0.36719	0.294557	[-0.2101419632 ,0.9445211632]	1.24658	0.212551	0.434727
ATXN7L2	0.445699	0.357894	[-0.25577382768 ,1.14717146768]	1.24534	0.213008	0.435196
LRP1	0.168682	0.135498	[-0.09689327112 ,0.43425819112]	1.24491	0.213165	0.435196
PPFIBP2	0.37992	0.306113	[-0.220061036 ,0.979901336]	1.24111	0.214565	0.437658
MCM4	-0.225591	0.182093	[-0.58249290784 ,0.13131166784]	-1.23888	0.215391	0.438718
STK36	0.294699	0.238011	[-0.17180239528 ,0.76120079528]	1.23818	0.215651	0.438718
DNMT1	-0.263787	0.213053	[-0.68137098972 ,0.15379620972]	-1.23813	0.215667	0.438718
ERBB3	0.259364	0.210221	[-0.15267007904 ,0.67139711904]	1.23377	0.217291	0.441622
TMEM86A	0.329896	0.267527	[-0.1944567488 ,0.8542492088]	1.23313	0.217526	0.441704
HMGB2	-0.213682	0.173614	[-0.55396488448 ,0.12660018448]	-1.23079	0.2184	0.44308
ZNF160	0.324612	0.264148	[-0.19311697716 ,0.84234169716]	1.2289	0.219107	0.44355
CES2	0.129733	0.105587	[-0.07721707484 ,0.33668329484]	1.22869	0.219189	0.44355
L3MBTL3	0.261465	0.212868	[-0.15575648948 ,0.67868670948]	1.2283	0.219336	0.44355
C17orf53	-0.32429	0.264168	[-0.84205916996 ,0.19347958996]	-1.22759	0.219601	0.44355
AOAH	0.133024	0.108365	[-0.07937166836 ,0.34542046836]	1.22755	0.219614	0.44355
OCLN	0.2954	0.240911	[-0.17678675164 ,0.76758597164]	1.22618	0.220133	0.4442
PCAT7	0.229649	0.187847	[-0.13853127348 ,0.59782921348]	1.22253	0.221507	0.44636
KALRN	0.358809	0.293555	[-0.21655910752 ,0.93417712752]	1.22229	0.221599	0.44636
TFAP4	0.360522	0.295191	[-0.21805281872 ,0.93909641872]	1.22132	0.221966	0.446702
ALPK3	0.134099	0.109979	[-0.08146001664 ,0.34965779664]	1.21931	0.222725	0.447831
FEZ1	0.337146	0.277234	[-0.20623270116 ,0.88052466116]	1.21611	0.223944	0.449592
EIF2S3	0.238709	0.196313	[-0.14606432504 ,0.62348194504]	1.21596	0.224	0.449592
ERV3-1	0.188306	0.155073	[-0.11563625096 ,0.49224903096]	1.21431	0.22463	0.450214
WT1	0.231277	0.190492	[-0.1420869068 ,0.6046400868]	1.2141	0.224708	0.450214
EYA2	0.176128	0.145152	[-0.10837011764 ,0.46062575764]	1.2134	0.224976	0.450351
MTERF4	0.630724	0.520712	[-0.38987142604 ,1.65131882604]	1.21127	0.225791	0.451509
PPP2R3B	0.261583	0.216033	[-0.16184199064 ,0.68500711064]	1.21085	0.225955	0.451509
ADAMTS13	0.314462	0.260055	[-0.19524579268 ,0.82416915268]	1.20921	0.226581	0.452361
LSM14B	0.262409	0.218033	[-0.16493563672 ,0.68975345672]	1.20353	0.228772	0.456106
CDH13	0.287396	0.238913	[-0.18087271156 ,0.75566531156]	1.20293	0.229002	0.456106
ZNF383	0.431352	0.358695	[-0.27169074736 ,1.13439410736]	1.20256	0.229147	0.456106
SMARCD3	0.322251	0.26819	[-0.20340199852 ,0.84790431852]	1.20158	0.229528	0.456106
WDR45	0.318481	0.265079	[-0.20107336636 ,0.83803588636]	1.20146	0.229573	0.456106
SPHK2	0.237101	0.197413	[-0.14982786256 ,0.62403006256]	1.20104	0.229735	0.456106
ZCCHC14	0.279307	0.232698	[-0.17678177616 ,0.73539495616]	1.2003	0.230024	0.456106
CTPS2	0.265221	0.220986	[-0.16791154052 ,0.69835294052]	1.20017	0.230073	0.456106
NXF1	0.427502	0.3565	[-0.27123844292 ,1.12624166292]	1.19916	0.230465	0.456482
TRAF5	0.202001	0.168633	[-0.12851866076 ,0.53252086076]	1.19788	0.230965	0.456916
MLLT10	0.40362	0.337155	[-0.25720385428 ,1.06444293428]	1.19713	0.231254	0.456916
KANK2	0.206313	0.172352	[-0.13149796464 ,0.54412318464]	1.19704	0.231291	0.456916
CMTM3	0.176832	0.147815	[-0.11288530008 ,0.46655008008]	1.19631	0.231577	0.45708
HSDL1	0.341815	0.286549	[-0.21982196644 ,0.90345124644]	1.19287	0.232922	0.458636
ZKSCAN8	0.269438	0.225963	[-0.17345041256 ,0.71232645256]	1.1924	0.233106	0.458636
C1orf106	0.226114	0.189696	[-0.14568960888 ,0.59791842888]	1.19198	0.233268	0.458636
SPC25	-0.24079	0.20207	[-0.63684620696 ,0.15526672696]	-1.19162	0.233411	0.458636
MARK1	0.234747	0.19707	[-0.15150945204 ,0.62100357204]	1.19119	0.23358	0.458636
A1CF	0.202459	0.169966	[-0.13067310972 ,0.53559206972]	1.19118	0.233583	0.458636
GABPB1-AS1	0.261341	0.219815	[-0.16949718 ,0.6921786]	1.18891	0.234475	0.459744
CALD1	0.118923	0.100044	[-0.07716330252 ,0.31500932252]	1.18871	0.234555	0.459744
ANXA4	0.280258	0.235888	[-0.182081896 ,0.742598476]	1.1881	0.234794	0.459814
AIFM1	-0.261305	0.220266	[-0.69302706804 ,0.17041760804]	-1.18631	0.235499	0.460725
RRBP1	0.18126	0.152847	[-0.1183214624 ,0.4808405024]	1.18589	0.235668	0.460725
TIMP2	0.120986	0.102219	[-0.07936238352 ,0.32133418352]	1.1836	0.236571	0.462092
FAM83D	-0.214636	0.181435	[-0.57024838292 ,0.14097692292]	-1.18299	0.236813	0.462165
GGA2	0.418292	0.353939	[-0.27542909904 ,1.11201265904]	1.18182	0.237278	0.462671
ZNF548	0.276051	0.233762	[-0.18212236912 ,0.73422416912]	1.18091	0.23764	0.462978
BTN2A2	-0.345557	0.292917	[-0.91967467136 ,0.22856003136]	-1.17971	0.238115	0.463504
EPSTI1	-0.136458	0.115791	[-0.36340770548 ,0.09049110548]	-1.17849	0.2386	0.464047
RASA1	0.248063	0.210662	[-0.1648338846 ,0.6609597246]	1.17754	0.238979	0.464156
KMT2B	0.273669	0.232756	[-0.18253206796 ,0.72987086796]	1.17578	0.239683	0.464156
SFXN5	0.355201	0.302263	[-0.23723489844 ,0.94763601844]	1.17514	0.23994	0.464156
ZNF714	-0.330023	0.280965	[-0.88071341792 ,0.22066801792]	-1.17461	0.240152	0.464156
URGCP	0.366774	0.312269	[-0.24527281244 ,0.97882123244]	1.17455	0.240176	0.464156
FILIP1L	0.154448	0.131503	[-0.10329832432 ,0.41219438432]	1.17448	0.240203	0.464156
LINC01291	0.18731	0.159496	[-0.12530322072 ,0.49992240072]	1.17438	0.240242	0.464156
YY1	0.46815	0.398685	[-0.3132723652 ,1.2495723252]	1.17424	0.240301	0.464156
CCDC86	0.267325	0.227956	[-0.1794686852 ,0.7141183252]	1.1727	0.240914	0.464779
FNDC1	0.103481	0.0882638	[-0.06951618232 ,0.27647788232]	1.1724	0.241035	0.464779
PIGU	0.216956	0.185237	[-0.14610827108 ,0.58002125108]	1.17124	0.241504	0.465286
ANKS1A	0.325619	0.278451	[-0.2201446818 ,0.8713820818]	1.16939	0.242245	0.46597
C2orf15	-0.295941	0.253283	[-0.79237575244 ,0.20049336844]	-1.16842	0.242637	0.46597
FITM2	0.17031	0.145781	[-0.11542132388 ,0.45604138388]	1.16826	0.242703	0.46597
LRRK1	-0.36178	0.309681	[-0.96875488188 ,0.24519406188]	-1.16824	0.242711	0.46597
PRLR	0.198621	0.170082	[-0.13474034404 ,0.53198148404]	1.16779	0.242891	0.46597
ACACB	0.307275	0.263371	[-0.2089320652 ,0.8234827252]	1.1667	0.243331	0.466419
PFDN4	0.159566	0.136832	[-0.1086256428 ,0.4277574828]	1.16614	0.243557	0.466457
ACOT9	0.292193	0.250995	[-0.19975813452 ,0.78414417452]	1.16414	0.244369	0.467614
NCR3LG1	0.183102	0.157662	[-0.12591420524 ,0.49211914524]	1.16136	0.245494	0.469369
RFC4	-0.257204	0.221623	[-0.6915863612 ,0.1771776412]	-1.16055	0.245826	0.469595
EVL	-0.237269	0.204533	[-0.63815268648 ,0.16361564648]	-1.16005	0.246028	0.469595
CBX1	0.251023	0.217672	[-0.17561516068 ,0.67766058068]	1.15321	0.248823	0.474411
NYNRIN	0.165492	0.14355	[-0.11586616304 ,0.44685032304]	1.15285	0.248971	0.474411
RNF114	0.263658	0.228841	[-0.18486973456 ,0.71218575456]	1.15215	0.249261	0.474562
CHST3	0.200483	0.174392	[-0.14132621928 ,0.54229205928]	1.14961	0.250305	0.47615
LAMP2	0.217264	0.189159	[-0.1534870758 ,0.5880156358]	1.14858	0.250729	0.476553
PRKCD	0.298528	0.26007	[-0.21120943864 ,0.80826489864]	1.14787	0.25102	0.476706
THUMPD3-AS1	0.247027	0.21544	[-0.17523493568 ,0.66928891568]	1.14662	0.25154	0.477291
TMEM109	0.334006	0.292304	[-0.23890923632 ,0.90692123632]	1.14267	0.253177	0.479994
STIP1	0.322323	0.28255	[-0.23147530712 ,0.87612038712]	1.14076	0.253968	0.480387
RBM3	-0.211089	0.185155	[-0.57399172308 ,0.15181420308]	-1.14007	0.254258	0.480387
ZNF219	0.195947	0.171885	[-0.1409487464 ,0.5328417864]	1.13998	0.254293	0.480387
TAB3	0.271471	0.238173	[-0.19534862096 ,0.73829062096]	1.1398	0.254368	0.480387
CD72	-0.320692	0.281405	[-0.87224537144 ,0.23086091144]	-1.13961	0.254448	0.480387
CAMLG	0.290137	0.254755	[-0.20918196392 ,0.78945568392]	1.13889	0.25475	0.480556
LRFN4	0.189031	0.166069	[-0.13646489072 ,0.51452689072]	1.13827	0.25501	0.480644
FAM192A	0.354401	0.311713	[-0.25655600972 ,0.96535740972]	1.13695	0.25556	0.481281
NCMAP	0.230502	0.203042	[-0.1674594888 ,0.6284642888]	1.13525	0.256272	0.482219
COL8A2	0.149879	0.132086	[-0.10900937772 ,0.40876737772]	1.13471	0.256497	0.482241
EDIL3	0.162652	0.143586	[-0.11877656012 ,0.44407996012]	1.13278	0.257305	0.482956
FN3KRP	0.316761	0.279631	[-0.2313154044 ,0.8648376844]	1.13278	0.257305	0.482956
EEF2K	0.309536	0.273475	[-0.22647576712 ,0.84554788712]	1.13186	0.257693	0.483215
MR1	0.260158	0.229936	[-0.19051666388 ,0.71083266388]	1.13144	0.257871	0.483215
CIB2	0.1602	0.141678	[-0.11749001736 ,0.43788917736]	1.13073	0.25817	0.483373
MCTS1	0.240601	0.213389	[-0.17764230832 ,0.65884410832]	1.12752	0.259522	0.485503
NCOA5	0.274877	0.244433	[-0.204210841 ,0.753965441]	1.12455	0.260779	0.487372
PLCE1	-0.275853	0.245432	[-0.7569004328 ,0.2051937128]	-1.12395	0.261034	0.487372
KLHDC10	0.32773	0.29167	[-0.24394352888 ,0.89940258888]	1.12363	0.261169	0.487372
CTSV	0.148727	0.132773	[-0.11150768292 ,0.40896160292]	1.12016	0.262645	0.489692
LIN37	0.514879	0.459991	[-0.38670266096 ,1.41646118096]	1.11932	0.263001	0.489692
NXN	0.154804	0.138348	[-0.1163569784 ,0.4259653784]	1.11895	0.263161	0.489692
TSHZ1	0.256046	0.229153	[-0.1930927074 ,0.7051853474]	1.11736	0.26384	0.489692
POLG2	0.304871	0.272975	[-0.23015970992 ,0.83990268992]	1.11685	0.26406	0.489692
ZNF521	0.264591	0.23692	[-0.19977163764 ,0.72895283764]	1.11679	0.264082	0.489692
DNAJC15	0.164062	0.146943	[-0.1239465126 ,0.4520697926]	1.1165	0.264209	0.489692
NKRF	0.265357	0.237822	[-0.20077349124 ,0.73148745124]	1.11578	0.264516	0.489692
LUC7L3	0.207544	0.186068	[-0.157149022 ,0.572236362]	1.11542	0.26467	0.489692
ZNF565	0.601598	0.539429	[-0.455683016 ,1.658879056]	1.11525	0.264744	0.489692
LONRF1	-0.263016	0.235921	[-0.72542022336 ,0.19938898336]	-1.11485	0.264916	0.489692
ZRSR2	0.261649	0.234743	[-0.1984478088 ,0.7217448688]	1.11462	0.265015	0.489692
VCAN	0.112346	0.100918	[-0.08545284292 ,0.31014484292]	1.11324	0.265604	0.490379
HEY1	0.282988	0.254511	[-0.21585423424 ,0.78183023424]	1.11189	0.266187	0.490679
RAB17	0.237743	0.213825	[-0.181354968 ,0.656840208]	1.11186	0.266201	0.490679
VAPB	0.259728	0.233907	[-0.19872982764 ,0.71818564764]	1.11039	0.266831	0.491439
DENND3	0.332287	0.299716	[-0.2551563716 ,0.9197311716]	1.10867	0.267571	0.4924
DGAT2	0.19717	0.178139	[-0.1519828424 ,0.5463237624]	1.10683	0.268366	0.492724
PLEKHA7	0.292647	0.264462	[-0.22569961376 ,0.81099321376]	1.10657	0.268479	0.492724
PROS1	0.138386	0.125075	[-0.10676168448 ,0.38353344448]	1.10642	0.268544	0.492724
SLC43A1	0.165775	0.149853	[-0.1279374566 ,0.4594866366]	1.10625	0.268619	0.492724
ARVCF	-0.223859	0.202708	[-0.62116630248 ,0.17344842248]	-1.10434	0.269444	0.493836
KCNMB1	0.175207	0.159135	[-0.13669760012 ,0.48711100012]	1.10099	0.270899	0.495865
RAB11FIP2	0.230784	0.209654	[-0.18013832356 ,0.64170618356]	1.10078	0.270991	0.495865
ZFC3H1	0.213109	0.193806	[-0.166751024 ,0.592969084]	1.0996	0.271507	0.496407
LMBR1	0.294569	0.268525	[-0.23173953208 ,0.82087689208]	1.09699	0.272646	0.498086
LIMK1	0.261834	0.238816	[-0.2062447764 ,0.7299133164]	1.09639	0.27291	0.498166
ACTN4	0.251993	0.230061	[-0.1989261232 ,0.7029117032]	1.09533	0.273371	0.498604
PER2	0.271099	0.247863	[-0.21471378752 ,0.75691078752]	1.09374	0.274068	0.499473
TULP4	0.27325	0.250137	[-0.21701938028 ,0.76351920028]	1.0924	0.274658	0.49979
SLCO4A1	0.14631	0.133942	[-0.11621674108 ,0.40883638108]	1.09234	0.274685	0.49979
CAMK2G	0.360685	0.330445	[-0.2869863826 ,1.0083567826]	1.09152	0.275047	0.500044
TBC1D9	0.189186	0.173501	[-0.15087625496 ,0.52924835496]	1.0904	0.275536	0.500439
HSPA12A	0.23797	0.218318	[-0.18993326664 ,0.66587244664]	1.09001	0.275707	0.500439
THRB	0.219419	0.201419	[-0.17536174412 ,0.61419974412]	1.08937	0.275992	0.500554
SPAG9	0.237716	0.218916	[-0.19135939528 ,0.66679139528]	1.08588	0.277533	0.502945
MAPKAPK2	0.325358	0.300332	[-0.26329175068 ,0.91400825068]	1.08333	0.278662	0.504188
PDSS1	-0.244656	0.225838	[-0.68729870488 ,0.19798734488]	-1.08332	0.278665	0.504188
GRM8	0.113962	0.105371	[-0.09256426452 ,0.32048902452]	1.08154	0.279458	0.505217
NEURL2	0.305317	0.282588	[-0.2485557772 ,0.8591904372]	1.08043	0.27995	0.505702
TAF8	0.378982	0.35129	[-0.30954597544 ,1.06751009544]	1.07883	0.280663	0.506585
CDCA5	-0.208567	0.193519	[-0.58786455844 ,0.17073085844]	-1.07776	0.281142	0.506673
EGR3	0.13985	0.129805	[-0.1145678876 ,0.3942669676]	1.07738	0.281309	0.506673
PAAF1	0.304792	0.283088	[-0.25005960748 ,0.85964422748]	1.07667	0.281627	0.506673
FGFR1	0.172133	0.160012	[-0.14149039412 ,0.48575565412]	1.07575	0.282039	0.506673
KIF18B	-0.215461	0.200301	[-0.60805085544 ,0.17712804144]	-1.07569	0.282066	0.506673
ORC2	0.284943	0.264964	[-0.23438601848 ,0.80427163848]	1.0754	0.282194	0.506673
IGFBP3	0.129385	0.120336	[-0.10647226116 ,0.36524298116]	1.0752	0.282283	0.506673
ZNF398	0.440931	0.41046	[-0.36357018656 ,1.24543256656]	1.07424	0.282716	0.507048
ZNF641	0.400019	0.373102	[-0.33126101 ,1.13129981]	1.07214	0.283655	0.508051
MAN2C1	0.232896	0.217337	[-0.19308483612 ,0.65887599612]	1.07159	0.283905	0.508051
PREX1	0.183066	0.170913	[-0.1519232228 ,0.5180544828]	1.07111	0.284122	0.508051
METTL7B	0.178486	0.166656	[-0.14815938156 ,0.50513218156]	1.07099	0.284175	0.508051
ERBB2	0.127528	0.119177	[-0.10605855796 ,0.36111469796]	1.07007	0.284586	0.508382
NEURL3	-0.234237	0.21931	[-0.6640854456 ,0.1956111656]	-1.06806	0.285492	0.509598
SOCS7	0.232809	0.218666	[-0.1957769908 ,0.6613946308]	1.06468	0.287022	0.511163
PRRT3-AS1	-0.164698	0.154703	[-0.46791674356 ,0.13852082356]	-1.0646	0.287055	0.511163
ZNF205	0.260533	0.244762	[-0.2191997844 ,0.7402658444]	1.06444	0.287131	0.511163
NOSIP	0.178522	0.167821	[-0.1504077936 ,0.5074511536]	1.06376	0.287437	0.511163
DOPEY1	0.270135	0.253977	[-0.22765983992 ,0.76792941992]	1.06362	0.287501	0.511163
BMF	0.205751	0.194001	[-0.1744913206 ,0.5859925406]	1.06056	0.288888	0.513225
ALG3	0.22545	0.212684	[-0.19141146764 ,0.64231082764]	1.06002	0.289135	0.513261
TTLL1	0.285471	0.269654	[-0.24305110904 ,0.81399344904]	1.05866	0.289756	0.513959
ZER1	0.300508	0.284189	[-0.25650227088 ,0.85751911088]	1.05742	0.290318	0.514551
RERG	0.205736	0.194762	[-0.17599707528 ,0.58746905528]	1.05635	0.29081	0.515018
ULK2	-0.325273	0.308902	[-0.93072001112 ,0.28017415112]	-1.053	0.292342	0.517026
NUDT3	0.408454	0.387944	[-0.3519156576 ,1.1688230976]	1.05287	0.292401	0.517026
PMM2	-0.299885	0.285089	[-0.8586586978 ,0.2588894178]	-1.0519	0.292846	0.517131
STAU2	0.237378	0.2257	[-0.2049942534 ,0.6797503934]	1.05174	0.292919	0.517131
PPP1R3E	0.286402	0.272682	[-0.24805399692 ,0.82085817692]	1.05032	0.293573	0.517478
CASP2	0.311689	0.296887	[-0.27021044648 ,0.89358850648]	1.04986	0.293784	0.517478
NEDD4	0.21371	0.203616	[-0.18537804496 ,0.61279834496]	1.04957	0.293915	0.517478
RAVER1	0.220884	0.210502	[-0.191700556 ,0.633467676]	1.04932	0.294032	0.517478
CISD3	0.196552	0.18742	[-0.17079069016 ,0.56389491016]	1.04873	0.294304	0.517524
ZNF2	0.585805	0.559002	[-0.50983877012 ,1.68144945012]	1.04795	0.294662	0.517524
PLXDC1	0.261515	0.249609	[-0.22771751176 ,0.75074783176]	1.0477	0.294776	0.517524
KIF22	-0.253034	0.241613	[-0.726594892 ,0.220526892]	-1.04727	0.294975	0.517524
HUNK	0.11368	0.108783	[-0.0995346226 ,0.3268944826]	1.04502	0.296015	0.518678
CMIP	0.259096	0.248041	[-0.2270653344 ,0.7452569144]	1.04457	0.296223	0.518678
TSEN54	0.264836	0.253745	[-0.2325034128 ,0.7621757328]	1.04371	0.296619	0.518678
NAALADL2	0.216506	0.207484	[-0.1901623204 ,0.6231749204]	1.04348	0.296724	0.518678
IDH3G	0.179957	0.172614	[-0.15836587964 ,0.51828083964]	1.04254	0.29716	0.518678
CCDC50	0.263944	0.253212	[-0.23235056076 ,0.76023864076]	1.04239	0.297233	0.518678
ATP7A	0.261496	0.250962	[-0.23039094276 ,0.75338198276]	1.04197	0.297425	0.518678
THY1	0.126073	0.121006	[-0.11109855588 ,0.36324399588]	1.04187	0.29747	0.518678
PIN4	0.249832	0.240288	[-0.22113254856 ,0.72079674856]	1.03972	0.29847	0.519476
MRPL48	0.253618	0.243953	[-0.22453024848 ,0.73176722848]	1.03962	0.298517	0.519476
ABLIM2	0.16365	0.157446	[-0.144944694 ,0.472244214]	1.0394	0.298618	0.519476
RNF38	0.276174	0.26591	[-0.24500907 ,0.79735715]	1.0386	0.29899	0.519507
PAIP2B	0.28883	0.278156	[-0.2563561468 ,0.8340156868]	1.03837	0.299096	0.519507
SCFD2	0.301426	0.290616	[-0.2681803798 ,0.8710333798]	1.0372	0.299643	0.519803
DNAJC6	0.248101	0.239349	[-0.22102256736 ,0.71722400736]	1.03657	0.299938	0.519803
GNL3L	0.192562	0.185823	[-0.17165212496 ,0.55677570496]	1.03626	0.30008	0.519803
SMIM2-AS1	0.144022	0.139013	[-0.12844347828 ,0.41648725828]	1.03603	0.300187	0.519803
XIAP	0.227544	0.21987	[-0.20339992272 ,0.65848864272]	1.03491	0.300713	0.52031
MGRN1	0.246748	0.238649	[-0.22100409236 ,0.71450093236]	1.03394	0.301165	0.52031
CCNL1	0.230646	0.223122	[-0.20667303164 ,0.66796485164]	1.03372	0.301266	0.52031
LRIG1	0.155905	0.150861	[-0.13978343496 ,0.45159335496]	1.03343	0.301402	0.52031
DUSP15	0.165032	0.16016	[-0.1488813678 ,0.4789450678]	1.03042	0.302813	0.522347
MIEF1	-0.332624	0.324034	[-0.96773152168 ,0.30248316168]	-1.02651	0.304652	0.524721
MAN1C1	0.26266	0.255878	[-0.23886092856 ,0.76418018856]	1.0265	0.304654	0.524721
PRIM1	-0.206671	0.202038	[-0.60266502192 ,0.18932218192]	-1.02294	0.306338	0.527219
SDC2	0.132155	0.12963	[-0.12191988252 ,0.38622888252]	1.01948	0.307977	0.529636
DPY19L3	0.248199	0.243683	[-0.2294199466 ,0.7258177466]	1.01853	0.308425	0.530004
IGFBP5	0.0883753	0.0868331	[-0.08181755168 ,0.25856823168]	1.01776	0.308792	0.530229
DCTN1	0.326271	0.321813	[-0.3044832556 ,0.9570251156]	1.01385	0.310654	0.532634
GIT2	-0.436378	0.430425	[-1.28001035436 ,0.40725531636]	-1.01383	0.310664	0.532634
PLEKHA8	0.314527	0.310726	[-0.29449618756 ,0.92355114756]	1.01223	0.311427	0.533537
ARHGEF6	-0.207851	0.205619	[-0.6108651032 ,0.1951630232]	-1.01085	0.312087	0.534262
CLIC5	0.138632	0.137313	[-0.1305012822 ,0.4077654622]	1.00961	0.312684	0.534879
LAMA4	0.154681	0.153595	[-0.14636581668 ,0.45572847668]	1.00707	0.313901	0.536555
SLC25A20	0.218159	0.216913	[-0.2069896196 ,0.6433074196]	1.00575	0.314538	0.537236
GPR161	0.247931	0.246781	[-0.23576043412 ,0.73162205412]	1.00466	0.315061	0.537724
GLIPR1	-0.166061	0.165683	[-0.4908004532 ,0.1586775732]	-1.00228	0.316207	0.539271
METTL23	0.285799	0.285574	[-0.27392542388 ,0.84552388388]	1.00079	0.316929	0.539933
TMEM117	0.266012	0.265881	[-0.25511574216 ,0.78713972216]	1.00049	0.317073	0.539933
RFC2	-0.265294	0.265481	[-0.7856359398 ,0.2550476398]	-0.999298	0.31765	0.540261
NTN1	0.217654	0.217849	[-0.20932986804 ,0.64463722804]	0.999105	0.317744	0.540261
CABLES2	0.179126	0.179609	[-0.17290792648 ,0.53115930648]	0.997309	0.318614	0.541333
STRADB	0.217502	0.218242	[-0.21025195784 ,0.64525669784]	0.996611	0.318953	0.541501
TAF5L	0.424038	0.425817	[-0.410564317 ,1.258639597]	0.99582	0.319337	0.541652
MSL2	0.270466	0.271829	[-0.2623193328 ,0.8032510528]	0.994985	0.319744	0.541652
BRCA1	-0.221235	0.222364	[-0.65706877112 ,0.21459937112]	-0.99492	0.319775	0.541652
AXL	0.140037	0.140818	[-0.13596565292 ,0.41603905292]	0.994455	0.320001	0.541652
LRRN1	0.176704	0.178046	[-0.17226610516 ,0.52567390516]	0.992463	0.320972	0.542887
FZD1	0.212668	0.21439	[-0.20753705088 ,0.63287323088]	0.991967	0.321214	0.54289
SPR	0.253488	0.256104	[-0.24847486716 ,0.75545132716]	0.989788	0.322278	0.544242
SS18L1	0.216281	0.218644	[-0.21226179472 ,0.64482359472]	0.989191	0.32257	0.544242
ERN1	0.263265	0.266233	[-0.25855241008 ,0.78508153008]	0.98885	0.322737	0.544242
NSUN6	0.291336	0.295547	[-0.28793612932 ,0.87060758932]	0.985751	0.324255	0.546394
POLRMT	0.202331	0.205414	[-0.20028179336 ,0.60494291336]	0.984987	0.32463	0.546619
MAGT1	0.193357	0.196428	[-0.1916407572 ,0.5783553172]	0.984369	0.324934	0.546722
ASB2	-0.220685	0.224408	[-0.66052472108 ,0.21915512108]	-0.983408	0.325407	0.546776
ORAI2	0.214816	0.21846	[-0.21336529756 ,0.64299637756]	0.983319	0.32545	0.546776
LUC7L	0.227924	0.232696	[-0.228160236 ,0.684008476]	0.979493	0.327337	0.549536
TBC1D5	0.232631	0.237958	[-0.23376648508 ,0.69902798508]	0.977614	0.328265	0.550686
HLX	0.24571	0.252113	[-0.24843107704 ,0.73985099704]	0.974603	0.329757	0.552778
FBXO41	0.189581	0.194742	[-0.19211349516 ,0.57127483516]	0.973497	0.330306	0.553288
ESRRA	0.204924	0.21062	[-0.2078905064 ,0.6177392664]	0.972959	0.330574	0.553325
COG1	0.278352	0.28714	[-0.28444367556 ,0.84114673556]	0.969392	0.33235	0.555886
CBFA2T2	0.211291	0.218089	[-0.21616448592 ,0.63874616592]	0.968827	0.332632	0.555946
CCDC34	-0.193627	0.200048	[-0.58572019116 ,0.19846707116]	-0.967902	0.333094	0.555957
ENTPD6	0.153584	0.158692	[-0.15745311252 ,0.46462065252]	0.967809	0.33314	0.555957
SIRT3	-0.377917	0.390679	[-1.14364895556 ,0.38781433556]	-0.967334	0.333377	0.555957
SLIT3	0.172314	0.178334	[-0.1772215934 ,0.5218493134]	0.96624	0.333924	0.556458
ORC3	0.240569	0.249234	[-0.24792977336 ,0.72906737336]	0.965233	0.334428	0.556554
F11R	0.244656	0.253492	[-0.25218936368 ,0.74150048368]	0.96514	0.334475	0.556554
TAB1	-0.291225	0.301907	[-0.88296245084 ,0.30051271084]	-0.964618	0.334736	0.556579
PNRC1	0.201229	0.209667	[-0.20971758112 ,0.61217636112]	0.959758	0.337177	0.560225
LY6E	0.0868967	0.0906191	[-0.09071662132 ,0.26451012132]	0.958923	0.337597	0.560511
NOS3	0.171215	0.178769	[-0.17917281692 ,0.52160333692]	0.957743	0.338192	0.560997
PLCB4	0.0782744	0.0818236	[-0.08209974348 ,0.23864862348]	0.956625	0.338757	0.560997
IGSF23	0.202065	0.211265	[-0.21201449128 ,0.61614379128]	0.956452	0.338844	0.560997
SLC35D1	-0.179245	0.187421	[-0.5465900538 ,0.1881008738]	-0.956373	0.338884	0.560997
MAP4K3	0.209445	0.219149	[-0.2200866414 ,0.6389773014]	0.955721	0.339213	0.56113
MYZAP	0.233459	0.244937	[-0.24661860104 ,0.71353610104]	0.953136	0.340521	0.562882
PRPS2	-0.202705	0.212918	[-0.62002511132 ,0.21461469132]	-0.952033	0.34108	0.563394
CCDC57	0.278703	0.293033	[-0.2956424528 ,0.8530485928]	0.951097	0.341555	0.563766
UBTF	0.315431	0.332636	[-0.3365347284 ,0.9673975684]	0.948279	0.342988	0.565717
PHC1	0.343663	0.362731	[-0.36728993736 ,1.05461505736]	0.947431	0.343419	0.566015
ATP6V1E2	0.345562	0.365681	[-0.371171664 ,1.062296484]	0.944984	0.344667	0.567403
AARSD1	0.287385	0.304177	[-0.30880265532 ,0.88357301532]	0.944794	0.344764	0.567403
TBRG4	0.222398	0.236298	[-0.24074622752 ,0.68554256752]	0.941176	0.346615	0.570033
DECR2	0.171824	0.182796	[-0.18645644324 ,0.53010532324]	0.939977	0.347229	0.570628
PRKD3	0.218479	0.232605	[-0.23742804216 ,0.67438550216]	0.939267	0.347594	0.570812
PTDSS2	0.19859	0.212056	[-0.21704072224 ,0.61422034224]	0.936495	0.349018	0.572389
AATF	0.244639	0.261325	[-0.26755795596 ,0.75683663596]	0.936149	0.349196	0.572389
SIRPA	0.114228	0.122049	[-0.1249883456 ,0.3534451456]	0.93592	0.349315	0.572389
CPPED1	-0.18897	0.202318	[-0.58551402748 ,0.20757336748]	-0.934025	0.350291	0.573573
ICA1	0.189505	0.203037	[-0.20844827008 ,0.58745735008]	0.933349	0.35064	0.573728
TMEM200A	-0.107251	0.115266	[-0.33317282676 ,0.11867138676]	-0.93046	0.352133	0.575754
LRRCC1	0.151744	0.163299	[-0.16832170328 ,0.47181064328]	0.929243	0.352763	0.576367
AXIN2	0.0875513	0.0943094	[-0.0972950742 ,0.2723977542]	0.928342	0.35323	0.576713
DAPK2	0.184922	0.200013	[-0.20710277932 ,0.57694765932]	0.924553	0.355199	0.578322
CAMK1D	0.123391	0.13346	[-0.13819118456 ,0.38497274456]	0.924551	0.355199	0.578322
NAMPT	-0.139335	0.150795	[-0.4348941442 ,0.1562238042]	-0.924002	0.355486	0.578322
SLC25A14	0.247879	0.26835	[-0.27808687292 ,0.77384523292]	0.923716	0.355634	0.578322
RHBDD1	0.306564	0.332091	[-0.34433341424 ,0.95746171424]	0.923134	0.355937	0.578322
ZNF669	0.252939	0.274018	[-0.28413665488 ,0.79001499488]	0.923074	0.355969	0.578322
PRDM11	0.315362	0.341769	[-0.35450610648 ,0.98522930648]	0.922732	0.356147	0.578322
ATM	0.248168	0.269015	[-0.27910098016 ,0.77543604016]	0.922506	0.356265	0.578322
RBL2	0.233238	0.253176	[-0.26298693192 ,0.72946221192]	0.921248	0.356921	0.578971
SCML2	0.192127	0.209	[-0.2175128988 ,0.6017672188]	0.919269	0.357955	0.580232
HCG11	0.148178	0.161578	[-0.16851464016 ,0.46487032016]	0.917068	0.359107	0.581681
LRRFIP2	-0.269343	0.293928	[-0.84544128156 ,0.30675456156]	-0.91636	0.359478	0.581865
DPYSL3	0.0921655	0.100656	[-0.10512072532 ,0.28945164532]	0.915646	0.359853	0.582054
EPCAM	0.19494	0.213317	[-0.2231602292 ,0.6130405292]	0.913854	0.360794	0.583055
TMOD2	0.237091	0.259546	[-0.27161864944 ,0.74580054944]	0.913484	0.360988	0.583055
ZNF558	0.273608	0.300427	[-0.315229444 ,0.862445964]	0.91073	0.362438	0.584978
DPYD	-0.156867	0.172686	[-0.49533242148 ,0.18159812148]	-0.908393	0.36367	0.58634
WASL	-0.190641	0.209923	[-0.60209065448 ,0.22080863448]	-0.908146	0.363801	0.58634
KLHDC2	0.244116	0.269275	[-0.28366339052 ,0.77189495052]	0.906567	0.364636	0.587267
RAB24	0.200236	0.22143	[-0.2337666432 ,0.6342386432]	0.904286	0.365844	0.58815
43352	0.258178	0.285615	[-0.30162855708 ,0.81798409708]	0.903935	0.36603	0.58815
NDUFS3	-0.231833	0.256486	[-0.73454584688 ,0.27088016688]	-0.90388	0.366059	0.58815
NREP	0.176804	0.195674	[-0.2067166424 ,0.5603242224]	0.903564	0.366226	0.58815
MRPL45	0.179198	0.198478	[-0.20981941704 ,0.56821541704]	0.90286	0.3666	0.588332
DSCC1	0.162505	0.180244	[-0.1907734684 ,0.5157831684]	0.901582	0.367279	0.589002
TUBB6	0.120995	0.134713	[-0.1430431264 ,0.3850331664]	0.898166	0.369097	0.590385
CYGB	0.145032	0.16148	[-0.17146809628 ,0.46153249628]	0.898145	0.369108	0.590385
LAS1L	0.195337	0.217511	[-0.2309841366 ,0.6216573566]	0.898056	0.369156	0.590385
EXOC6B	0.311709	0.347116	[-0.3686379422 ,0.9920565622]	0.897998	0.369187	0.590385
TRMT2B	0.210161	0.234675	[-0.24980199472 ,0.67012393472]	0.895541	0.370498	0.592063
SYNM	0.0858411	0.0960724	[-0.10246081812 ,0.27414297812]	0.893504	0.371587	0.593383
PDPK1	0.236948	0.265473	[-0.283380051 ,0.757275971]	0.892548	0.372099	0.593492
BOD1	0.20475	0.229438	[-0.244949494 ,0.654449034]	0.892395	0.372181	0.593492
JAK3	-0.180379	0.202317	[-0.57692026024 ,0.21616314024]	-0.891563	0.372627	0.593674
ALKBH3	0.190168	0.213611	[-0.22850991408 ,0.60884637408]	0.890254	0.37333	0.593674
KCTD20	0.226259	0.254152	[-0.27187901304 ,0.72439633304]	0.89025	0.373332	0.593674
FAM13B	-0.227657	0.256003	[-0.72942278768 ,0.27410782768]	-0.889278	0.373854	0.593674
PGRMC1	0.198572	0.223392	[-0.23927561248 ,0.63641941248]	0.888896	0.374059	0.593674
YJEFN3	0.186352	0.209714	[-0.2246866292 ,0.5973913492]	0.888603	0.374216	0.593674
KXD1	0.33409	0.376047	[-0.40296174992 ,1.07114190992]	0.888427	0.374311	0.593674
C19orf73	0.206911	0.232938	[-0.24964829516 ,0.66347031516]	0.888265	0.374398	0.593674
UBE2C	0.137199	0.154792	[-0.166192804 ,0.440591444]	0.886347	0.375431	0.594569
LHFPL3-AS2	0.0982719	0.110892	[-0.1190756956 ,0.3156194156]	0.886197	0.375511	0.594569
ZBED8	0.236375	0.266864	[-0.28667871008 ,0.75942777008]	0.885749	0.375753	0.594569
EME1	-0.249345	0.282441	[-0.80292973244 ,0.30423953244]	-0.882822	0.377333	0.596427
GGCX	0.327295	0.370832	[-0.39953658032 ,1.05412620032]	0.882595	0.377455	0.596427
ZNF674-AS1	0.219743	0.249381	[-0.26904278236 ,0.70852972236]	0.881157	0.378233	0.597051
POGZ	0.232365	0.263826	[-0.28473366052 ,0.74946362052]	0.880751	0.378452	0.597051
PITPNM1	0.170644	0.193884	[-0.20936924592 ,0.55065780592]	0.880134	0.378787	0.597051
ATL1	0.239785	0.272628	[-0.29456684116 ,0.77413598116]	0.879529	0.379114	0.597051
SLC25A19	-0.259645	0.295244	[-0.83832373888 ,0.31903441888]	-0.879423	0.379172	0.597051
SMS	-0.184042	0.209464	[-0.59459079212 ,0.22650729212]	-0.878633	0.3796	0.597309
PSD	0.160423	0.183051	[-0.1983565292 ,0.5192034692]	0.876387	0.38082	0.59881
PLEKHA5	0.232495	0.266846	[-0.29052280948 ,0.75551316948]	0.871271	0.383606	0.602771
TBP	0.329909	0.379194	[-0.4133106856 ,1.0731282656]	0.870027	0.384285	0.603419
ARSD	0.148122	0.170488	[-0.18603566652 ,0.48227900652]	0.868808	0.384952	0.604046
PTGIS	0.102706	0.118335	[-0.12922973296 ,0.33464239296]	0.867931	0.385432	0.604379
RBBP7	0.201868	0.233555	[-0.25590116648 ,0.65963634648]	0.864324	0.38741	0.607059
BMPR1A	-0.271396	0.31445	[-0.8877185276 ,0.3449257076]	-0.863083	0.388092	0.607706
MAP3K3	0.217004	0.25175	[-0.27642598632 ,0.71043378632]	0.861982	0.388697	0.608232
SLC6A6	0.108929	0.126527	[-0.13906344784 ,0.35692142784]	0.860917	0.389284	0.608728
MAP1A	0.162362	0.189306	[-0.2086771184 ,0.5334015784]	0.857672	0.391074	0.610847
TOPBP1	0.197947	0.230853	[-0.25452504932 ,0.65041916932]	0.857459	0.391191	0.610847
SLC25A25-AS1	0.144322	0.168428	[-0.18579730788 ,0.47444124788]	0.856875	0.391514	0.610847
ID1	0.0642484	0.0750333	[-0.08281697268 ,0.21131369268]	0.856264	0.391852	0.610847
FTCDNL1	0.222804	0.260282	[-0.28734802388 ,0.73295566388]	0.856011	0.391992	0.610847
KIF7	0.232285	0.271632	[-0.30011383756 ,0.76468403756]	0.855146	0.39247	0.611171
ARID1B	0.277839	0.325825	[-0.36077808244 ,0.91645646244]	0.852725	0.393812	0.61218
SHOC2	-0.165753	0.19442	[-0.54681556184 ,0.21530907024]	-0.852554	0.393906	0.61218
RUVBL1	0.251222	0.294685	[-0.32636112116 ,0.82880416116]	0.852509	0.393932	0.61218
SLC22A18	0.12252	0.144248	[-0.16020631148 ,0.40524629148]	0.84937	0.395676	0.614467
ZMYM3	0.24625	0.290314	[-0.32276424252 ,0.81526482252]	0.848222	0.396314	0.615036
ELK1	0.238308	0.281211	[-0.3128662018 ,0.7894817218]	0.847433	0.396754	0.615295
DNAJC2	0.163363	0.193048	[-0.215011386 ,0.541737166]	0.846229	0.397425	0.615913
SHH	0.115008	0.136004	[-0.1515590396 ,0.3815747196]	0.845624	0.397763	0.616014
ICAM2	0.168512	0.19966	[-0.22282116208 ,0.55984544208]	0.843996	0.398672	0.616135
QKI	0.163665	0.194001	[-0.2165759452 ,0.5439064852]	0.843633	0.398875	0.616135
LINC00857	0.196673	0.233174	[-0.2603482888 ,0.6536948888]	0.843461	0.398971	0.616135
HTRA3	0.0837849	0.0993469	[-0.11093511612 ,0.27850491612]	0.843356	0.399029	0.616135
WWTR1	0.12017	0.142544	[-0.15921558232 ,0.39955608232]	0.843041	0.399206	0.616135
MUM1	0.261543	0.311238	[-0.34848265732 ,0.87156899732]	0.840333	0.400722	0.617265
SBK1	0.111593	0.132903	[-0.14889685308 ,0.37208221308]	0.839656	0.401101	0.617265
THOC2	0.149669	0.178327	[-0.199851786 ,0.499190446]	0.839297	0.401303	0.617265
TTC38	-0.147648	0.17598	[-0.49256902924 ,0.19727244924]	-0.839006	0.401466	0.617265
PROCR	0.103314	0.123142	[-0.13804397196 ,0.34467267196]	0.838986	0.401477	0.617265
ALDH5A1	0.153643	0.183168	[-0.20536713824 ,0.51265335824]	0.838808	0.401577	0.617265
GIMAP8	-0.175294	0.20939	[-0.58569794124 ,0.23510956124]	-0.837167	0.402499	0.618123
C11orf49	0.225138	0.269034	[-0.30216829876 ,0.75244431876]	0.836839	0.402683	0.618123
ATP11C	-0.173291	0.207603	[-0.5801924034 ,0.2336100434]	-0.834725	0.403872	0.619133
PRPF19	0.25089	0.300577	[-0.33824101868 ,0.84002153868]	0.834695	0.403889	0.619133
SP100	-0.191836	0.230101	[-0.64283506944 ,0.25916266944]	-0.833703	0.404449	0.619569
NHS	-0.165765	0.199137	[-0.5560734418 ,0.2245434218]	-0.832417	0.405174	0.620259
MKRN1	0.249451	0.299951	[-0.33845365576 ,0.83735487576]	0.831637	0.405614	0.620512
UBN1	0.250088	0.301105	[-0.34007716752 ,0.84025408752]	0.830569	0.406217	0.621014
SNRNP200	0.213008	0.256797	[-0.2903138988 ,0.7163294788]	0.82948	0.406833	0.621535
HNRNPF	-0.274597	0.331538	[-0.92441148888 ,0.37521718888]	-0.828253	0.407527	0.622175
CCDC170	0.133451	0.161233	[-0.18256555 ,0.44946781]	0.827691	0.407845	0.62224
WWOX	0.216808	0.262148	[-0.29700192776 ,0.73061766776]	0.827044	0.408212	0.622379
CNP	0.257745	0.312307	[-0.35437607508 ,0.86986549508]	0.825294	0.409205	0.622991
LBR	0.13268	0.160825	[-0.18253650272 ,0.44789664272]	0.824998	0.409373	0.622991
LEMD3	0.196043	0.237728	[-0.26990354096 ,0.66198934096]	0.824653	0.409569	0.622991
HDAC6	0.219119	0.265809	[-0.30186771552 ,0.74010537552]	0.824345	0.409743	0.622991
YAE1D1	0.128032	0.155396	[-0.17654475684 ,0.43260865684]	0.823906	0.409993	0.622991
PRKCE	0.320437	0.389501	[-0.4429855966 ,1.0838596366]	0.822685	0.410687	0.623305
DDX56	0.256362	0.31166	[-0.354490996 ,0.867215616]	0.822571	0.410752	0.623305
NUP85	-0.258602	0.314744	[-0.87550015048 ,0.35829687048]	-0.821625	0.41129	0.623338
TTC27	0.216996	0.264177	[-0.30078984164 ,0.73478266164]	0.821406	0.411415	0.623338
NLN	-0.195638	0.23827	[-0.66264613664 ,0.27137043664]	-0.821078	0.411602	0.623338
SEMA3G	0.153574	0.187325	[-0.2135825086 ,0.5207296686]	0.819826	0.412315	0.624
ZNF862	0.204127	0.249453	[-0.28480211088 ,0.69305513088]	0.818295	0.413189	0.624903
OPTN	0.168429	0.206802	[-0.2369028178 ,0.5737612378]	0.814446	0.415389	0.627498
DMTF1	0.200447	0.246152	[-0.28201098628 ,0.68290482628]	0.814322	0.415461	0.627498
LARP1	0.20773	0.256014	[-0.29405758976 ,0.70951848976]	0.811402	0.417135	0.629109
CDCA7L	-0.140987	0.173804	[-0.4816438626 ,0.1996695226]	-0.811183	0.417261	0.629109
CFTR	0.0775282	0.095697	[-0.1100380582 ,0.2650943582]	0.810141	0.417859	0.629109
KRI1	0.211498	0.261191	[-0.30043546416 ,0.72343206416]	0.809747	0.418086	0.629109
FOXS1	0.160237	0.197885	[-0.22761769604 ,0.54809071604]	0.809747	0.418086	0.629109
PPM1F	0.236098	0.291641	[-0.33551855632 ,0.80771491632]	0.80955	0.418199	0.629109
CDK17	-0.195577	0.242222	[-0.67033316068 ,0.27917858068]	-0.807429	0.41942	0.630526
IL6R	0.157894	0.195992	[-0.2262493604 ,0.5420382604]	0.805618	0.420463	0.631562
PCDH7	0.170917	0.21225	[-0.245093482 ,0.586928282]	0.805263	0.420668	0.631562
TRIM44	0.208561	0.259336	[-0.29973789796 ,0.71685961796]	0.804211	0.421275	0.632053
NONO	0.215394	0.268008	[-0.30990167416 ,0.74068947416]	0.803685	0.421579	0.632057
YIPF6	0.189301	0.235916	[-0.2730953056 ,0.6516968256]	0.802406	0.422318	0.632057
TPP1	0.177288	0.220975	[-0.25582381636 ,0.61039971636]	0.802297	0.422381	0.632057
SFSWAP	0.276541	0.344699	[-0.39906864832 ,0.95215002832]	0.802268	0.422398	0.632057
CHDH	-0.132524	0.165322	[-0.45655469096 ,0.19150569096]	-0.801617	0.422775	0.632202
TBL1X	0.1294	0.161765	[-0.18765929988 ,0.44645911988]	0.799926	0.423754	0.633247
RSBN1L	0.246223	0.308131	[-0.3577140876 ,0.8501606476]	0.799086	0.424241	0.633555
NELFA	-0.228486	0.286421	[-0.78987146984 ,0.33289866984]	-0.797729	0.425028	0.634311
BRCC3	0.165306	0.207389	[-0.24117764596 ,0.57178880596]	0.797078	0.425406	0.634456
SCPEP1	-0.126893	0.159406	[-0.43932949452 ,0.18554295452]	-0.796037	0.426011	0.634938
MCM7	-0.162246	0.20402	[-0.5621242144 ,0.2376327744]	-0.795246	0.426471	0.63498
ABCC4	0.127284	0.160101	[-0.18651404172 ,0.44108112172]	0.795021	0.426601	0.63498
ACE	0.134809	0.169879	[-0.198153656 ,0.467771436]	0.793559	0.427452	0.635828
WSB1	0.178954	0.22576	[-0.2635351836 ,0.6214436636]	0.792675	0.427967	0.636175
LZTS2	0.177603	0.224306	[-0.26203659548 ,0.61724199548]	0.791788	0.428484	0.636336
PATL1	-0.176304	0.222741	[-0.61287643428 ,0.26026747428]	-0.791523	0.428639	0.636336
FRMD6	0.131624	0.166978	[-0.19565319236 ,0.45890053236]	0.78827	0.430539	0.638737
NUP93	-0.269138	0.342714	[-0.9408580488 ,0.4025819288]	-0.785313	0.43227	0.640883
PPP1R12C	0.210816	0.268667	[-0.3157717024 ,0.7374046624]	0.784675	0.432644	0.640972
CORO2A	0.149906	0.191147	[-0.2247424774 ,0.5245540174]	0.784243	0.432897	0.640972
SULF2	0.098337	0.125574	[-0.14778882108 ,0.34446272108]	0.783097	0.43357	0.641547
EFNB1	0.145558	0.186149	[-0.21929432656 ,0.51041126656]	0.781944	0.434247	0.641766
RWDD3	-0.206096	0.263591	[-0.72273402516 ,0.31054238516]	-0.781878	0.434287	0.641766
CEP41	0.291637	0.373472	[-0.44036736936 ,1.02364116936]	0.780881	0.434872	0.642212
PDGFC	0.120029	0.154935	[-0.18364297812 ,0.42370083812]	0.774707	0.438513	0.647165
HVCN1	-0.232074	0.301006	[-0.8220455728 ,0.3578976728]	-0.770995	0.44071	0.649983
NCS1	0.133734	0.173838	[-0.206988571 ,0.474457271]	0.769304	0.441713	0.650281
DUS1L	0.167609	0.21788	[-0.25943514252 ,0.59465362252]	0.769274	0.441731	0.650281
BEND7	0.185399	0.241052	[-0.28706411296 ,0.65786159296]	0.769122	0.441821	0.650281
EDC4	0.199827	0.259997	[-0.3097664446 ,0.7094203646]	0.768575	0.442146	0.650281
CFAP20	0.253677	0.330211	[-0.3935369324 ,0.9008909324]	0.768227	0.442353	0.650281
UBC	0.224792	0.293755	[-0.35096697152 ,0.80055091152]	0.765237	0.44413	0.652456
OGFR	0.15514	0.202859	[-0.2424637628 ,0.5527442228]	0.764768	0.44441	0.652456
ZNF207	0.325326	0.427364	[-0.5123082584 ,1.1629597584]	0.761238	0.446515	0.655121
MSI1	0.0967432	0.127219	[-0.15260591396 ,0.34609237396]	0.760447	0.446988	0.655388
ILF3-AS1	0.141637	0.186494	[-0.22389114 ,0.50716534]	0.759473	0.44757	0.655816
DOCK4	-0.215993	0.284949	[-0.77449190096 ,0.34250632096]	-0.758006	0.448447	0.655988
C5orf30	-0.15538	0.205005	[-0.55718879492 ,0.24642973492]	-0.757931	0.448492	0.655988
MYO1D	0.134349	0.177284	[-0.2131268644 ,0.4818250044]	0.75782	0.448559	0.655988
ADAMTS12	0.105597	0.13948	[-0.16778391396 ,0.37897749396]	0.757075	0.449005	0.656093
E2F3	0.191942	0.253646	[-0.30520501944 ,0.68908911944]	0.756731	0.449211	0.656093
CHD2	0.170296	0.225858	[-0.2723865288 ,0.6129779288]	0.753994	0.450853	0.657215
SLC2A9	0.248788	0.330131	[-0.39826869536 ,0.89584547536]	0.753605	0.451087	0.657215
BCL2L10	0.154638	0.205216	[-0.24758486592 ,0.55686166592]	0.75354	0.451126	0.657215
PTPRE	-0.221896	0.294483	[-0.79908274672 ,0.35529132672]	-0.753509	0.451144	0.657215
ZNF786	0.246426	0.327533	[-0.39553845176 ,0.88839093176]	0.752371	0.451828	0.657787
MLH3	0.219983	0.292685	[-0.3536801774 ,0.7936452774]	0.751602	0.452291	0.658036
CMTR1	0.227138	0.304278	[-0.36924594276 ,0.82352276276]	0.746484	0.455375	0.662097
TNFAIP3	-0.122996	0.164946	[-0.44629084912 ,0.20029794912]	-0.745676	0.455863	0.66238
ADCY4	0.214545	0.288728	[-0.3513609876 ,0.7804510476]	0.743071	0.457439	0.663916
HNRNPUL1	0.223361	0.300638	[-0.36589015756 ,0.81261221756]	0.742956	0.457508	0.663916
MN1	0.159925	0.215756	[-0.262956394 ,0.582806734]	0.741232	0.458553	0.665005
COG7	0.281429	0.380941	[-0.4652153382 ,1.0280725782]	0.738773	0.460045	0.666459
TMLHE	0.190011	0.257428	[-0.31454835108 ,0.69456989108]	0.738112	0.460446	0.666459
PLSCR4	-0.130687	0.177176	[-0.47795171524 ,0.21657847524]	-0.737609	0.460752	0.666459
TNRC6C	0.240187	0.325672	[-0.39813088068 ,0.87850486068]	0.737511	0.460812	0.666459
ATXN7L1	0.337716	0.458137	[-0.56023280764 ,1.23566426764]	0.73715	0.461031	0.666459
MAP4K4	0.153128	0.208441	[-0.2554163002 ,0.5616724002]	0.734635	0.462562	0.667901
PELI2	0.139318	0.189833	[-0.2327538156 ,0.5113900156]	0.7339	0.46301	0.667901
MMP2	0.0641787	0.0874851	[-0.10729198544 ,0.23564946544]	0.733596	0.463195	0.667901
ACSL5	0.124776	0.170144	[-0.20870537364 ,0.45825757364]	0.733357	0.46334	0.667901
KATNB1	0.190221	0.259481	[-0.31836174472 ,0.69880370472]	0.733082	0.463508	0.667901
FZD5	0.165704	0.2265	[-0.2782358688 ,0.6096432688]	0.731584	0.464422	0.66875
KANK1	0.135328	0.18509	[-0.2274481872 ,0.4981039072]	0.731147	0.464689	0.66875
CUL1	0.235972	0.323653	[-0.39838734204 ,0.87033202204]	0.729091	0.465946	0.669938
RNF157	-0.0940414	0.129069	[-0.3470171396 ,0.1589343596]	-0.728612	0.466239	0.669938
HSD11B2	0.0798345	0.109611	[-0.13500398944 ,0.29467294944]	0.728341	0.466405	0.669938
ZNF473	0.258606	0.355613	[-0.438394641 ,0.955607241]	0.727213	0.467095	0.670503
PLXNB1	0.136575	0.188373	[-0.2326369168 ,0.5057865368]	0.725022	0.468439	0.671673
CACNA1D	0.151824	0.20959	[-0.25897169036 ,0.56262029036]	0.724388	0.468828	0.671673
ACSS2	0.133329	0.184072	[-0.2274532656 ,0.4941103856]	0.724327	0.468865	0.671673
FHOD3	0.162767	0.224833	[-0.27790624232 ,0.60343928232]	0.723944	0.4691	0.671673
PEX12	0.193133	0.267116	[-0.33041456372 ,0.71668018372]	0.72303	0.469662	0.672051
UPRT	-0.177249	0.245724	[-0.65886786432 ,0.30436920432]	-0.721336	0.470703	0.673114
PRKCQ	0.131828	0.183063	[-0.22697548576 ,0.49063110576]	0.720123	0.471449	0.673755
ZNF304	0.162731	0.226134	[-0.28049172348 ,0.60595380348]	0.719622	0.471758	0.673769
RAB15	-0.114879	0.159794	[-0.4280747924 ,0.1983164724]	-0.718922	0.472189	0.673959
SLC4A1AP	0.205787	0.28651	[-0.35577227264 ,0.76734647264]	0.718255	0.4726	0.67412
PMFBP1	0.169648	0.236403	[-0.29370197464 ,0.63299811464]	0.717622	0.47299	0.67425
TNRC6A	0.198743	0.278183	[-0.34649616404 ,0.74398256404]	0.714433	0.47496	0.676406
RNLS	0.134004	0.187628	[-0.23374618112 ,0.50175488112]	0.714203	0.475102	0.676406
SMAD3	0.158431	0.222668	[-0.27799813704 ,0.59486051704]	0.711513	0.476766	0.677997
TTC3	0.139852	0.19658	[-0.24544463852 ,0.52514949852]	0.711427	0.47682	0.677997
GUCA2A	0.0410598	0.0577638	[-0.07215721488 ,0.15427679488]	0.710822	0.477194	0.678102
TSR2	0.146239	0.206233	[-0.25797801648 ,0.55045627648]	0.709096	0.478265	0.678832
THBD	0.121006	0.170807	[-0.2137756416 ,0.4557876416]	0.708437	0.478674	0.678832
SMTN	0.135731	0.19165	[-0.23990293116 ,0.51136515116]	0.708224	0.478806	0.678832
TBC1D16	0.139353	0.196811	[-0.24639669112 ,0.52510369112]	0.708056	0.47891	0.678832
PARP11	-0.198906	0.281364	[-0.75037993576 ,0.35256853576]	-0.706933	0.479608	0.678982
ATF2	-0.17566	0.248487	[-0.66269481476 ,0.31137493476]	-0.706917	0.479618	0.678982
CNTNAP2	-0.10049	0.142434	[-0.37966082152 ,0.17868070152]	-0.70552	0.480487	0.679231
KMT2C	0.151189	0.214304	[-0.26884683568 ,0.57122389568]	0.705487	0.480507	0.679231
TAX1BP1	0.140181	0.198787	[-0.2494411706 ,0.5298038106]	0.705184	0.480696	0.679231
WIPF1	-0.114282	0.16253	[-0.43284175988 ,0.20427741988]	-0.703143	0.481966	0.6806
RSU1	0.175141	0.249889	[-0.31464188292 ,0.66492310292]	0.700874	0.483382	0.682143
NMNAT3	0.127769	0.182416	[-0.22976699816 ,0.48530409816]	0.700424	0.483663	0.682143
RAB11FIP3	0.147083	0.210443	[-0.26538503196 ,0.55955153196]	0.698922	0.484601	0.682255
KLHL24	0.133537	0.191069	[-0.2409581632 ,0.5080320032]	0.698894	0.484618	0.682255
NEU3	0.213935	0.306127	[-0.38607310856 ,0.81394310856]	0.698845	0.484649	0.682255
C20orf24	0.102331	0.146731	[-0.18526224956 ,0.38992350956]	0.697403	0.485551	0.682675
ABCB7	0.171818	0.246525	[-0.31137155096 ,0.65500753096]	0.696959	0.485829	0.682675
FAM214A	-0.198495	0.284818	[-0.75673867004 ,0.35974867004]	-0.696918	0.485854	0.682675
BRD7	0.168823	0.243628	[-0.3086875594 ,0.6463332794]	0.692954	0.488338	0.685592
RAPGEF5	0.166143	0.23987	[-0.30400261152 ,0.63628901152]	0.692637	0.488537	0.685592
ATP6AP2	0.141926	0.206373	[-0.26256606092 ,0.54641738092]	0.687713	0.491633	0.689508
PLA1A	0.0957032	0.139464	[-0.17764661104 ,0.36905295104]	0.686221	0.492574	0.690399
LINC01411	0.0879555	0.128454	[-0.1638152512 ,0.3397262712]	0.684721	0.49352	0.691
RAD51D	0.249214	0.364215	[-0.4646475848 ,0.9630757248]	0.68425	0.493818	0.691
ZNF703	0.0977157	0.142841	[-0.18225318312 ,0.37768460312]	0.684086	0.493921	0.691
POC5	0.215938	0.316046	[-0.40351315 ,0.83538815]	0.683246	0.494451	0.691313
PLA2G6	0.168115	0.246483	[-0.314991645 ,0.651221225]	0.682055	0.495204	0.691938
MIPEP	0.137519	0.201899	[-0.25820362524 ,0.53324170524]	0.681127	0.495791	0.692329
DKK3	0.0928899	0.136551	[-0.17475026816 ,0.36053002816]	0.680257	0.496342	0.692669
ZBTB2	0.193138	0.285411	[-0.36626748352 ,0.75254270352]	0.676701	0.498596	0.694756
TGFBRAP1	0.227509	0.336207	[-0.43145611088 ,0.88647485088]	0.676695	0.4986	0.694756
TMEM14C	0.157491	0.232822	[-0.29884066988 ,0.61382216988]	0.676442	0.49876	0.694756
LSM8	-0.171369	0.254509	[-0.67020597904 ,0.32746821904]	-0.673332	0.500736	0.697079
CDC42EP3	0.141026	0.209932	[-0.2704405916 ,0.5524917116]	0.671769	0.501731	0.698034
DOCK1	0.149477	0.222898	[-0.287402643 ,0.586356243]	0.670607	0.502471	0.698632
CNNM2	-0.31948	0.478528	[-1.25739472432 ,0.61843402432]	-0.667632	0.504369	0.70084
ZDHHC17	0.183612	0.276219	[-0.35777618268 ,0.72500066268]	0.664735	0.50622	0.702545
SNX12	0.168769	0.253979	[-0.32902940888 ,0.66656798888]	0.664501	0.50637	0.702545
WRB	-0.188942	0.284443	[-0.74645001056 ,0.36856669056]	-0.664251	0.506529	0.702545
STAT6	0.214372	0.323277	[-0.4192502222 ,0.8479944222]	0.663123	0.507252	0.703115
CLP1	0.232547	0.351656	[-0.45669848156 ,0.92179308156]	0.661292	0.508425	0.704309
RASSF2	-0.110171	0.166799	[-0.43709734776 ,0.21675612776]	-0.660498	0.508934	0.704456
PDPR	-0.14084	0.213345	[-0.5589962864 ,0.2773154864]	-0.660154	0.509155	0.704456
CRIM1	0.130447	0.198198	[-0.25802152996 ,0.51891580996]	0.658165	0.510432	0.705791
MYC	0.0922946	0.140381	[-0.1828515042 ,0.3674406242]	0.657459	0.510886	0.705985
LZTR1	-0.166085	0.252878	[-0.661725391 ,0.329555291]	-0.65678	0.511322	0.706156
TNPO3	0.200262	0.305638	[-0.39878758448 ,0.79931254448]	0.655228	0.512321	0.707103
KDM4C	0.263244	0.402568	[-0.525788166 ,1.052276826]	0.653913	0.513168	0.707136
EPPK1	0.107462	0.164363	[-0.21469047092 ,0.42961377092]	0.653806	0.513237	0.707136
MED29	0.212741	0.325492	[-0.42522301368 ,0.85070487368]	0.653598	0.513371	0.707136
SYK	0.140746	0.215457	[-0.2815492984 ,0.5630422984]	0.653246	0.513597	0.707136
NHSL1	-0.142812	0.218974	[-0.57200112972 ,0.28637736972]	-0.652186	0.514281	0.707254
NKAP	0.176206	0.270196	[-0.3533784364 ,0.7057912164]	0.652142	0.51431	0.707254
ZNF74	0.176057	0.27042	[-0.3539652502 ,0.7060801502]	0.651053	0.515013	0.70779
CASK	0.131358	0.202106	[-0.26477029024 ,0.52748697024]	0.649946	0.515727	0.708062
REPS2	0.127065	0.195574	[-0.25626127648 ,0.51039071648]	0.6497	0.515886	0.708062
TCTN1	0.19633	0.302377	[-0.3963291584 ,0.7889898184]	0.649289	0.516151	0.708062
XRCC2	-0.153831	0.237652	[-0.61962841808 ,0.31196721808]	-0.647294	0.517442	0.708219
TADA2A	0.200227	0.309371	[-0.40614090464 ,0.80659472464]	0.647206	0.517499	0.708219
OPHN1	0.196837	0.304493	[-0.39996826596 ,0.79364292596]	0.646444	0.517992	0.708219
DDX52	0.165277	0.255761	[-0.3360142784 ,0.6665689984]	0.646218	0.518138	0.708219
ABL1	0.175358	0.271388	[-0.35656184692 ,0.70727784692]	0.646153	0.51818	0.708219
DCAKD	0.158234	0.245137	[-0.32223407896 ,0.63870227896]	0.645493	0.518608	0.708219
DNMT3B	0.135935	0.210611	[-0.27686178272 ,0.54873150272]	0.645432	0.518647	0.708219
SF3B3	0.190101	0.294623	[-0.3873605426 ,0.7675633226]	0.645235	0.518775	0.708219
ARNT	0.197956	0.308816	[-0.40732298356 ,0.80323460356]	0.641016	0.521512	0.711418
APOLD1	-0.0616473	0.0962259	[-0.2502500056 ,0.1269553656]	-0.640652	0.521749	0.711418
RALGPS1	-0.191171	0.29863	[-0.7764862294 ,0.3941444094]	-0.640159	0.522069	0.711425
NABP1	0.160706	0.252139	[-0.33348702176 ,0.65489886176]	0.63737	0.523884	0.71311
RFWD3	-0.168554	0.264486	[-0.68694638216 ,0.34983872216]	-0.637288	0.523937	0.71311
ABHD16A	0.23288	0.366226	[-0.48492243812 ,0.95068209812]	0.635892	0.524847	0.713904
SMG9	-0.218995	0.344889	[-0.89497812952 ,0.45698816952]	-0.634972	0.525447	0.713904
TAF1D	0.117687	0.185351	[-0.24560190544 ,0.48097524544]	0.634938	0.525469	0.713904
CHM	0.155048	0.245274	[-0.32568966524 ,0.63578468524]	0.63214	0.527296	0.715636
MTMR8	0.184101	0.291291	[-0.38683064928 ,0.75503170928]	0.632015	0.527377	0.715636
SUN2	0.135966	0.215363	[-0.2861452624 ,0.5580764824]	0.631333	0.527823	0.715799
LANCL1	-0.135739	0.215224	[-0.55757808512 ,0.28609988512]	-0.630688	0.528245	0.715799
ZNF57	-0.155114	0.246066	[-0.63740441048 ,0.32717583048]	-0.630376	0.528449	0.715799
ACSF2	0.0984966	0.156784	[-0.20880032068 ,0.40579348068]	0.628231	0.529853	0.717271
NRF1	0.296227	0.472828	[-0.63051497096 ,1.22296893096]	0.626501	0.530986	0.71794
USP42	0.222231	0.3548	[-0.4731777988 ,0.9176392988]	0.626355	0.531082	0.71794
CDK5RAP1	0.152636	0.243819	[-0.3252494568 ,0.6305213368]	0.626021	0.531301	0.71794
CCDC146	0.144106	0.230548	[-0.30776821008 ,0.59598053008]	0.625059	0.531932	0.718363
UBE2A	0.13792	0.221022	[-0.29528358824 ,0.57112360824]	0.62401	0.532621	0.718722
JAZF1	0.137927	0.221208	[-0.2956418636 ,0.5714951036]	0.623514	0.532947	0.718722
KIFC3	0.115735	0.186042	[-0.24890778592 ,0.48037862592]	0.622092	0.533882	0.718722
RAB11FIP5	0.162615	0.261404	[-0.34973637572 ,0.67496615572]	0.622083	0.533887	0.718722
ATP2C2	-0.100542	0.161662	[-0.41740016468 ,0.21631598468]	-0.621927	0.53399	0.718722
ZNF720	0.233426	0.375435	[-0.50242677648 ,0.96927837648]	0.621748	0.534108	0.718722
APMAP	0.108497	0.17468	[-0.23387515172 ,0.45086871172]	0.621119	0.534521	0.71885
RBM45	0.285853	0.462691	[-0.62102236844 ,1.19272826844]	0.617805	0.536704	0.721356
STMN3	0.0503593	0.0819362	[-0.11023570004 ,0.21095420004]	0.614615	0.538809	0.723754
AGK	0.176722	0.288085	[-0.3879236728 ,0.7413682728]	0.613439	0.539586	0.724065
SKA3	0.10334	0.1685	[-0.22691953124 ,0.43359917124]	0.613294	0.539682	0.724065
OSBPL1A	-0.107426	0.17541	[-0.451229354 ,0.236377454]	-0.612428	0.540255	0.724403
NLRP1	0.135916	0.222376	[-0.2999403754 ,0.5717730154]	0.611201	0.541067	0.725061
IL13RA1	-0.111209	0.182553	[-0.46901195092 ,0.24659424892]	-0.609188	0.5424	0.726417
WWC1	-0.171698	0.282801	[-0.725987915 ,0.382592495]	-0.607132	0.543763	0.727811
BRPF1	-0.197347	0.326853	[-0.83797843432 ,0.44328529432]	-0.603778	0.545991	0.730361
ACTR5	0.146922	0.244013	[-0.33134324592 ,0.62518654592]	0.602107	0.547103	0.731414
PAQR5	0.0971254	0.161695	[-0.21979618376 ,0.41404706376]	0.600672	0.548059	0.731938
NUDT4	0.103352	0.172097	[-0.23395814096 ,0.44066220096]	0.600545	0.548143	0.731938
ORC6	-0.131057	0.218875	[-0.560051978 ,0.297937238]	-0.598778	0.549321	0.732856
CCDC97	0.181938	0.303969	[-0.41384150276 ,0.77771690276]	0.59854	0.549479	0.732856
SH3BGRL	0.0802055	0.134228	[-0.18288177632 ,0.34329273632]	0.597531	0.550153	0.733321
KDM2B	-0.243285	0.408417	[-1.04378172036 ,0.55721112036]	-0.595679	0.551389	0.734535
EPB41L4B	0.100455	0.169104	[-0.23098990928 ,0.43189940928]	0.59404	0.552485	0.735514
ABCA1	-0.104748	0.176595	[-0.45087319716 ,0.24137771716]	-0.593154	0.553078	0.735514
ZKSCAN5	0.254018	0.428617	[-0.58607052012 ,1.09410654012]	0.592646	0.553418	0.735514
LDLRAD4	0.165604	0.279438	[-0.38209464904 ,0.71330318904]	0.592633	0.553427	0.735514
FAM160B1	-0.155222	0.262422	[-0.66956972924 ,0.35912634924]	-0.591495	0.554189	0.736093
PRELID2	-0.136463	0.230921	[-0.58906806592 ,0.31614206592]	-0.590951	0.554553	0.736144
ACBD7	-0.151077	0.25616	[-0.65315016596 ,0.35099664596]	-0.589775	0.555341	0.736471
MDC1	0.133131	0.225833	[-0.309502126 ,0.575763626]	0.589509	0.55552	0.736471
MSTO2P	0.175099	0.297218	[-0.40744928172 ,0.75764648172]	0.589125	0.555778	0.736471
SOX4	0.0983651	0.167731	[-0.23038770528 ,0.42711788528]	0.586445	0.557576	0.738421
ATP1B3	0.142424	0.243482	[-0.334800679 ,0.619647879]	0.584946	0.558584	0.739322
USP10	0.196322	0.336266	[-0.46275932116 ,0.85540348116]	0.58383	0.559335	0.739651
PCSK5	-0.13853	0.237371	[-0.60377641928 ,0.32671659928]	-0.583602	0.559488	0.739651
MYRIP	0.0860828	0.14788	[-0.20376233732 ,0.37592791732]	0.582112	0.560491	0.740303
NFATC2IP	-0.159656	0.274373	[-0.69742735808 ,0.37811459808]	-0.581896	0.560637	0.740303
MMGT1	0.124364	0.214209	[-0.29548434232 ,0.54421314232]	0.580576	0.561526	0.740901
NUPL2	0.140355	0.242	[-0.33396442776 ,0.61467500776]	0.579981	0.561928	0.740901
PMS2	0.17317	0.298691	[-0.41226438928 ,0.75860498928]	0.579764	0.562074	0.740901
GOLGA8B	-0.112147	0.193614	[-0.49162980144 ,0.26733576144]	-0.579231	0.562433	0.740942
CCDC80	0.0604011	0.104468	[-0.14435644204 ,0.26515870204]	0.578178	0.563144	0.741446
LTBP2	0.0675875	0.117165	[-0.1620564288 ,0.2972314688]	0.576856	0.564037	0.742188
GPSM2	0.090243	0.15661	[-0.21671167136 ,0.39719763136]	0.576229	0.56446	0.742313
ZNF782	0.196868	0.342417	[-0.47427049852 ,0.86800565852]	0.574935	0.565336	0.743031
MAP7	0.121649	0.212157	[-0.294178232 ,0.537476032]	0.573392	0.566379	0.743689
ARHGEF18	0.175154	0.305561	[-0.4237449856 ,0.7740526056]	0.573221	0.566495	0.743689
CCDC113	-0.124176	0.218573	[-0.55257841856 ,0.30422709856]	-0.56812	0.569953	0.746662
PECAM1	0.081137	0.142903	[-0.198953085 ,0.361227165]	0.567777	0.570187	0.746662
TEK	0.121747	0.214543	[-0.29875791304 ,0.54225211304]	0.567471	0.570394	0.746662
TMEM45B	0.0838128	0.147735	[-0.2057474776 ,0.3733729776]	0.567319	0.570498	0.746662
H2AFV	-0.18836	0.332559	[-0.84017618636 ,0.46345564636]	-0.566396	0.571124	0.746662
GTF2I	0.130347	0.230135	[-0.32071763116 ,0.58141165116]	0.566394	0.571126	0.746662
ANO6	0.108865	0.192338	[-0.26811774316 ,0.48584710316]	0.566007	0.571389	0.746662
DCAF7	-0.145573	0.257392	[-0.65006193992 ,0.35891509992]	-0.565571	0.571686	0.746662
COPG2	0.127557	0.225759	[-0.31493087832 ,0.57004397832]	0.565012	0.572065	0.746662
ZNF629	0.141845	0.251048	[-0.35020905684 ,0.63389921684]	0.565012	0.572066	0.746662
ZBTB33	0.112772	0.200135	[-0.27949149892 ,0.50503623892]	0.563482	0.573106	0.747588
HIF1AN	-0.210477	0.375505	[-0.9464672884 ,0.5255134484]	-0.560517	0.575127	0.749791
SAP130	0.187879	0.335601	[-0.4698977946 ,0.8456566946]	0.55983	0.575595	0.749968
DNAJC19	0.163429	0.293169	[-0.4111828568 ,0.7380409168]	0.557456	0.577216	0.751542
OPLAH	0.0823419	0.147808	[-0.2073626222 ,0.3720464822]	0.557085	0.577469	0.751542
CKAP5	0.131972	0.237899	[-0.33430941736 ,0.59825413736]	0.554741	0.579072	0.753193
ABR	0.124052	0.223881	[-0.31475564296 ,0.56285974296]	0.554097	0.579512	0.753333
SULF1	0.0445615	0.0806434	[-0.11349957656 ,0.20262249656]	0.552574	0.580555	0.754254
ARAP1	0.129579	0.234998	[-0.33101655736 ,0.59017409736]	0.551405	0.581356	0.754861
STX2	-0.115835	0.210404	[-0.52822709072 ,0.29655691072]	-0.550536	0.581952	0.755199
FSD1L	0.142207	0.258885	[-0.36520755948 ,0.64962129948]	0.549305	0.582796	0.755861
GLI1	0.126303	0.23033	[-0.3251435276 ,0.5777493276]	0.548357	0.583447	0.756236
ZSCAN25	0.200378	0.365787	[-0.51656492164 ,0.91732172164]	0.5478	0.583829	0.756236
ZNF302	0.119348	0.218019	[-0.30796936972 ,0.54666552972]	0.54742	0.58409	0.756236
KHSRP	0.140124	0.256387	[-0.36239338796 ,0.64264208796]	0.546535	0.584698	0.756589
PARP16	-0.163827	0.301029	[-0.7538438004 ,0.4261898404]	-0.544223	0.586288	0.758069
MAP6D1	-0.169555	0.311742	[-0.78056930396 ,0.44145914396]	-0.543896	0.586513	0.758069
PREP	0.122263	0.225174	[-0.31907845456 ,0.56360533456]	0.542972	0.587149	0.758457
IL17RE	0.101778	0.187843	[-0.26639551304 ,0.46995051304]	0.541821	0.587942	0.759047
HILPDA	0.0815981	0.151068	[-0.21449462004 ,0.37769076004]	0.540142	0.589099	0.760106
SCAMP5	0.0759186	0.140995	[-0.20043211136 ,0.35226933136]	0.538448	0.590268	0.760228
KMT2A	0.126852	0.235695	[-0.3351095076 ,0.5888131676]	0.538204	0.590436	0.760228
ZNF337	0.155571	0.289136	[-0.4111354572 ,0.7222779372]	0.538055	0.590539	0.760228
KCTD6	-0.13461	0.250207	[-0.62501574888 ,0.35579638888]	-0.537993	0.590582	0.760228
SMAD6	0.115565	0.214978	[-0.3057920098 ,0.5369217698]	0.537566	0.590877	0.760228
MMP15	-0.0974939	0.181829	[-0.4538796408 ,0.2588919208]	-0.536183	0.591832	0.761023
FBXO2	-0.0481297	0.0899218	[-0.22437652816 ,0.12811710816]	-0.535239	0.592484	0.761023
WNK2	0.0729049	0.136218	[-0.1940822628 ,0.3398920228]	0.535208	0.592506	0.761023
SSPN	0.1002	0.187548	[-0.26739361508 ,0.46779365508]	0.534264	0.593159	0.761429
DENND4C	0.100312	0.187943	[-0.26805691284 ,0.46868015284]	0.533734	0.593526	0.761466
PLAGL1	0.0840192	0.158584	[-0.22680480752 ,0.39484314752]	0.52981	0.596244	0.764168
DAB2IP	-0.105585	0.199323	[-0.49625840744 ,0.28508878744]	-0.529717	0.596309	0.764168
ZNF738	0.129031	0.244654	[-0.35048981172 ,0.60855213172]	0.527404	0.597913	0.76579
ZNF675	-0.154311	0.29296	[-0.72851236852 ,0.41989038852]	-0.526731	0.598381	0.765954
ASL	0.0925595	0.176668	[-0.253709642 ,0.438828722]	0.523918	0.600336	0.767658
AK3	-0.10462	0.199719	[-0.49606967368 ,0.28682903368]	-0.523837	0.600392	0.767658
MSANTD4	0.130245	0.250572	[-0.3608767228 ,0.6213672028]	0.519791	0.603209	0.770824
SNX9	0.135197	0.260628	[-0.37563484304 ,0.64602838304]	0.518734	0.603946	0.77133
CRYGS	0.167168	0.32313	[-0.46616711124 ,0.80050217124]	0.517339	0.60492	0.771441
RAB7B	-0.150701	0.291446	[-0.72193462904 ,0.42053358904]	-0.517079	0.605101	0.771441
USH1C	0.0982523	0.190081	[-0.27430678008 ,0.47081132008]	0.516896	0.605228	0.771441
MGAT4A	-0.0968208	0.187401	[-0.4641265842 ,0.2704849242]	-0.516651	0.6054	0.771441
STOX1	-0.0842493	0.163229	[-0.404178757 ,0.235680197]	-0.516141	0.605756	0.771459
ZNF502	0.105468	0.204682	[-0.29570916468 ,0.50664538468]	0.515277	0.606359	0.771792
IRAK2	-0.0761901	0.148534	[-0.36731607184 ,0.21493585184]	-0.512949	0.607987	0.773428
SENP6	0.116639	0.229108	[-0.33241354552 ,0.56569064552]	0.509098	0.610683	0.776421
MBTPS2	0.128415	0.252832	[-0.367134689 ,0.623964889]	0.507908	0.611518	0.777044
MAP3K14	-0.135046	0.267981	[-0.66028979172 ,0.39019693172]	-0.50394	0.614304	0.780003
PHYKPL	0.126258	0.250707	[-0.36512773972 ,0.61764313972]	0.503607	0.614538	0.780003
ZNF195	0.119962	0.238806	[-0.34809872584 ,0.58802198584]	0.502339	0.615429	0.780502
CYB561D1	0.136837	0.272548	[-0.39735791464 ,0.67103155464]	0.502064	0.615622	0.780502
IFFO1	-0.123949	0.249227	[-0.61243372012 ,0.36453552012]	-0.497335	0.618953	0.783534
EPS8	-0.100906	0.203216	[-0.49920870444 ,0.29739640444]	-0.496547	0.619508	0.783534
RUFY2	-0.160943	0.324199	[-0.79637298612 ,0.47448786612]	-0.496431	0.61959	0.783534
AMACR	0.0708066	0.142681	[-0.20884897968 ,0.35046213968]	0.496256	0.619713	0.783534
HS2ST1	-0.103602	0.208788	[-0.5128261756 ,0.3056222356]	-0.496207	0.619748	0.783534
NNT	0.109621	0.221314	[-0.32415389524 ,0.54339627524]	0.49532	0.620374	0.783886
GPR176	0.0983491	0.198812	[-0.2913219784 ,0.4880202384]	0.494685	0.620823	0.784014
ZNF107	0.123132	0.249493	[-0.36587341764 ,0.61213721764]	0.49353	0.621639	0.784606
ACAN	0.117279	0.23902	[-0.35119910656 ,0.58575786656]	0.490668	0.623661	0.786719
SNRPC	0.132943	0.272085	[-0.4003449224 ,0.6662300024]	0.488606	0.625121	0.787034
DDR2	0.0662149	0.135566	[-0.1994944216 ,0.3319241416]	0.488433	0.625243	0.787034
RPS6KA3	0.0921192	0.188607	[-0.27755002648 ,0.46178838648]	0.488419	0.625253	0.787034
XKRX	0.0722938	0.148041	[-0.21786569564 ,0.36245329564]	0.488338	0.625311	0.787034
NME1	-0.0914137	0.187438	[-0.45879207888 ,0.27596459888]	-0.487701	0.625761	0.787034
ZKSCAN4	0.165396	0.339386	[-0.4997998452 ,0.8305917852]	0.487339	0.626018	0.787034
RFFL	0.146853	0.301726	[-0.44452987788 ,0.73823683788]	0.486711	0.626463	0.787034
MBTD1	0.105503	0.21698	[-0.3197782964 ,0.5307846364]	0.486234	0.626801	0.787034
ZNF92	0.0981351	0.202167	[-0.29811160376 ,0.49438188376]	0.485417	0.627381	0.787034
SRPK2	-0.123997	0.255792	[-0.62534948992 ,0.37735456992]	-0.484759	0.627847	0.787034
DIXDC1	-0.124402	0.256859	[-0.62784547184 ,0.37904143184]	-0.48432	0.628158	0.787034
CEP250	0.0975607	0.201951	[-0.29826278412 ,0.49338414412]	0.483092	0.629031	0.787034
HUWE1	0.0962836	0.199356	[-0.29445380408 ,0.48702092408]	0.482974	0.629115	0.787034
ZNRF2	-0.106212	0.219916	[-0.53724681664 ,0.32482207664]	-0.482969	0.629118	0.787034
LAT2	0.102218	0.211659	[-0.3126327836 ,0.5170691636]	0.482939	0.629139	0.787034
GRAMD4	-0.0946866	0.196595	[-0.4800129868 ,0.2906397268]	-0.481633	0.630067	0.787758
KLHL8	-0.122345	0.2548	[-0.6217534444 ,0.3770631044]	-0.480161	0.631113	0.787998
ACSS1	0.0688929	0.143536	[-0.212438434 ,0.350224254]	0.479968	0.63125	0.787998
CHCHD2	0.106598	0.222363	[-0.3292346152 ,0.5424297952]	0.479385	0.631665	0.787998
IFT57	0.108011	0.225494	[-0.33395749824 ,0.54997895824]	0.478996	0.631941	0.787998
ZNF789	0.125516	0.262087	[-0.38817519436 ,0.63920659436]	0.478908	0.632004	0.787998
COBL	0.0985292	0.206481	[-0.306174403 ,0.503232783]	0.477182	0.633233	0.789095
BBS9	0.151756	0.318396	[-0.472300509 ,0.775811909]	0.476626	0.633629	0.789153
BCL11B	-0.132688	0.279738	[-0.68097505088 ,0.41559841088]	-0.47433	0.635264	0.790753
ARHGEF10L	-0.096654	0.204758	[-0.4979797296 ,0.3046716696]	-0.47204	0.636898	0.79235
C2CD2	-0.13826	0.293442	[-0.7134054194 ,0.4368853194]	-0.471167	0.637521	0.792689
SNHG21	0.140973	0.300225	[-0.4474670244 ,0.7294135644]	0.469559	0.63867	0.79368
NICN1	0.12157	0.259286	[-0.38663055184 ,0.62977019184]	0.468864	0.639167	0.793861
SFXN3	0.100322	0.215715	[-0.322478804 ,0.523123604]	0.46507	0.641882	0.796794
MYBL2	0.0616251	0.132673	[-0.198413785 ,0.321663885]	0.464489	0.642298	0.796873
C15orf40	-0.221868	0.478837	[-1.16038842408 ,0.71665280408]	-0.463347	0.643116	0.797449
ATXN1L	0.124485	0.269965	[-0.40464670492 ,0.65361600492]	0.461114	0.644717	0.798996
INMT	0.0861096	0.188136	[-0.28263610328 ,0.45485532328]	0.4577	0.647168	0.801265
TRIM24	0.105783	0.231182	[-0.347332938 ,0.558898738]	0.457575	0.647258	0.801265
FAM131B	0.0653686	0.143194	[-0.2152921306 ,0.3460292706]	0.456503	0.648028	0.801423
SETD4	0.167698	0.367428	[-0.55246033288 ,0.88785577288]	0.45641	0.648095	0.801423
CNOT1	-0.100069	0.220609	[-0.53246239692 ,0.33232459692]	-0.453603	0.650115	0.803401
PARD6G	-0.147048	0.324467	[-0.783003778 ,0.488908038]	-0.453198	0.650406	0.803401
LMTK2	0.103774	0.229794	[-0.34662294356 ,0.55417134356]	0.451596	0.65156	0.804202
ZNF711	-0.0980027	0.217152	[-0.52362074448 ,0.32761524448]	-0.451309	0.651767	0.804202
RPL39	0.0416738	0.09265	[-0.1399202484 ,0.2232679084]	0.449798	0.652856	0.805106
GPATCH1	0.142614	0.31773	[-0.480136321 ,0.765365181]	0.448854	0.653537	0.805506
MCM3	-0.106681	0.238216	[-0.57358507064 ,0.36022237064]	-0.447834	0.654273	0.805721
DUSP18	0.119707	0.267428	[-0.4044524986 ,0.6438663786]	0.447623	0.654426	0.805721
FGFR1OP	-0.15628	0.351607	[-0.8454302142 ,0.5328697942]	-0.444474	0.6567	0.807565
RPGR	0.122816	0.276343	[-0.418815845 ,0.664447245]	0.444433	0.65673	0.807565
ELMO1	0.100783	0.226955	[-0.34404950376 ,0.54561490376]	0.444064	0.656996	0.807565
TCF4	0.0995565	0.224628	[-0.34071455132 ,0.53982747132]	0.443206	0.657617	0.807888
ZNF441	0.143146	0.323821	[-0.4915439068 ,0.7778357068]	0.442052	0.658451	0.808445
RECK	0.123613	0.279927	[-0.42504435276 ,0.67227039276]	0.44159	0.658786	0.808445
NUP160	0.113283	0.257025	[-0.39048612228 ,0.61705224228]	0.440747	0.659396	0.808754
OLFM1	0.0864745	0.197169	[-0.2999774448 ,0.4729265248]	0.43858	0.660966	0.810062
TBCEL	0.106553	0.243114	[-0.369949853 ,0.583055753]	0.438285	0.66118	0.810062
PTBP1	0.149886	0.342687	[-0.52177976056 ,0.82155146056]	0.437385	0.661832	0.810422
ZNF175	0.164626	0.377469	[-0.57521290956 ,0.90446580956]	0.436132	0.662741	0.811094
H2AFY2	0.0427928	0.0984516	[-0.15017226112 ,0.23575790112]	0.434659	0.66381	0.811963
ZSCAN16	0.106579	0.245496	[-0.37459400988 ,0.58775188988]	0.434136	0.664189	0.811987
RSPO3	-0.0705936	0.163522	[-0.391097338 ,0.249910078]	-0.431706	0.665955	0.813705
POLR3A	-0.147283	0.341886	[-0.8173787128 ,0.5228131528]	-0.430795	0.666617	0.814073
ADARB1	0.115141	0.268807	[-0.41172131408 ,0.64200231408]	0.428339	0.668404	0.8154
CELSR3	-0.0764825	0.178617	[-0.42657186608 ,0.27360676608]	-0.428193	0.668511	0.8154
ZNF33A	0.100103	0.233988	[-0.35851317556 ,0.55871943556]	0.427813	0.668787	0.8154
C5orf34	0.12717	0.298158	[-0.4572199092 ,0.7115605092]	0.426519	0.669729	0.816109
PDE8A	0.115268	0.27188	[-0.41761716844 ,0.64815336844]	0.423967	0.67159	0.817637
CSGALNACT2	0.0740778	0.174792	[-0.268515 ,0.41667062]	0.423805	0.671708	0.817637
ZNF507	0.118873	0.282939	[-0.4356883676 ,0.6734337276]	0.420135	0.674387	0.819772
C7orf31	0.101682	0.242149	[-0.37292972628 ,0.57629432628]	0.419916	0.674547	0.819772
KCTD18	0.154147	0.367094	[-0.5653577072 ,0.8736510472]	0.419911	0.674551	0.819772
DIP2C	0.0897705	0.214463	[-0.33057765132 ,0.51011855132]	0.418582	0.675522	0.82051
IQCE	0.0983573	0.236152	[-0.3645015322 ,0.5612160522]	0.416499	0.677045	0.821707
STOM	0.0528483	0.127056	[-0.19618215696 ,0.30187883696]	0.415944	0.677451	0.821707
GABBR1	0.0653987	0.157306	[-0.24292103728 ,0.37371835728]	0.415742	0.677599	0.821707
KANK3	0.116588	0.281284	[-0.43472936072 ,0.66790522072]	0.414484	0.678519	0.821871
SNX8	-0.0930712	0.224717	[-0.53351576324 ,0.34737338324]	-0.414171	0.678749	0.821871
ITPR2	-0.0599634	0.144816	[-0.34380298872 ,0.22387624872]	-0.414066	0.678826	0.821871
ZNF485	0.11854	0.286906	[-0.4437967714 ,0.6808765714]	0.413166	0.679485	0.822228
EGR2	0.0616965	0.149711	[-0.231737217 ,0.355130197]	0.412104	0.680263	0.822455
EEA1	-0.0714547	0.173469	[-0.4114539986 ,0.2685446186]	-0.411916	0.680401	0.822455
FAM129A	0.0644777	0.156888	[-0.2430220354 ,0.3719774154]	0.41098	0.681087	0.822773
ADAM19	0.0584357	0.142331	[-0.22053261292 ,0.33740403292]	0.410563	0.681393	0.822773
POLR1A	0.10937	0.267193	[-0.41432911304 ,0.63306891304]	0.409329	0.682299	0.823426
ATF7IP	-0.098603	0.241358	[-0.5716649928 ,0.3744590728]	-0.408534	0.682882	0.82369
HNRNPH3	0.108631	0.267556	[-0.41577843756 ,0.63304053756]	0.406013	0.684733	0.825455
HERC5	0.0882622	0.217638	[-0.33830839232 ,0.51483273232]	0.405546	0.685076	0.825455
POLA1	0.0834709	0.20653	[-0.32132805092 ,0.48826985092]	0.404159	0.686096	0.826158
EPC1	0.157528	0.391194	[-0.60921289648 ,0.92426949648]	0.402685	0.68718	0.826158
AMER1	0.0962302	0.239254	[-0.3727068164 ,0.5651672564]	0.40221	0.687529	0.826158
TMEM91	0.134304	0.334031	[-0.52039701016 ,0.78900469016]	0.40207	0.687633	0.826158
ZMAT2	0.114249	0.284233	[-0.4428481126 ,0.6713469526]	0.401956	0.687716	0.826158
GLT8D2	0.0635329	0.158362	[-0.24685611216 ,0.37392193216]	0.401189	0.688281	0.826158
TRRAP	0.0868587	0.216686	[-0.33784493428 ,0.51156239428]	0.400852	0.688529	0.826158
MPC2	-0.0731594	0.182546	[-0.43094898924 ,0.28463022924]	-0.400773	0.688587	0.826158
LSAMP	-0.0881064	0.221708	[-0.52265345516 ,0.34644061516]	-0.397399	0.691073	0.828701
MTCH2	-0.115321	0.290614	[-0.684924186 ,0.454282106]	-0.396819	0.691501	0.828774
PRAME	0.0536826	0.135863	[-0.21260896488 ,0.31997410488]	0.395123	0.692752	0.829833
TP53INP2	-0.0569203	0.144623	[-0.34038133316 ,0.22654071316]	-0.393577	0.693893	0.830759
HS6ST2	0.0353899	0.0901432	[-0.14129074004 ,0.21207060004]	0.392597	0.694617	0.831185
RAB29	-0.0708928	0.180996	[-0.42564469636 ,0.28385919636]	-0.391682	0.695294	0.831553
AKAP9	0.0769702	0.196943	[-0.30903783324 ,0.46297821324]	0.390825	0.695927	0.83187
C11orf74	-0.0769616	0.19748	[-0.46402232808 ,0.31009906808]	-0.389719	0.696745	0.832062
GOLIM4	-0.0563079	0.144523	[-0.33957342884 ,0.22695762884]	-0.389611	0.696824	0.832062
GTF2F1	0.122308	0.315024	[-0.49513887228 ,0.73975459228]	0.38825	0.697831	0.832409
ANGEL2	0.112576	0.289985	[-0.4557949016 ,0.6809471216]	0.388213	0.697858	0.832409
LACC1	0.0700948	0.180786	[-0.28424486564 ,0.42443452564]	0.387724	0.698221	0.832409
ATMIN	-0.106478	0.275322	[-0.6461097824 ,0.4331541824]	-0.386739	0.69895	0.832838
TLX1	0.0692534	0.179739	[-0.28303445672 ,0.42154117672]	0.3853	0.700015	0.833668
RAB6A	0.0812026	0.211196	[-0.33274112116 ,0.49514630116]	0.38449	0.700616	0.833943
HMCN2	-0.0876185	0.228233	[-0.53495483876 ,0.35971785876]	-0.3839	0.701053	0.834024
CFL1	-0.112348	0.294109	[-0.68880227596 ,0.46410657596]	-0.381993	0.702466	0.835265
EDN1	0.0392924	0.103146	[-0.1628727896 ,0.2414576096]	0.380942	0.703247	0.835753
MARVELD2	0.0968949	0.255352	[-0.40359560604 ,0.59738540604]	0.379456	0.704349	0.836623
HUS1	0.116381	0.308356	[-0.48799676336 ,0.72075960336]	0.377425	0.705858	0.837829
PHRF1	0.0969963	0.257223	[-0.40716060772 ,0.60115318772]	0.37709	0.706106	0.837829
INPP4B	0.0886191	0.2354	[-0.37276518928 ,0.55000346928]	0.376462	0.706574	0.837943
SH3KBP1	-0.0722821	0.192845	[-0.45025764556 ,0.30569342556]	-0.37482	0.707794	0.838774
KIN	0.131742	0.351989	[-0.55815625192 ,0.82164083192]	0.374279	0.708196	0.838774
MYH14	0.0597813	0.159898	[-0.253619564 ,0.373182164]	0.37387	0.708501	0.838774
DCAF17	-0.114285	0.305965	[-0.71397620384 ,0.48540700384]	-0.373522	0.70876	0.838774
NXT2	0.0668158	0.180551	[-0.28706369804 ,0.42069523804]	0.370066	0.711333	0.840842
FNBP1L	-0.07149	0.193342	[-0.45044100952 ,0.30746104952]	-0.369758	0.711562	0.840842
CHRDL2	0.0340949	0.0923358	[-0.146883406 ,0.215073126]	0.369248	0.711943	0.840842
ZNF224	-0.122951	0.333041	[-0.77571135848 ,0.52981009848]	-0.369175	0.711997	0.840842
SLC43A2	-0.084628	0.230442	[-0.5362942424 ,0.3670381624]	-0.367242	0.713438	0.842103
PLEKHG5	0.0696703	0.190996	[-0.30468256836 ,0.44402308836]	0.364773	0.715281	0.843648
SNRPE	0.0736454	0.202143	[-0.32255434256 ,0.46984518256]	0.364324	0.715616	0.843648
SLC12A4	0.079211	0.21762	[-0.34732467804 ,0.50574669804]	0.363987	0.715867	0.843648
SMARCAL1	0.160962	0.444113	[-0.70949963192 ,1.03142353192]	0.362435	0.717027	0.844574
ABCC6	-0.0745259	0.206062	[-0.4784081462 ,0.3293562462]	-0.361667	0.717601	0.844809
CDK5RAP3	0.0742349	0.205643	[-0.32882473496 ,0.47729455496]	0.36099	0.718107	0.844964
AKIP1	0.121478	0.339874	[-0.54467595612 ,0.78763187612]	0.35742	0.720777	0.847664
VAV1	0.0629853	0.176963	[-0.2838624346 ,0.4098330546]	0.355923	0.721898	0.84854
SLC46A1	0.113514	0.31951	[-0.51272545052 ,0.73975409052]	0.355276	0.722383	0.848668
XYLB	-0.0893874	0.25315	[-0.58556092784 ,0.40678610784]	-0.353101	0.724013	0.849988
PTMA	0.0950441	0.26942	[-0.43301931148 ,0.62310753148]	0.352773	0.724259	0.849988
BMS1P20	-0.12849	0.364865	[-0.84362594636 ,0.58664638636]	-0.352157	0.724721	0.850007
CNNM3	0.0950474	0.270215	[-0.43457496 ,0.6246698]	0.351747	0.725028	0.850007
CHN2	0.0470767	0.134348	[-0.2162459876 ,0.3103993876]	0.350408	0.726033	0.850268
SMG8	0.0958186	0.273745	[-0.44072148632 ,0.63235868632]	0.350029	0.726317	0.850268
HSPA6	0.0453732	0.12967	[-0.20878066308 ,0.29952700308]	0.349912	0.726405	0.850268
RBM43	0.0965207	0.276213	[-0.4448565636 ,0.6378980436]	0.349443	0.726757	0.850268
GOSR2	0.14047	0.403219	[-0.64983847 ,0.93077903]	0.348372	0.727561	0.850376
HIBADH	0.0743493	0.213453	[-0.34401837264 ,0.49271693264]	0.348317	0.727602	0.850376
MRPS23	-0.081507	0.235921	[-0.54391198672 ,0.38089806672]	-0.345484	0.72973	0.852082
TPX2	-0.0578641	0.167543	[-0.38624794488 ,0.27051974488]	-0.345369	0.729817	0.852082
CACHD1	0.0673995	0.198046	[-0.32077050908 ,0.45556950908]	0.340323	0.733614	0.856072
UBE3C	0.108162	0.319257	[-0.51758268492 ,0.73390662492]	0.338792	0.734766	0.856974
SLC9A3R1	-0.0577041	0.171749	[-0.3943316308 ,0.2789233908]	-0.33598	0.736886	0.858676
UFL1	0.0599812	0.179082	[-0.2910194508 ,0.4109819108]	0.334937	0.737672	0.858676
PIP4K2A	0.0789608	0.236568	[-0.3847117834 ,0.5426334634]	0.333777	0.738548	0.858676
PLA2G4C	0.0867969	0.2601	[-0.42299879364 ,0.59659265364]	0.333706	0.738601	0.858676
DSN1	-0.0640031	0.191799	[-0.43993004808 ,0.31192378808]	-0.333698	0.738607	0.858676
HDAC8	0.109878	0.329411	[-0.53576698796 ,0.75552354796]	0.33356	0.738712	0.858676
KLHL5	-0.0574352	0.172482	[-0.39550081652 ,0.28063033652]	-0.332992	0.73914	0.858676
SMARCA2	0.0611809	0.183824	[-0.29911349988 ,0.42147521988]	0.332824	0.739267	0.858676
WDR37	-0.112182	0.339663	[-0.77792145152 ,0.55355775152]	-0.330274	0.741193	0.86047
TTLL4	0.0900393	0.274179	[-0.44735103844 ,0.62742961844]	0.328396	0.742612	0.861512
EDC3	0.103482	0.315593	[-0.51507925972 ,0.72204375972]	0.327898	0.742989	0.861512
FTL	0.0614706	0.187656	[-0.30633421724 ,0.42927541724]	0.327572	0.743236	0.861512
FES	0.0647675	0.198144	[-0.32359412516 ,0.45312906516]	0.326871	0.743765	0.861595
AIMP2	0.0883437	0.270604	[-0.44204057492 ,0.61872799492]	0.326468	0.74407	0.861595
EBP	-0.0591619	0.181547	[-0.41499452548 ,0.29667074548]	-0.325876	0.744518	0.861672
FBXL4	0.0848342	0.26162	[-0.42794102608 ,0.59760936608]	0.324265	0.745738	0.862641
KANSL3	0.118697	0.368121	[-0.60282102 ,0.84021526]	0.32244	0.747119	0.863797
SNTB2	-0.0880324	0.276879	[-0.63071470316 ,0.45464988316]	-0.317946	0.750526	0.866677
FGFR1OP2	-0.0720749	0.226751	[-0.51650667732 ,0.37235691732]	-0.317859	0.750592	0.866677
AMOT	0.0450936	0.142122	[-0.233465 ,0.32365226]	0.317289	0.751025	0.866677
RHOBTB1	0.0585751	0.184704	[-0.30344550812 ,0.42059572812]	0.317129	0.751146	0.866677
ABCA5	-0.0747254	0.236208	[-0.53769340672 ,0.38824266672]	-0.316354	0.751734	0.866781
SFI1	-0.0949109	0.300353	[-0.68360209028 ,0.49378027028]	-0.315998	0.752004	0.866781
SCARB2	0.0679717	0.216568	[-0.35650196592 ,0.49244538592]	0.313858	0.753629	0.867929
SLC36A1	0.0773039	0.246446	[-0.4057306228 ,0.5603384028]	0.313675	0.753768	0.867929
SORT1	0.0678722	0.217947	[-0.35930396016 ,0.49504846016]	0.311416	0.755484	0.869216
KDM6A	-0.0829739	0.266824	[-0.60594981788 ,0.44000203788]	-0.310968	0.755825	0.869216
FAM24B	0.0699414	0.225425	[-0.3718912368 ,0.5117740968]	0.310265	0.756359	0.869216
LINC00511	0.0656192	0.211677	[-0.34926823684 ,0.48050669684]	0.309997	0.756564	0.869216
PDE7A	0.0730434	0.235873	[-0.389268602 ,0.535355322]	0.309672	0.756811	0.869216
CPE	0.0262522	0.0852085	[-0.14075643372 ,0.19326091372]	0.308094	0.758011	0.869958
ZFP1	0.0900014	0.292704	[-0.4836982044 ,0.6637010444]	0.307483	0.758476	0.869958
CTTNBP2	-0.0453078	0.147437	[-0.33428369612 ,0.24366815612]	-0.307303	0.758613	0.869958
MYO7A	-0.0672716	0.21929	[-0.49708074364 ,0.36253746364]	-0.30677	0.759019	0.869982
ZNF827	0.0768149	0.250985	[-0.4151161126 ,0.5687458126]	0.306053	0.759564	0.870165
PARP6	0.051299	0.168332	[-0.27863127372 ,0.38122921372]	0.304749	0.760557	0.870861
RNF26	-0.074103	0.243693	[-0.55174176 ,0.40353578]	-0.304083	0.761065	0.871
METTL18	0.0688091	0.227102	[-0.3763102812 ,0.5139284612]	0.302988	0.761899	0.871514
SLC26A2	0.0234241	0.0775527	[-0.12857912456 ,0.17542740456]	0.302042	0.76262	0.871897
SMURF2	0.0730925	0.244079	[-0.40530273692 ,0.55148763692]	0.299462	0.764588	0.873704
TMEM97	0.0504816	0.168922	[-0.28060559312 ,0.38156873312]	0.298845	0.765058	0.873799
SSRP1	0.0851992	0.2863	[-0.47594790292 ,0.64634624292]	0.297588	0.766018	0.874453
EID1	0.0581302	0.195726	[-0.32549317004 ,0.44175353004]	0.296997	0.766468	0.874525
C1GALT1C1	0.0609534	0.205605	[-0.34203330532 ,0.46394012532]	0.296458	0.76688	0.874553
VBP1	0.0555571	0.189015	[-0.31491203852 ,0.42602631852]	0.29393	0.768811	0.876161
WDFY1	-0.0660784	0.225621	[-0.50829545044 ,0.37613863044]	-0.292874	0.769619	0.876161
PRPS1	-0.060676	0.207517	[-0.4674098494 ,0.3460578294]	-0.29239	0.769988	0.876161
SLC29A3	-0.0696779	0.239321	[-0.53874620564 ,0.39939038564]	-0.291149	0.770937	0.876161
SRPK1	0.0500795	0.172113	[-0.28726120072 ,0.38742012072]	0.290969	0.771075	0.876161
DIO2	0.0482259	0.165778	[-0.27669841004 ,0.37315017004]	0.290907	0.771123	0.876161
NFATC3	0.0891961	0.306706	[-0.51194838776 ,0.69034052776]	0.290819	0.77119	0.876161
C6orf222	0.042434	0.146047	[-0.24381716764 ,0.32868514764]	0.290551	0.771395	0.876161
ZSCAN26	0.0809494	0.279815	[-0.46748853 ,0.62938725]	0.289296	0.772355	0.876811
RAB37	0.069579	0.241584	[-0.40392586364 ,0.54308384364]	0.288011	0.773338	0.877486
NEIL1	0.0602317	0.210028	[-0.35142230916 ,0.47188576916]	0.28678	0.774281	0.878114
DNMBP-AS1	0.0765193	0.267619	[-0.448014772 ,0.601053472]	0.285926	0.774935	0.878415
DARS2	0.0580016	0.203634	[-0.34112151236 ,0.45712471236]	0.284832	0.775773	0.878924
ABALON	0.091434	0.323362	[-0.54235578244 ,0.72522380244]	0.28276	0.777361	0.880281
PAXIP1	-0.100748	0.358529	[-0.80346591216 ,0.60196971216]	-0.281004	0.778708	0.88075
IQGAP3	-0.0496307	0.176656	[-0.39587648292 ,0.29661514292]	-0.280945	0.778752	0.88075
NUDT13	-0.0958067	0.34132	[-0.76479380828 ,0.57318036828]	-0.280695	0.778945	0.88075
ZNF597	0.0937556	0.337504	[-0.5677518772 ,0.7552630972]	0.277791	0.781173	0.882827
INPP4A	-0.108412	0.395697	[-0.88397696744 ,0.66715336744]	-0.273977	0.784102	0.885647
[truncated: 259 more rows]

## Sheet: Gene candidates for BN
HNF4A		RAD21		MECP2		HSF1
WIF1		CDK8		CDK8		HSPH1
TMPRSS4		LINC00680		WIF1		EPB41L1
F10		PCID2		RPIA		CENPM
VEGFA		RPIA		ZNF517		GDI1
SRCIN1		ZNF517		VEGFA		SLC35C2
APBB1		AQP1		SLC41A3
FOXQ1		ARHGEF7		DNAJB6
MAPKAP1		USPL1		SRCIN1
LINC00543		PROSER1		SHISA4
FBXL12		TRMT12		CAB39L
DHRS12		CDC16		ARHGEF7
TPT1-AS1		ZNF251		USPL1
SEMA6C		HSPH1		BEX2
CUX1		PABPC1		TCEA2
EEPD1		TDRKH		DHRS12
ETV4		GRHL2		PTK7
TUFT1		EPB41L1		BCAM
GRHL2		ZNF696		TPT1-AS1
ZNF696		ZNF34		SEMA6C
MTIF3		C11orf95		COL9A3
EFNA1		TRAPPC9		CUX1
C11orf95		ZDHHC9		CDC16
NR1D1		LMO7		ZNF251
RTKN		NUFIP1		EEPD1
KIAA1549		HSF1		TUFT1
LINC-PINT		EBPL		TDRKH
ZDHHC9		ETNK2		EPB41L1
LMO7		ATF6B		ZNF34
NUFIP1		TUBGCP3		RTKN
LENG8-AS1		PTK2		SNTB1
LRCH1		CYTH3		ZDHHC9
CDK18		GNG4		HDAC5
STK24		STK24		TNNC2
GTF2F2		RPL30		LAMP1
SMYD5		GTF2F2		PCIF1
GTF2IRD1		MED30		LMO7
SHARPIN		SPIN3		IRF2BP2
SPRYD7		DNAJC3-AS1		ATP11A
GRTP1		SUPT20H		NKD2
NGEF		SPRYD7		TSPAN18
		PRR15		LENG8-AS1
		IPO5		EFHD1
		GPALPP1		LRCH1
		TOP1MT		PTK2
		SERINC3		C16orf45
		TMTC4		CYTH3
		PAN3		HOXA3
				GBGT1
				GNG4
				CDK18
				STK24
				UXS1
				GTF2F2
				SMYD5
				SPIN3
				ARL8A
				DNAJC3-AS1
				MUC20
				LTBP3
				SUPT20H
				GTF2IRD1
				SPRYD7
				SCT
				GPALPP1
				TOP1MT
				SERPINE2
				SERINC3
				N4BP2L2
				TMTC4
				FARP1
				TSC22D4
				SLC35C2
				DNASE1

## Sheet: HNF4A
Non-metastasis				Metastasis
from	to			from	to
APBB1	SEMA6C			APBB1	SEMA6C
CUX1	KIAA1549			GRHL2	ZNF696
DHRS12	LINC00543			GTF2F2	TPT1-AS1
DHRS12	TPT1.AS1			GTF2F2	MTIF3
DHRS12	NUFIP1			GTF2F2	SPRYD7
F10	APBB1			LMO7	LRCH1
F10	C11orf95			NUFIP1	GTF2F2
GTF2F2	MTIF3			RTKN	SMYD5
GTF2F2	SPRYD7			TPT1-AS1	GRTP1
GTF2IRD1	CUX1			ZNF696	C11orf95
GTF2IRD1	EEPD1
GTF2IRD1	NGEF
LENG8-AS1	VEGFA
LMO7	LRCH1
NUFIP1	GTF2F2
RTKN	SMYD5
SRCIN1	CDK18
STK24	GRTP1
TPT1-AS1	LENG8-AS1
ZNF696	GRHL2
ZNF696	C11orf95
ZNF696	SHARPIN

## Sheet: MECP2
Non-metastasis				Metastasis
from	to			from	to
ARHGEF7	ATP11A			ARHGEF7	TMTC4
C16orf45	EFHD1			GTF2F2	SPRYD7
CDC16	DHRS12			LMO7	LRCH1
CDC16	TMTC4			PCIF1	SLC35C2
DNASE1	HOXA3			RTKN	SMYD5
EPB41L1	MUC20			SHISA4	LTBP3
FARP1	CAB39L			SRCIN1	DNASE1
GPALPP1	GTF2F2			STK24	LAMP1
GTF2F2	SPRYD7			ZNF251	PTK2
GTF2IRD1	CUX1			ZNF517	TOP1MT
GTF2IRD1	EPB41L1
HDAC5	ZNF517
HDAC5	SRCIN1
HDAC5	PCIF1
LENG8-AS1	VEGFA
LMO7	LRCH1
LTBP3	SHISA4
LTBP3	BCAM
LTBP3	SEMA6C
PCIF1	SLC35C2
RPIA	SMYD5
RTKN	SMYD5
SERINC3	TDRKH
SERINC3	ZDHHC9
SHISA4	TCEA2
SHISA4	C16orf45
SLC35C2	TNNC2
SRCIN1	CDK18
SUPT20H	N4BP2L2
TCEA2	SEMA6C
TMTC4	FARP1
TNNC2	GNG4
TPT1-AS1	DNASE1
TSPAN18	EFHD1
TUFT1	TDRKH
USPL1	SUPT20H
USPL1	GPALPP1
ZDHHC9	SPIN3
ZNF251	PTK2
ZNF517	ZNF34
ZNF517	TOP1MT

## Sheet: RAD21
Non-metastasis				Metastasis
from	to			from	to
AQP1	CYTH3			AQP1	CYTH3
ARHGEF7	TUBGCP3			ARHGEF7	TUBGCP3
CDC16	TMTC4			ARHGEF7	TMTC4
EPB41L1	PRR15			GTF2F2	SPRYD7
GNG4	PRR15			PCID2	CDC16
GPALPP1	USPL1			PTK2	ZNF251
GPALPP1	SPRYD7			ZNF517	HSF1
GTF2F2	SPRYD7			ZNF696	C11orf95
HSF1	TRAPPC9			ZNF696	TOP1MT
IPO5	TUBGCP3
NUFIP1	RPIA
NUFIP1	HSPH1
NUFIP1	GTF2F2
NUFIP1	GPALPP1
PABPC1	RPL30
PCID2	CDC16
PCID2	IPO5
PROSER1	ATF6B
PTK2	GRHL2
SERINC3	TDRKH
SERINC3	ZDHHC9
SUPT20H	PROSER1
SUPT20H	PAN3
USPL1	SUPT20H
ZDHHC9	SPIN3
ZNF251	PTK2
ZNF517	ZNF696
ZNF517	ZNF34
ZNF517	HSF1
ZNF696	TOP1MT
ZNF696	C11orf95
