# Supplementary material for: Genomic and regulatory characteristics of significant transcription factors in colorectal cancer metastasis
Source: Sci Rep. 2018 Dec 13;8:17836. doi: 10.1038/s41598-018-36168-8 (PMC6292939; doi:10.1038/s41598-018-36168-8)
Supplement: Supplementary file 9 — Supplementary Table S8 [file 41598_2018_36168_MOESM9_ESM.xlsx]

## Sheet: Elastic net
ZBP1	-0.235062
CCNJ	-0.183029
ZBTB49	-0.0980285
AGMAT	-0.0442335
CENPM	-0.0156497
PARVG	-0.00397391
RAD18	-0.00342171
ANK3	-0.00312326
THADA	0.00116497
INPP5D	0.00359819
ATF6B	0.0037859
WIF1	0.00501485
CCDC3	0.00568152
ALPL	0.00713717
PRR5L	0.00731296
PCDH1	0.0108627
TPT1-AS1	0.0112274
IPO5	0.0167914
TRMT12	0.0179551
ZNF185	0.0183449
PAN3	0.0188233
GNG4	0.0211207
COL9A3	0.022581
MUC20	0.0262723
ETV4	0.026521
ARL8A	0.0291147
TSPAN18	0.0294351
BEX2	0.0302919
SERPINE1	0.0303993
EFHD1	0.0337956
NR2F1	0.0341123
LRCH1	0.0400257
HSF1	0.0402309
NR1D1	0.0405977
VEGFA	0.0459592
ZCCHC3	0.0496499
TMPRSS4	0.050363
SCT	0.0629657
HDAC5	0.0636634
C16orf45	0.0644967
SLC41A3	0.0663001
SRCIN1	0.0685947
TRAPPC9	0.0718339
MAPKAP1	0.0754113
LINC00680	0.0778477
SLC19A2	0.0813907
MED30	0.0876175
TSC22D3	0.0924084
PABPC1	0.0965124
UXS1	0.112204
DHRS12	0.119688
LINC-PINT	0.127764
GDI1	0.140949
LMO7	0.141118

## Sheet: multivar logsitic regression
	Estimate	Std.error	95% CI	z value	P value of gene	P adjust
DHRS12	1.02432	0.215245	[0.60244376888 ,1.44620445112]	4.75887	1.94676e-06	0.0001053
HDAC5	0.95363	0.211986	[0.53813800912 ,1.36912265088]	4.49856	6.84166e-06	0.00018468
TPT1-AS1	0.968075	0.230446	[0.51640020736 ,1.41974905264]	4.20087	2.65889e-05	0.0003726
GNG4	0.31535	0.0752193	[0.1679201422 ,0.4627798178]	4.19241	2.7601e-05	0.0003726
PAN3	0.674088	0.167075	[0.34662015548 ,1.00155508452]	4.03464	5.46872e-05	0.0005085
SLC41A3	1.2109	0.30069	[0.62154487012 ,1.80025124988]	4.02706	5.64788e-05	0.0005085
COL9A3	0.304668	0.0772615	[0.15323560684 ,0.45610057316]	3.94334	8.03553e-05	0.00054405
GDI1	1.03349	0.262131	[0.51971439392 ,1.54726692608]	3.94265	8.05851e-05	0.00054405
SRCIN1	0.769941	0.198021	[0.3818194152 ,1.1580622448]	3.88818	0.000101001	0.000606006
HSF1	0.764946	0.200749	[0.37147838788 ,1.15841269212]	3.81047	0.000138705	0.000749007
MED30	0.751504	0.199231	[0.36101071984 ,1.14199740016]	3.77202	0.000161933	0.000794944
LMO7	0.690616	0.186506	[0.3250632068 ,1.0561683732]	3.70291	0.000213144	0.000912336
ETV4	0.570408	0.154614	[0.26736544788 ,0.87345153212]	3.68925	0.000224919	0.000912336
PABPC1	0.757464	0.207429	[0.35090246012 ,1.16402473988]	3.65167	0.000260537	0.000912336
ATF6B	1.05649	0.290359	[0.48738649188 ,1.62559532812]	3.63856	0.000274164	0.000912336
MUC20	0.446629	0.123086	[0.20537942276 ,0.68787759724]	3.62858	0.000284983	0.000912336
LINC-PINT	0.771768	0.21281	[0.35466103836 ,1.18887490164]	3.62656	0.000287217	0.000912336
TRAPPC9	0.915557	0.254342	[0.41704700864 ,1.41406673136]	3.59971	0.000318571	0.000955713
BEX2	0.296758	0.0834232	[0.13324824192 ,0.46026717808]	3.55726	0.000374748	0.00106507
NR1D1	0.620885	0.175855	[0.27620975912 ,0.96555990088]	3.53067	0.000414507	0.00111402
ARL8A	1.02036	0.289961	[0.45203949488 ,1.58868552512]	3.51897	0.000433229	0.00111402
CENPM	-0.535332	0.153095	[-0.83539825372 ,-0.23526484628]	-3.49672	0.000471012	0.00115612
TSPAN18	0.48211	0.139528	[0.208635833 ,0.755583927]	3.4553	0.000549677	0.00129055
LRCH1	0.682736	0.200764	[0.28923917284 ,1.07623354716]	3.40069	0.000672152	0.00150321
WIF1	0.257642	0.0759741	[0.10873242736 ,0.40655103264]	3.39118	0.000695932	0.00150321
SCT	0.306307	0.0923183	[0.12536312804 ,0.48725067196]	3.31794	0.000906824	0.0018476
EFHD1	0.696175	0.21015	[0.28428225068 ,1.10806874932]	3.31276	0.000923799	0.0018476
UXS1	1.17654	0.357437	[0.4759646838 ,1.8771171162]	3.29161	0.000996174	0.00192119
LINC00680	0.971297	0.298063	[0.387094763 ,1.555500057]	3.2587	0.00111923	0.00208408
C16orf45	0.564876	0.173868	[0.22409402584 ,0.90565833416]	3.24887	0.00115864	0.00208555
IPO5	0.694426	0.216812	[0.26947426084 ,1.11937757916]	3.20289	0.00136054	0.00236998
VEGFA	0.578462	0.182641	[0.22048499864 ,0.93643876136]	3.1672	0.00153913	0.00259728
TMPRSS4	0.659669	0.212765	[0.24264926044 ,1.07668927956]	3.10046	0.00193224	0.00316184
MAPKAP1	1.30118	0.421596	[0.4748477154 ,2.1275026046]	3.08631	0.00202657	0.00321867
TRMT12	0.581101	0.191108	[0.20652938176 ,0.95567173824]	3.0407	0.00236032	0.00364164
TSC22D3	0.437097	0.145338	[0.15223470536 ,0.72195901464]	3.00745	0.00263446	0.00391216
NR2F1	0.442476	0.147385	[0.15360143948 ,0.73135098052]	3.00218	0.00268056	0.00391216
SLC19A2	0.654144	0.219103	[0.22470190032 ,1.08358627968]	2.98555	0.00283066	0.00402252
ZCCHC3	0.582113	0.208506	[0.1734413158 ,0.9907854042]	2.79183	0.00524112	0.00725693
ZBP1	-0.656355	0.239123	[-1.12503649196 ,-0.18767334804]	-2.74484	0.00605405	0.00817297
ZNF185	0.326854	0.119723	[0.0921974462 ,0.5615102538]	2.73009	0.00633167	0.00833927
CCDC3	0.464896	0.176968	[0.11803856948 ,0.81175347052]	2.62701	0.00861401	0.01105
CCNJ	-0.710391	0.271166	[-1.24187575876 ,-0.17890570124]	-2.61977	0.00879904	0.01105
PCDH1	0.520088	0.200768	[0.12658308472 ,0.91359371528]	2.59049	0.00958382	0.011762
SERPINE1	0.219026	0.0852784	[0.05187984384 ,0.38617115616]	2.56836	0.0102181	0.0122405
THADA	1.0225	0.399208	[0.24005770592 ,1.80495129408]	2.56134	0.0104271	0.0122405
INPP5D	0.40515	0.160476	[0.09061782944 ,0.71968193056]	2.52468	0.0115803	0.013305
PRR5L	0.577938	0.231868	[0.12347752472 ,1.03239819528]	2.49253	0.0126835	0.0142689
AGMAT	-0.355477	0.155756	[-0.660758609 ,-0.050194991]	-2.28227	0.0224736	0.0245486
RAD18	-0.601972	0.264262	[-1.11992516904 ,-0.0840192109600001]	-2.27794	0.0227302	0.0245486
PARVG	-0.694427	0.307111	[-1.29636398536 ,-0.09249017464]	-2.26116	0.0237492	0.0251462
ALPL	0.318537	0.161957	[0.00110174464000001 ,0.63597285536]	1.9668	0.049206	0.0510985
ANK3	-0.686705	0.378386	[-1.42834146942 ,0.05493177602]	-1.81483	0.0695506	0.0708629
ZBTB49	-0.678261	0.474872	[-1.60901130204 ,0.25248850204]	-1.4283	0.153205	0.153205

## Sheet: Cox regression
RNA level
LMO7-RNA
	coef	exp(coef)	se(coef)	95% CI	z	P value
Age	0.041962	1.04285	0.00819599	[0.02589785176 ,0.05802614824]	5.11982	3.05829e-07
Gender	0.0577252	1.05942	0.185987	[-0.30680854168 ,0.42225896168]	0.310373	0.756277
Stage	0.951607	2.58987	0.115972	[0.72430335 ,1.17891163]	8.20553	2.29578e-16
LMO7	-0.447457	0.639252	0.150124	[-0.74169989584 ,-0.15321458416]	-2.98059	0.00287695
C-index	0.725	95% CI [0.695, 0.755]
ARL8A-RNA
	coef	exp(coef)	se(coef)	95% CI	z	P value
Age	0.0424181	1.04333	0.00832497	[0.02610119684 ,0.05873508316]	5.09529	3.48208e-07
Gender	0.116122	1.12313	0.185388	[-0.24723727292 ,0.47948183292]	0.626376	0.531068
Stage	0.819768	2.26997	0.111224	[0.60176944528 ,1.03776647472]	7.37044	1.70065e-13
ARL8A	0.466454	1.59433	0.225445	[0.02458296788 ,0.90832559212]	2.06904	0.0385421
C-index	0.723	95% CI [0.693, 0.753]
protein level
LMO7-protein
	coef	exp(coef)	se(coef)	95% CI	z	Pr(>|z|)
Age	0.0530689	1.0545	0.0228746	[0.008234762 ,0.097902998]	2.32	0.0203411
Gender	0.0990263	1.1041	0.460764	[-0.80407115 ,1.00212373]	0.214918	0.829832
Stage	1.54854	4.70458	0.403945	[0.7568048408 ,2.3402702992]	3.83353	0.000126316
LMO7	-0.578404	0.560792	0.254468	[-1.0771613864 ,-0.0796474536]	-2.273	0.0230264
C-index	0.778	95% CI [0.709,0.848]
ARL8A-protein
	coef	exp(coef)	se(coef)	95% CI	z	Pr(>|z|)
Age	0.0348116	1.03543	0.0235136	[-0.0112750468 ,0.0808981868]	1.48049	0.138743
Gender	0.146535	1.15782	0.460704	[-0.7564446832 ,1.0495156632]	0.318068	0.750433
Stage	1.10113	3.00755	0.316751	[0.480294344 ,1.721958656]	3.47631	0.000508355
ARL8A	1.53869	4.65847	0.567482	[0.4264219764 ,2.6509530236]	2.71143	0.00669942
C-index	0.811	95% CI [0.742, 0.880]
